# Supplementary material for: Breathing mode selectively modulates brain-wide functional connectivity
Source: PLoS One. 2025 Nov 14;20(11):e0334165. doi: 10.1371/journal.pone.0334165 (PMC12617844; doi:10.1371/journal.pone.0334165)
Supplement: S1 Data — (XLSX) [file pone.0334165.s008.xlsx]

## Sheet: sub-01
Fisher Z ROI-to-ROI matrix
Nasal breathing condition
# ROI	1	2	3	4	5	6	7	8	9	10	11	12	13	14	15	16	17	18	19	20	21	22	23	24	25	26	27	28	29	30	31	32	33	34	35	36	37	38	39	40	41	42	43	44	45	46	47	48	49
1	NaN	1.07525	0.541835	0.553076	0.978341	0.667402	1.12444	0.660125	0.776012	0.42203	0.707956	0.391927	0.778	0.625511	0.529839	0.530666	0.671961	0.656272	0.776215	0.415728	0.628449	0.541631	0.77405	0.477678	0.660498	0.435698	0.128124	0.163905	0.362569	0.353599	0.455393	0.314066	0.711444	0.766713	0.679088	0.680209	0.618141	0.584054	0.996865	0.57555	1.02779	0.724638	0.89491	0.779622	0.618815	0.697148	0.291264	0.428597	0.708591
2	1.07525	NaN	0.442051	0.499355	0.815474	0.886839	0.745125	0.996511	0.728734	0.765656	0.762523	0.679933	0.794351	0.742042	0.43845	0.467509	0.651302	0.613999	0.734469	0.534151	0.490989	0.543943	0.530089	0.727496	0.653863	0.653674	0.0670378	0.128564	0.229345	0.398022	0.448871	0.447454	0.706659	0.814886	0.781004	0.804949	0.584549	0.653996	0.770417	0.888143	0.667674	1.03925	0.820566	0.907486	0.681585	0.754854	0.364046	0.459814	0.565066
3	0.541835	0.442051	NaN	1.13591	0.467395	0.458777	0.408136	0.415293	0.312435	0.37271	0.424676	0.320851	0.45425	0.342628	0.588957	0.752863	0.549711	0.57777	0.505864	0.317081	0.401343	0.398067	0.43251	0.338823	0.435616	0.440749	0.114499	0.302198	0.308493	0.318723	0.289944	0.259203	0.455116	0.423474	0.272626	0.341085	0.400906	0.29225	0.389288	0.354942	0.359448	0.407415	0.479212	0.49888	0.496324	0.540525	0.272221	0.320596	0.334676
4	0.553076	0.499355	1.13591	NaN	0.496567	0.493093	0.351737	0.424421	0.473926	0.442011	0.565875	0.471447	0.511464	0.426159	0.54378	0.703145	0.402458	0.57797	0.563743	0.38644	0.304169	0.483978	0.488455	0.418502	0.46803	0.459319	0.156666	0.269749	0.294965	0.321571	0.311253	0.208765	0.430513	0.491364	0.312238	0.435537	0.470098	0.461984	0.428286	0.442	0.359508	0.446145	0.437438	0.514361	0.461284	0.533434	0.41084	0.437197	0.313707
5	0.978341	0.815474	0.467395	0.496567	NaN	1.12696	0.899209	0.662519	0.703335	0.490575	0.658131	0.503569	0.920291	0.827451	0.385849	0.47465	0.575671	0.529039	0.691898	0.365526	0.4828	0.401938	0.642832	0.420998	0.729368	0.481457	0.0452353	0.162846	0.317453	0.253317	0.303884	0.143794	0.790412	0.852013	0.733798	0.737321	0.618608	0.565611	0.835952	0.54527	0.800905	0.648525	0.821815	0.793596	0.670403	0.625103	0.413425	0.467398	0.552768
6	0.667402	0.886839	0.458777	0.493093	1.12696	NaN	0.599326	0.850025	0.612498	0.76234	0.677809	0.810138	0.94273	0.946115	0.35884	0.447844	0.513944	0.506209	0.588913	0.529678	0.325967	0.351146	0.475205	0.596107	0.643824	0.615257	-0.0365347	0.144172	0.305809	0.320132	0.292545	0.180079	0.830986	0.820089	0.694386	0.743868	0.644983	0.517083	0.600558	0.703097	0.505981	0.754598	0.713527	0.789476	0.665489	0.590291	0.353419	0.414794	0.453501
7	1.12444	0.745125	0.408136	0.351737	0.899209	0.599326	NaN	0.756969	0.616714	0.322123	0.63296	0.272923	0.744616	0.563907	0.255412	0.388286	0.46775	0.38843	0.586789	0.186291	0.52376	0.415161	0.586549	0.344169	0.57637	0.272509	0.0290489	0.1307	0.211569	0.163383	0.336505	0.22881	0.614198	0.669977	0.602996	0.581391	0.603379	0.452998	1.10707	0.50447	1.16352	0.690296	0.949916	0.823664	0.428372	0.443515	0.200545	0.321492	0.519733
8	0.660125	0.996511	0.415293	0.424421	0.662519	0.850025	0.756969	NaN	0.429651	0.712739	0.656771	0.582712	0.868124	0.754593	0.203692	0.279995	0.37878	0.384599	0.476908	0.269592	0.237368	0.312759	0.248636	0.473792	0.545835	0.543633	-0.0932494	0.0864605	0.0507286	0.303294	0.313837	0.413624	0.761784	0.750015	0.6949	0.779337	0.690547	0.667731	0.73549	1.08308	0.475808	0.991572	0.773613	0.992725	0.491267	0.45687	0.379248	0.515553	0.276643
9	0.776012	0.728734	0.312435	0.473926	0.703335	0.612498	0.616714	0.429651	NaN	0.574902	0.876714	0.534898	0.617611	0.524275	0.442125	0.440786	0.55682	0.613577	0.651118	0.457071	0.457394	0.453304	0.632649	0.498052	0.618938	0.484973	0.126034	0.171992	0.297756	0.234692	0.334124	0.15651	0.520653	0.569769	0.5491	0.625019	0.384288	0.410988	0.632263	0.442619	0.670344	0.519068	0.643177	0.621578	0.512366	0.66985	0.34723	0.387262	0.446659
10	0.42203	0.765656	0.37271	0.442011	0.490575	0.76234	0.322123	0.712739	0.574902	NaN	0.7394	0.983041	0.642529	0.618989	0.337507	0.381901	0.498467	0.650651	0.497361	0.535813	0.259433	0.274218	0.349674	0.635461	0.600115	0.77143	0.0156256	0.160142	0.169753	0.307419	0.395839	0.362165	0.52945	0.506496	0.504639	0.598792	0.42802	0.492745	0.433724	0.744549	0.250407	0.537132	0.539248	0.626633	0.525888	0.581346	0.359233	0.416125	0.296568
11	0.707956	0.762523	0.424676	0.565875	0.658131	0.677809	0.63296	0.656771	0.876714	0.7394	NaN	0.709876	0.861649	0.715257	0.320488	0.298811	0.448708	0.555031	0.650728	0.483302	0.247947	0.235286	0.411595	0.419815	0.967009	0.802536	-0.0713927	0.0404169	0.193707	0.215726	0.529341	0.344034	0.718752	0.699607	0.738075	0.819907	0.682524	0.695191	0.692289	0.747396	0.486283	0.687733	0.891311	0.896797	0.777139	0.792801	0.515527	0.591386	0.226526
12	0.391927	0.679933	0.320851	0.471447	0.503569	0.810138	0.272923	0.582712	0.534898	0.983041	0.709876	NaN	0.663386	0.717995	0.377738	0.397667	0.427438	0.510332	0.588858	0.756266	0.227094	0.319555	0.384196	0.720506	0.580824	0.738279	0.0603304	0.187295	0.23768	0.273052	0.281514	0.197881	0.534804	0.511537	0.536014	0.537462	0.457358	0.511128	0.410504	0.724792	0.264736	0.630916	0.506522	0.560335	0.569169	0.548282	0.349511	0.368144	0.308794
13	0.778	0.794351	0.45425	0.511464	0.920291	0.94273	0.744616	0.868124	0.617611	0.642529	0.861649	0.663386	NaN	1.33041	0.323393	0.398823	0.569334	0.519977	0.772399	0.480999	0.348879	0.302115	0.432316	0.413119	0.772061	0.689085	-0.0780234	0.107248	0.146898	0.180298	0.237575	0.146391	1.48652	1.27092	0.929711	1.02839	0.966236	0.800984	0.852268	0.818717	0.601448	0.717568	0.937798	0.916666	0.639357	0.577639	0.483079	0.629761	0.476548
14	0.625511	0.742042	0.342628	0.426159	0.827451	0.946115	0.563907	0.754593	0.524275	0.618989	0.715257	0.717995	1.33041	NaN	0.253761	0.35318	0.502744	0.506684	0.611822	0.560627	0.28026	0.29444	0.382389	0.500048	0.789285	0.793116	-0.0848572	0.075223	0.115938	0.269224	0.243391	0.200273	1.11794	1.44068	0.9312	1.12067	0.789017	0.889403	0.69288	0.701473	0.468737	0.629464	0.814878	0.879589	0.704551	0.644153	0.543494	0.669213	0.498517
15	0.529839	0.43845	0.588957	0.54378	0.385849	0.35884	0.255412	0.203692	0.442125	0.337507	0.320488	0.377738	0.323393	0.253761	NaN	1.0258	0.699781	0.714147	0.396133	0.4647	0.443074	0.622335	0.531551	0.461664	0.457021	0.305988	0.543242	0.500095	0.508289	0.529378	0.311308	0.334618	0.312194	0.337863	0.352222	0.272089	0.275232	0.204777	0.405991	0.316744	0.334786	0.266016	0.404804	0.343446	0.481189	0.600642	0.154563	0.17237	0.440648
16	0.530666	0.467509	0.752863	0.703145	0.47465	0.447844	0.388286	0.279995	0.440786	0.381901	0.298811	0.397667	0.398823	0.35318	1.0258	NaN	0.66678	0.67955	0.469595	0.357086	0.503347	0.676731	0.520034	0.529544	0.392288	0.322095	0.424273	0.708072	0.443866	0.585655	0.186257	0.212261	0.34903	0.429047	0.312489	0.314102	0.341554	0.224244	0.465716	0.31772	0.427451	0.353384	0.435378	0.407333	0.407668	0.496626	0.172551	0.223373	0.543713
17	0.671961	0.651302	0.549711	0.402458	0.575671	0.513944	0.46775	0.37878	0.55682	0.498467	0.448708	0.427438	0.569334	0.502744	0.699781	0.66678	NaN	0.794781	0.603886	0.503637	0.976219	0.510351	0.711364	0.533347	0.55672	0.529428	0.279462	0.243603	0.432359	0.271784	0.398384	0.27214	0.563358	0.543967	0.520691	0.468937	0.380891	0.308769	0.600262	0.393992	0.651878	0.446094	0.732764	0.605286	0.553831	0.626539	0.277945	0.3518	0.746634
18	0.656272	0.613999	0.57777	0.57797	0.529039	0.506209	0.38843	0.384599	0.613577	0.650651	0.555031	0.510332	0.519977	0.506684	0.714147	0.67955	0.794781	NaN	0.576478	0.577695	0.518256	0.57748	0.645323	0.624784	0.602105	0.576813	0.157679	0.236447	0.271248	0.377948	0.448972	0.329001	0.496498	0.510597	0.422108	0.47523	0.395964	0.374418	0.564495	0.50191	0.480433	0.455009	0.614302	0.604799	0.531326	0.640484	0.402825	0.489832	0.514881
19	0.776215	0.734469	0.505864	0.563743	0.691898	0.588913	0.586789	0.476908	0.651118	0.497361	0.650728	0.588858	0.772399	0.611822	0.396133	0.469595	0.603886	0.576478	NaN	0.529326	0.518907	0.400115	0.809224	0.490499	0.6765	0.515935	-0.0024192	0.163596	0.288439	0.133646	0.328844	0.150824	0.661666	0.642256	0.553651	0.556396	0.535581	0.513532	0.716724	0.507518	0.632709	0.569125	0.684813	0.61471	0.573468	0.607459	0.336542	0.404372	0.463037
20	0.415728	0.534151	0.317081	0.38644	0.365526	0.529678	0.186291	0.269592	0.457071	0.535813	0.483302	0.756266	0.480999	0.560627	0.4647	0.357086	0.503637	0.577695	0.529326	NaN	0.263405	0.301979	0.484735	0.75952	0.523816	0.559196	0.0790846	0.0383293	0.153619	0.274454	0.310343	0.236807	0.416138	0.468677	0.3227	0.344669	0.308398	0.273349	0.282681	0.371096	0.23701	0.358358	0.344332	0.364214	0.438465	0.550191	0.25405	0.289457	0.357553
21	0.628449	0.490989	0.401343	0.304169	0.4828	0.325967	0.52376	0.237368	0.457394	0.259433	0.247947	0.227094	0.348879	0.28026	0.443074	0.503347	0.976219	0.518256	0.518907	0.263405	NaN	0.538214	0.821992	0.481645	0.325221	0.242582	0.392577	0.271381	0.519332	0.114645	0.359435	0.211495	0.327814	0.312323	0.26976	0.218593	0.196898	0.156222	0.498118	0.223327	0.774525	0.41517	0.574074	0.407411	0.358714	0.413941	0.203274	0.267022	0.732437
22	0.541631	0.543943	0.398067	0.483978	0.401938	0.351146	0.415161	0.312759	0.453304	0.274218	0.235286	0.319555	0.302115	0.29444	0.622335	0.676731	0.510351	0.57748	0.400115	0.301979	0.538214	NaN	0.621965	0.734958	0.289268	0.272677	0.39742	0.520284	0.337036	0.429602	0.108333	0.253008	0.232359	0.351467	0.244646	0.23866	0.176502	0.132566	0.405567	0.290584	0.502554	0.507208	0.37484	0.38202	0.287142	0.457533	0.280363	0.282054	0.535302
23	0.77405	0.530089	0.43251	0.488455	0.642832	0.475205	0.586549	0.248636	0.632649	0.349674	0.411595	0.384196	0.432316	0.382389	0.531551	0.520034	0.711364	0.645323	0.809224	0.484735	0.821992	0.621965	NaN	0.693863	0.481675	0.301875	0.25492	0.239983	0.618511	0.247767	0.476369	0.132297	0.322075	0.37971	0.309102	0.28033	0.308099	0.210084	0.548628	0.272988	0.781993	0.456329	0.543772	0.43496	0.44015	0.52161	0.243523	0.277945	0.745497
24	0.477678	0.727496	0.338823	0.418502	0.420998	0.596107	0.344169	0.473792	0.498052	0.635461	0.419815	0.720506	0.413119	0.500048	0.461664	0.529544	0.533347	0.624784	0.490499	0.75952	0.481645	0.734958	0.693863	NaN	0.438246	0.508263	0.191133	0.375557	0.285399	0.523783	0.321511	0.346257	0.324312	0.451466	0.344651	0.337984	0.298582	0.241344	0.349564	0.557684	0.394346	0.71508	0.432791	0.512171	0.425923	0.563927	0.298633	0.330225	0.531076
25	0.660498	0.653863	0.435616	0.46803	0.729368	0.643824	0.57637	0.545835	0.618938	0.600115	0.967009	0.580824	0.772061	0.789285	0.457021	0.392288	0.55672	0.602105	0.6765	0.523816	0.325221	0.289268	0.481675	0.438246	NaN	0.944908	0.0237169	0.157147	0.299548	0.322698	0.620292	0.511298	0.681429	0.761632	0.828252	0.783652	0.646772	0.644572	0.817632	0.599131	0.48583	0.515609	0.954109	0.83957	1.00806	1.03285	0.499852	0.600023	0.301939
26	0.435698	0.653674	0.440749	0.459319	0.481457	0.615257	0.272509	0.543633	0.484973	0.77143	0.802536	0.738279	0.689085	0.793116	0.305988	0.322095	0.529428	0.576813	0.515935	0.559196	0.242582	0.272677	0.301875	0.508263	0.944908	NaN	-0.0546544	0.104491	0.15557	0.328919	0.488274	0.494982	0.576339	0.663801	0.683708	0.82638	0.449123	0.671223	0.437453	0.68601	0.214276	0.566107	0.722341	0.747273	0.906546	0.916034	0.636341	0.735428	0.195757
27	0.128124	0.0670378	0.114499	0.156666	0.0452353	-0.0365347	0.0290489	-0.0932494	0.126034	0.0156256	-0.0713927	0.0603304	-0.0780234	-0.0848572	0.543242	0.424273	0.279462	0.157679	-0.0024192	0.0790846	0.392577	0.39742	0.25492	0.191133	0.0237169	-0.0546544	NaN	0.393766	0.45195	0.169333	0.0714573	0.154023	-0.0807423	-0.0477283	0.00599081	-0.0811493	-0.0472749	-0.0801321	0.106968	-0.0456396	0.129504	0.0510831	0.0527058	0.0108356	0.0942284	0.140838	-0.0280532	-0.0283614	0.244435
28	0.163905	0.128564	0.302198	0.269749	0.162846	0.144172	0.1307	0.0864605	0.171992	0.160142	0.0404169	0.187295	0.107248	0.075223	0.500095	0.708072	0.243603	0.236447	0.163596	0.0383293	0.271381	0.520284	0.239983	0.375557	0.157147	0.104491	0.393766	NaN	0.358299	0.657539	0.0172409	0.149209	0.0742105	0.106327	0.0905606	0.0663526	0.0888415	0.0625827	0.178349	0.102951	0.128354	0.112204	0.127825	0.101481	0.0770298	0.187539	0.0385859	0.0235784	0.225843
29	0.362569	0.229345	0.308493	0.294965	0.317453	0.305809	0.211569	0.0507286	0.297756	0.169753	0.193707	0.23768	0.146898	0.115938	0.508289	0.443866	0.432359	0.271248	0.288439	0.153619	0.519332	0.337036	0.618511	0.285399	0.299548	0.15557	0.45195	0.358299	NaN	0.299944	0.332377	0.0563254	0.126722	0.107171	0.211729	0.104501	0.132535	0.0724285	0.219349	0.0889978	0.355214	0.258787	0.326319	0.252628	0.480603	0.456423	0.0301588	0.0264559	0.468045
30	0.353599	0.398022	0.318723	0.321571	0.253317	0.320132	0.163383	0.303294	0.234692	0.307419	0.215726	0.273052	0.180298	0.269224	0.529378	0.585655	0.271784	0.377948	0.133646	0.274454	0.114645	0.429602	0.247767	0.523783	0.322698	0.328919	0.169333	0.657539	0.299944	NaN	0.253621	0.442222	0.182276	0.286439	0.251686	0.273735	0.165308	0.262167	0.223217	0.286646	0.102567	0.217536	0.224038	0.281294	0.311918	0.423081	0.0915699	0.136967	0.347453
31	0.455393	0.448871	0.289944	0.311253	0.303884	0.292545	0.336505	0.313837	0.334124	0.395839	0.529341	0.281514	0.237575	0.243391	0.311308	0.186257	0.398384	0.448972	0.328844	0.310343	0.359435	0.108333	0.476369	0.321511	0.620292	0.488274	0.0714573	0.0172409	0.332377	0.253621	NaN	0.698163	0.213424	0.201164	0.362432	0.335651	0.254792	0.306115	0.40069	0.313227	0.290377	0.278601	0.526023	0.472127	0.490295	0.55197	0.165116	0.23986	0.145127
32	0.314066	0.447454	0.259203	0.208765	0.143794	0.180079	0.22881	0.413624	0.15651	0.362165	0.344034	0.197881	0.146391	0.200273	0.334618	0.212261	0.27214	0.329001	0.150824	0.236807	0.211495	0.253008	0.132297	0.346257	0.511298	0.494982	0.154023	0.149209	0.0563254	0.442222	0.698163	NaN	0.177512	0.23591	0.321999	0.304573	0.161297	0.270162	0.275295	0.304542	0.0833955	0.241594	0.425048	0.417044	0.42005	0.581876	0.168416	0.251131	-0.0142216
33	0.711444	0.706659	0.455116	0.430513	0.790412	0.830986	0.614198	0.761784	0.520653	0.52945	0.718752	0.534804	1.48652	1.11794	0.312194	0.34903	0.563358	0.496498	0.661666	0.416138	0.327814	0.232359	0.322075	0.324312	0.681429	0.576339	-0.0807423	0.0742105	0.126722	0.182276	0.213424	0.177512	NaN	1.20329	1.00913	0.970583	0.950613	0.758428	0.792931	0.716604	0.551973	0.630683	0.872048	0.867309	0.621259	0.557857	0.37621	0.524568	0.445684
34	0.766713	0.814886	0.423474	0.491364	0.852013	0.820089	0.669977	0.750015	0.569769	0.506496	0.699607	0.511537	1.27092	1.44068	0.337863	0.429047	0.543967	0.510597	0.642256	0.468677	0.312323	0.351467	0.37971	0.451466	0.761632	0.663801	-0.0477283	0.106327	0.107171	0.286439	0.201164	0.23591	1.20329	NaN	0.999307	1.18723	0.784053	0.969622	0.827607	0.744355	0.568886	0.677854	0.892626	0.97455	0.691725	0.684715	0.51363	0.638575	0.499298
35	0.679088	0.781004	0.272626	0.312238	0.733798	0.694386	0.602996	0.6949	0.5491	0.504639	0.738075	0.536014	0.929711	0.9312	0.352222	0.312489	0.520691	0.422108	0.553651	0.3227	0.26976	0.244646	0.309102	0.344651	0.828252	0.683708	0.00599081	0.0905606	0.211729	0.251686	0.362432	0.321999	1.00913	0.999307	NaN	1.20289	0.757025	0.838205	0.861141	0.772368	0.508674	0.701012	1.13331	1.05265	0.897936	0.75185	0.426084	0.524886	0.345853
36	0.680209	0.804949	0.341085	0.435537	0.737321	0.743868	0.581391	0.779337	0.625019	0.598792	0.819907	0.537462	1.02839	1.12067	0.272089	0.314102	0.468937	0.47523	0.556396	0.344669	0.218593	0.23866	0.28033	0.337984	0.783652	0.82638	-0.0811493	0.0663526	0.104501	0.273735	0.335651	0.304573	0.970583	1.18723	1.20289	NaN	0.781777	1.06268	0.816774	0.830712	0.478053	0.666453	0.933964	1.0917	0.752917	0.73886	0.557188	0.664732	0.310575
37	0.618141	0.584549	0.400906	0.470098	0.618608	0.644983	0.603379	0.690547	0.384288	0.42802	0.682524	0.457358	0.966236	0.789017	0.275232	0.341554	0.380891	0.395964	0.535581	0.308398	0.196898	0.176502	0.308099	0.298582	0.646772	0.449123	-0.0472749	0.0888415	0.132535	0.165308	0.254792	0.161297	0.950613	0.784053	0.757025	0.781777	NaN	0.702757	0.733539	0.642268	0.4353	0.544778	0.714902	0.682852	0.507121	0.44906	0.291515	0.448627	0.259915
38	0.584054	0.653996	0.29225	0.461984	0.565611	0.517083	0.452998	0.667731	0.410988	0.492745	0.695191	0.511128	0.800984	0.889403	0.204777	0.224244	0.308769	0.374418	0.513532	0.273349	0.156222	0.132566	0.210084	0.241344	0.644572	0.671223	-0.0801321	0.0625827	0.0724285	0.262167	0.306115	0.270162	0.758428	0.969622	0.838205	1.06268	0.702757	NaN	0.682677	0.829752	0.388337	0.547705	0.696627	0.760148	0.579976	0.5624	0.548969	0.636438	0.203417
39	0.996865	0.770417	0.389288	0.428286	0.835952	0.600558	1.10707	0.73549	0.632263	0.433724	0.692289	0.410504	0.852268	0.69288	0.405991	0.465716	0.600262	0.564495	0.716724	0.282681	0.498118	0.405567	0.548628	0.349564	0.817632	0.437453	0.106968	0.178349	0.219349	0.223217	0.40069	0.275295	0.792931	0.827607	0.861141	0.816774	0.733539	0.682677	NaN	0.710393	1.00894	0.688801	1.09928	0.948124	0.571769	0.580008	0.349863	0.460187	0.460906
40	0.57555	0.888143	0.354942	0.442	0.54527	0.703097	0.50447	1.08308	0.442619	0.744549	0.747396	0.724792	0.818717	0.701473	0.316744	0.31772	0.393992	0.50191	0.507518	0.371096	0.223327	0.290584	0.272988	0.557684	0.599131	0.68601	-0.0456396	0.102951	0.0889978	0.286646	0.313227	0.304542	0.716604	0.744355	0.772368	0.830712	0.642268	0.829752	0.710393	NaN	0.396733	1.07313	0.73191	0.96814	0.578001	0.517351	0.485798	0.563403	0.235617
41	1.02779	0.667674	0.359448	0.359508	0.800905	0.505981	1.16352	0.475808	0.670344	0.250407	0.486283	0.264736	0.601448	0.468737	0.334786	0.427451	0.651878	0.480433	0.632709	0.23701	0.774525	0.502554	0.781993	0.394346	0.48583	0.214276	0.129504	0.128354	0.355214	0.102567	0.290377	0.0833955	0.551973	0.568886	0.508674	0.478053	0.4353	0.388337	1.00894	0.396733	NaN	0.694778	0.820579	0.659482	0.394831	0.442798	0.235482	0.306221	0.700215
42	0.724638	1.03925	0.407415	0.446145	0.648525	0.754598	0.690296	0.991572	0.519068	0.537132	0.687733	0.630916	0.717568	0.629464	0.266016	0.353384	0.446094	0.455009	0.569125	0.358358	0.41517	0.507208	0.456329	0.71508	0.515609	0.566107	0.0510831	0.112204	0.258787	0.217536	0.278601	0.241594	0.630683	0.677854	0.701012	0.666453	0.544778	0.547705	0.688801	1.07313	0.694778	NaN	0.80541	1.04081	0.638537	0.615669	0.41981	0.517067	0.439801
43	0.89491	0.820566	0.479212	0.437438	0.821815	0.713527	0.949916	0.773613	0.643177	0.539248	0.891311	0.506522	0.937798	0.814878	0.404804	0.435378	0.732764	0.614302	0.684813	0.344332	0.574074	0.37484	0.543772	0.432791	0.954109	0.722341	0.0527058	0.127825	0.326319	0.224038	0.526023	0.425048	0.872048	0.892626	1.13331	0.933964	0.714902	0.696627	1.09928	0.73191	0.820579	0.80541	NaN	1.51815	0.918368	0.854118	0.576531	0.699222	0.504691
44	0.779622	0.907486	0.49888	0.514361	0.793596	0.789476	0.823664	0.992725	0.621578	0.626633	0.896797	0.560335	0.916666	0.879589	0.343446	0.407333	0.605286	0.604799	0.61471	0.364214	0.407411	0.38202	0.43496	0.512171	0.83957	0.747273	0.0108356	0.101481	0.252628	0.281294	0.472127	0.417044	0.867309	0.97455	1.05265	1.0917	0.682852	0.760148	0.948124	0.96814	0.659482	1.04081	1.51815	NaN	0.880394	0.885611	0.614788	0.742776	0.455161
45	0.618815	0.681585	0.496324	0.461284	0.670403	0.665489	0.428372	0.491267	0.512366	0.525888	0.777139	0.569169	0.639357	0.704551	0.481189	0.407668	0.553831	0.531326	0.573468	0.438465	0.358714	0.287142	0.44015	0.425923	1.00806	0.906546	0.0942284	0.0770298	0.480603	0.311918	0.490295	0.42005	0.621259	0.691725	0.897936	0.752917	0.507121	0.579976	0.571769	0.578001	0.394831	0.638537	0.918368	0.880394	NaN	1.22649	0.563641	0.588355	0.349344
46	0.697148	0.754854	0.540525	0.533434	0.625103	0.590291	0.443515	0.45687	0.66985	0.581346	0.792801	0.548282	0.577639	0.644153	0.600642	0.496626	0.626539	0.640484	0.607459	0.550191	0.413941	0.457533	0.52161	0.563927	1.03285	0.916034	0.140838	0.187539	0.456423	0.423081	0.55197	0.581876	0.557857	0.684715	0.75185	0.73886	0.44906	0.5624	0.580008	0.517351	0.442798	0.615669	0.854118	0.885611	1.22649	NaN	0.538823	0.564203	0.409306
47	0.291264	0.364046	0.272221	0.41084	0.413425	0.353419	0.200545	0.379248	0.34723	0.359233	0.515527	0.349511	0.483079	0.543494	0.154563	0.172551	0.277945	0.402825	0.336542	0.25405	0.203274	0.280363	0.243523	0.298633	0.499852	0.636341	-0.0280532	0.0385859	0.0301588	0.0915699	0.165116	0.168416	0.37621	0.51363	0.426084	0.557188	0.291515	0.548969	0.349863	0.485798	0.235482	0.41981	0.576531	0.614788	0.563641	0.538823	NaN	1.5556	0.206025
48	0.428597	0.459814	0.320596	0.437197	0.467398	0.414794	0.321492	0.515553	0.387262	0.416125	0.591386	0.368144	0.629761	0.669213	0.17237	0.223373	0.3518	0.489832	0.404372	0.289457	0.267022	0.282054	0.277945	0.330225	0.600023	0.735428	-0.0283614	0.0235784	0.0264559	0.136967	0.23986	0.251131	0.524568	0.638575	0.524886	0.664732	0.448627	0.636438	0.460187	0.563403	0.306221	0.517067	0.699222	0.742776	0.588355	0.564203	1.5556	NaN	0.27204
49	0.708591	0.565066	0.334676	0.313707	0.552768	0.453501	0.519733	0.276643	0.446659	0.296568	0.226526	0.308794	0.476548	0.498517	0.440648	0.543713	0.746634	0.514881	0.463037	0.357553	0.732437	0.535302	0.745497	0.531076	0.301939	0.195757	0.244435	0.225843	0.468045	0.347453	0.145127	-0.0142216	0.445684	0.499298	0.345853	0.310575	0.259915	0.203417	0.460906	0.235617	0.700215	0.439801	0.504691	0.455161	0.349344	0.409306	0.206025	0.27204	NaN
50	0.424729	0.517701	0.133719	0.191641	0.753966	0.771968	0.333667	0.469222	0.391533	0.450445	0.409761	0.595081	0.817303	0.809216	0.195521	0.220826	0.295942	0.295177	0.380376	0.436484	0.112573	0.152069	0.238316	0.34871	0.408922	0.415867	-0.100674	0.00700849	0.0908689	0.204565	0.0369311	-0.040796	0.680744	0.579034	0.525823	0.533713	0.431749	0.336989	0.352797	0.481219	0.32403	0.458846	0.408596	0.438123	0.437639	0.296214	0.355194	0.372066	0.42705
51	0.478296	0.607144	0.277383	0.375857	0.705042	0.910449	0.355635	0.553119	0.409483	0.551741	0.476466	0.691372	0.858473	0.992533	0.28959	0.326378	0.403766	0.45076	0.483402	0.569263	0.2492	0.237226	0.353207	0.467184	0.510017	0.572892	-0.0510953	0.0376012	0.189713	0.22639	0.209013	0.133644	0.739014	0.698825	0.543575	0.529664	0.544938	0.41365	0.392046	0.504787	0.29272	0.502849	0.495305	0.509065	0.570332	0.443086	0.366486	0.44268	0.438065
52	0.0707071	0.0888425	-0.15975	-0.181239	-0.00755805	-0.0623854	-0.0247381	-0.00963808	-0.0546781	-0.022907	-0.00245775	-0.0685105	-0.138214	-0.087572	-0.155378	-0.404232	-0.0566271	-0.147017	-0.0758313	-0.0897326	-0.0107812	-0.157283	0.022719	-0.117174	0.0416507	0.0588475	-0.111909	-0.34624	0.103146	-0.0749935	0.219898	0.00169825	-0.140422	-0.161922	0.0354082	0.00225593	-0.141709	0.01134	-0.0764544	0.00338706	0.0298888	0.100338	-0.0034097	0.023978	0.171738	0.0796252	-0.0628829	-0.0680668	0.0284629
53	1.23645	0.952279	0.530428	0.674091	0.956899	0.70769	0.855312	0.674061	0.744479	0.451653	0.652491	0.408697	0.680957	0.571541	0.426332	0.439868	0.539636	0.599829	0.727641	0.446207	0.503952	0.54915	0.75607	0.516144	0.55251	0.38995	0.126133	0.135811	0.326208	0.266444	0.405851	0.245201	0.54605	0.662788	0.486298	0.553492	0.503616	0.512305	0.770693	0.50984	0.760539	0.68645	0.691834	0.705528	0.494308	0.599335	0.452154	0.518648	0.592973
54	1.02289	1.00726	0.486104	0.660239	0.884753	0.766135	0.74339	0.753939	0.722885	0.527838	0.639495	0.478292	0.754717	0.638138	0.421566	0.447169	0.538965	0.589268	0.773115	0.435062	0.479927	0.590464	0.720581	0.605361	0.60816	0.465293	0.12279	0.167951	0.326465	0.269027	0.330993	0.272356	0.622083	0.720459	0.545256	0.620384	0.557262	0.509617	0.714615	0.5835	0.695566	0.784932	0.739667	0.800957	0.587192	0.674618	0.549997	0.62335	0.611713
55	0.880605	0.79957	0.552225	0.699712	0.791722	0.716098	0.544171	0.655819	0.596756	0.555909	0.69435	0.528625	0.84296	0.745636	0.467582	0.458954	0.533731	0.703369	0.636253	0.482676	0.351025	0.466077	0.555607	0.51618	0.662489	0.558271	0.0340968	0.236189	0.309368	0.419784	0.324532	0.269646	0.754272	0.789799	0.608401	0.694714	0.697155	0.713905	0.665255	0.597601	0.501105	0.590652	0.676145	0.717382	0.584085	0.682317	0.520932	0.624275	0.526816
56	0.905723	0.793038	0.426781	0.403912	0.716351	0.550655	0.979899	0.798648	0.607322	0.437801	0.634513	0.360679	0.795836	0.646727	0.256298	0.405295	0.553929	0.548829	0.592283	0.26253	0.56866	0.436668	0.513256	0.432704	0.570974	0.393599	0.0491326	0.147761	0.127623	0.220066	0.292825	0.253881	0.746604	0.797848	0.62413	0.615275	0.643107	0.570194	0.934444	0.644998	0.938603	0.813159	0.974634	0.907065	0.453647	0.489936	0.453752	0.591597	0.566605
57	0.792579	0.790474	0.405057	0.461404	0.706777	0.563227	0.802207	0.77864	0.55349	0.473672	0.709284	0.361348	0.834301	0.68958	0.231557	0.325075	0.567583	0.613492	0.582696	0.242513	0.539651	0.319688	0.45035	0.344634	0.612337	0.493852	-0.0233225	0.0534617	0.123895	0.114603	0.392861	0.238283	0.842933	0.835051	0.752532	0.827788	0.665905	0.721745	0.958039	0.76665	0.860673	0.843239	1.12014	1.13557	0.542151	0.506306	0.590803	0.725947	0.424207
58	0.450523	0.457666	0.350282	0.49278	0.500241	0.400514	0.334235	0.481625	0.361142	0.379134	0.550209	0.367486	0.636351	0.657809	0.316441	0.320745	0.39553	0.512784	0.405727	0.260022	0.272044	0.329566	0.291633	0.354274	0.552636	0.619667	0.0893726	0.133984	0.088972	0.169528	0.220896	0.1699	0.56487	0.704612	0.596839	0.726627	0.519184	0.781437	0.622565	0.674877	0.393864	0.553757	0.739353	0.795283	0.581658	0.542768	1.28507	1.26695	0.270083
59	0.44477	0.459609	0.371912	0.497282	0.499211	0.385006	0.342324	0.505602	0.361887	0.395806	0.56632	0.348541	0.591453	0.619582	0.237819	0.276901	0.356164	0.461113	0.375534	0.223109	0.267494	0.293017	0.278996	0.337139	0.564293	0.646788	0.086282	0.114888	0.0759956	0.178225	0.271358	0.200562	0.51204	0.637067	0.568166	0.714692	0.525539	0.752523	0.552321	0.607343	0.334809	0.544672	0.708792	0.794913	0.576966	0.524692	1.16156	1.35347	0.227435
60	0.66183	0.499623	0.561608	0.589434	0.443332	0.34762	0.374155	0.210516	0.560432	0.325537	0.374001	0.330748	0.309141	0.276154	0.908257	0.877497	0.619505	0.589008	0.45649	0.379395	0.430491	0.533052	0.652394	0.470788	0.407646	0.329891	0.287424	0.474528	0.601874	0.594443	0.361424	0.202939	0.278586	0.338443	0.337002	0.331743	0.220712	0.257973	0.408512	0.261683	0.453349	0.296761	0.398797	0.370033	0.452445	0.619143	0.177611	0.198412	0.649946
61	0.685128	0.681604	0.474635	0.602694	0.434951	0.453777	0.371763	0.47509	0.599947	0.471627	0.490024	0.41486	0.389526	0.360986	0.479332	0.502368	0.429513	0.458653	0.420469	0.339084	0.356338	0.485739	0.516028	0.530005	0.258699	0.383762	0.157179	0.209409	0.345502	0.410011	0.298018	0.182458	0.336986	0.403024	0.364724	0.430098	0.291878	0.331825	0.355448	0.469614	0.392056	0.613877	0.382841	0.485869	0.385983	0.494303	0.189368	0.268732	0.498956
62	0.391396	0.255013	0.672275	0.635089	0.26633	0.225811	0.255714	0.103783	0.29992	0.208419	0.207245	0.175712	0.160979	0.105938	0.726447	0.976462	0.481063	0.554504	0.348455	0.149703	0.476036	0.515316	0.498669	0.324277	0.266454	0.261407	0.324783	0.601285	0.599515	0.403301	0.302836	0.199272	0.108131	0.166294	0.115398	0.155164	0.184414	0.112995	0.244782	0.12826	0.305053	0.204885	0.298946	0.23977	0.306964	0.399103	0.0711899	0.104431	0.374417
63	0.286493	0.243697	0.503176	0.515914	0.169432	0.105882	0.161548	0.150436	0.136259	0.157832	0.0559432	0.0506286	0.0425917	0.0184692	0.472503	0.681143	0.29084	0.365544	0.238121	0.0244304	0.364017	0.389613	0.294602	0.270612	0.167195	0.202972	0.227147	0.475659	0.357065	0.436382	0.29671	0.3776	0.0365676	0.118038	0.120714	0.119859	0.0907805	0.10696	0.141264	0.137753	0.173064	0.187907	0.238389	0.229592	0.236547	0.336588	0.121486	0.163981	0.211833
64	0.502857	0.407457	0.685826	0.655164	0.446692	0.344106	0.36092	0.186391	0.302094	0.300161	0.286611	0.288162	0.288981	0.276136	0.7796	0.757389	0.723621	0.680192	0.507039	0.427009	0.640845	0.533333	0.701784	0.4556	0.424531	0.368221	0.294932	0.318672	0.472193	0.269938	0.433084	0.304258	0.275592	0.348079	0.302968	0.258609	0.23043	0.218372	0.425162	0.228544	0.422285	0.285499	0.45913	0.391725	0.412263	0.517481	0.207929	0.229686	0.503724
65	0.317465	0.264835	0.716371	0.889492	0.240372	0.194323	0.145362	0.183428	0.250016	0.236223	0.158856	0.127856	0.109847	0.12873	0.540641	0.668693	0.335762	0.548032	0.232687	0.205315	0.320008	0.474019	0.363594	0.371001	0.220779	0.244969	0.197304	0.268832	0.140828	0.304762	0.267995	0.328792	0.107305	0.214889	0.0776882	0.181721	0.127881	0.164961	0.185338	0.161553	0.182468	0.157809	0.185103	0.223487	0.207068	0.347014	0.222334	0.260068	0.173604
66	0.508343	0.500983	0.464004	0.505069	0.534174	0.398132	0.395117	0.428609	0.443248	0.440893	0.571516	0.40328	0.564362	0.57145	0.422692	0.431276	0.542074	0.524798	0.532672	0.346747	0.452621	0.442653	0.421908	0.440728	0.72956	0.691753	0.160642	0.215005	0.227701	0.228699	0.253417	0.328731	0.491041	0.643512	0.575101	0.597272	0.454472	0.595213	0.584864	0.553618	0.421214	0.497158	0.769371	0.709033	0.773517	0.766511	1.12069	1.0712	0.359922
67	0.530628	0.586613	0.438279	0.476586	0.487593	0.413904	0.411055	0.590563	0.394521	0.447618	0.612813	0.367172	0.648586	0.637714	0.352907	0.356322	0.486882	0.527009	0.49196	0.369999	0.398002	0.352692	0.339492	0.466298	0.718572	0.694607	0.0803458	0.116661	0.110249	0.23265	0.314	0.459121	0.571393	0.711522	0.585479	0.644212	0.536214	0.622903	0.55835	0.66027	0.338735	0.560214	0.78503	0.777833	0.721717	0.712545	1.05168	1.20474	0.316082
68	0.126266	0.0740115	0.122962	0.16201	0.0426121	-0.00102224	-0.0155424	-0.00694453	0.0428179	0.0853126	0.0689789	-0.0118941	-0.0131371	-0.0632318	0.348576	0.240784	0.148852	0.209328	-0.00523898	0.02962	0.132471	0.151169	0.0174868	-0.000936143	0.126217	0.0549832	0.569554	0.258841	0.219364	0.156863	0.12548	0.183853	0.0211057	-0.0251611	0.03974	0.00649822	0.0901583	0.116998	0.071874	0.0412524	0.0353776	0.0209257	0.086779	0.0490982	0.224443	0.139827	0.101005	0.110821	-0.000482333
69	0.21748	0.0938614	0.181217	0.208987	0.0688686	0.0616106	0.159771	0.100089	0.243525	0.0994118	0.15869	0.0915937	0.0760691	0.0495364	0.461957	0.460805	0.152032	0.202425	0.0935153	0.202399	0.16222	0.270009	0.178049	0.230673	0.166695	0.0450616	0.373229	0.67077	0.245782	0.517435	0.161657	0.236712	0.113891	0.0767429	0.105965	0.0837823	0.193208	0.0981488	0.169619	0.0642232	0.12532	0.0490528	0.110222	0.0690863	0.121421	0.188817	-0.0142911	0.0331228	0.143937
70	0.444238	0.256532	0.336953	0.341774	0.340273	0.253203	0.247097	0.0687024	0.403271	0.200634	0.256441	0.255428	0.177622	0.189612	0.747182	0.553279	0.49729	0.490957	0.266337	0.232822	0.545372	0.478994	0.515308	0.327824	0.342634	0.157349	0.490331	0.47754	0.839672	0.42391	0.347406	0.245681	0.180187	0.2102	0.232058	0.14571	0.0842267	0.131801	0.294892	0.0882329	0.334475	0.177694	0.313054	0.244675	0.390768	0.474337	0.0442252	0.0546636	0.470446
71	0.601802	0.563623	0.397844	0.414511	0.359653	0.336971	0.330488	0.380247	0.41629	0.333038	0.352428	0.252672	0.28845	0.308978	0.646543	0.723001	0.524365	0.462328	0.31899	0.204946	0.391354	0.436345	0.327559	0.364124	0.439286	0.393427	0.269034	0.478633	0.406373	0.770424	0.416454	0.547143	0.311737	0.407344	0.405935	0.411821	0.23783	0.343944	0.418171	0.332606	0.28791	0.272077	0.412531	0.393987	0.427937	0.529725	0.155158	0.226473	0.345956
72	0.555532	0.538371	0.355161	0.292176	0.448186	0.357875	0.4276	0.359638	0.490527	0.377237	0.496721	0.42908	0.42636	0.459637	0.496811	0.447797	0.666638	0.492663	0.471227	0.467002	0.573216	0.405451	0.409715	0.440011	0.72078	0.566505	0.267582	0.174303	0.345613	0.189764	0.39012	0.414923	0.401138	0.475548	0.551621	0.420115	0.334755	0.337261	0.554642	0.3739	0.466533	0.4886	0.638707	0.54791	0.718537	0.767889	0.286098	0.374365	0.348901
73	0.554563	0.656974	0.385777	0.327435	0.413731	0.385324	0.353809	0.460409	0.36646	0.442306	0.431972	0.339265	0.406708	0.482711	0.462326	0.439137	0.536725	0.533432	0.438037	0.397412	0.462654	0.356318	0.340834	0.518068	0.66374	0.578073	0.232948	0.158547	0.243126	0.325863	0.397983	0.69787	0.488178	0.545823	0.53227	0.496852	0.412258	0.457097	0.473407	0.424318	0.298241	0.441178	0.58273	0.572557	0.702273	0.7898	0.302781	0.41382	0.327883
74	0.619562	0.641142	0.50486	0.454295	0.497583	0.468371	0.430005	0.471097	0.538866	0.459129	0.691821	0.525044	0.534294	0.562628	0.49311	0.427526	0.565284	0.485186	0.576536	0.556302	0.413699	0.442513	0.481453	0.568221	0.843012	0.81853	0.154332	0.187144	0.365611	0.331433	0.446537	0.476923	0.525394	0.613072	0.731908	0.623942	0.442915	0.504828	0.57999	0.574663	0.416729	0.6818	0.810781	0.769043	1.07445	1.10321	0.56746	0.629469	0.333828
75	0.493984	0.494853	0.415102	0.417377	0.38029	0.298945	0.395776	0.348859	0.354242	0.373939	0.480276	0.284369	0.398384	0.384799	0.222843	0.330894	0.549334	0.419612	0.489039	0.357023	0.536001	0.315071	0.522921	0.466435	0.626383	0.644615	0.100333	0.100804	0.296195	0.175883	0.44292	0.387914	0.371048	0.429699	0.458805	0.415667	0.359648	0.363203	0.508073	0.41189	0.448498	0.513185	0.716619	0.647113	0.668018	0.756536	0.581962	0.648306	0.343676
76	0.443786	0.416728	0.601767	0.534423	0.407875	0.427254	0.363673	0.491064	0.461436	0.442763	0.724632	0.39343	0.437016	0.311249	0.182465	0.201708	0.214445	0.312407	0.412618	0.241747	0.136598	0.179507	0.171367	0.211559	0.447748	0.469924	-0.0681817	0.0990128	0.0920952	0.108462	0.220034	0.182721	0.393955	0.335309	0.273569	0.353044	0.358684	0.364473	0.28888	0.465534	0.248764	0.448517	0.38112	0.427266	0.465979	0.404536	0.322057	0.335471	-0.0367109
77	0.470332	0.604922	0.455987	0.659071	0.517333	0.665725	0.281828	0.550509	0.501229	0.817096	0.716946	0.829001	0.596198	0.513368	0.36636	0.316015	0.342562	0.521741	0.656429	0.604682	0.123107	0.214307	0.324695	0.406203	0.631855	0.691233	-0.0503926	0.0381749	0.145013	0.195318	0.381229	0.269116	0.439475	0.43844	0.37375	0.51718	0.433092	0.513748	0.416399	0.607587	0.219355	0.467002	0.431825	0.501779	0.503116	0.566785	0.392405	0.45465	0.114174
78	0.586058	0.56757	0.928069	0.712496	0.58629	0.625646	0.436713	0.51848	0.295382	0.49746	0.55921	0.438335	0.797249	0.584382	0.351628	0.453896	0.59808	0.55686	0.58745	0.375407	0.404557	0.335088	0.407159	0.36104	0.493994	0.508024	-0.00305557	0.0958546	0.206596	0.187491	0.269187	0.229257	0.832069	0.606912	0.423529	0.480757	0.629192	0.420863	0.460572	0.509423	0.412233	0.517038	0.602901	0.628908	0.568331	0.511217	0.257447	0.346467	0.417149
79	0.554085	0.647925	0.670161	0.839259	0.564503	0.59878	0.384463	0.516802	0.318673	0.477932	0.521104	0.602993	0.788612	0.718616	0.407457	0.47033	0.617781	0.634072	0.711007	0.529073	0.430631	0.43435	0.518673	0.462452	0.583594	0.585038	0.0760572	0.116246	0.205498	0.14292	0.37831	0.264801	0.708647	0.674061	0.472753	0.518682	0.636832	0.532423	0.518366	0.500792	0.41707	0.528555	0.620175	0.620854	0.503644	0.53105	0.42423	0.489686	0.443674
80	0.457962	0.468664	0.576331	0.640626	0.480794	0.470983	0.267443	0.350638	0.36727	0.370561	0.392773	0.440126	0.583979	0.43957	0.350514	0.355712	0.396391	0.44985	0.529733	0.380516	0.271226	0.432438	0.425595	0.363874	0.325843	0.307564	0.15329	0.0956039	0.194395	0.105017	0.123271	0.0143485	0.594648	0.459471	0.333787	0.311334	0.506323	0.283355	0.357939	0.388578	0.322979	0.457577	0.322083	0.390334	0.334329	0.355164	0.193759	0.265137	0.419306
81	0.508942	0.548289	0.526961	0.654051	0.61884	0.582387	0.305131	0.434752	0.380452	0.38771	0.512291	0.479211	0.744052	0.692727	0.38436	0.423951	0.524853	0.518577	0.562534	0.484484	0.274534	0.26205	0.384586	0.377667	0.524439	0.552057	0.0905407	0.132472	0.119568	0.118975	0.192141	0.0736067	0.634618	0.686266	0.514318	0.549604	0.618065	0.552963	0.453919	0.524645	0.281727	0.52558	0.499326	0.55803	0.555243	0.500321	0.419363	0.498197	0.347052
82	0.446767	0.392475	1.11115	0.769137	0.362515	0.319822	0.33412	0.260438	0.224284	0.331307	0.275805	0.292112	0.332089	0.281076	0.689458	0.855559	0.688862	0.610917	0.496508	0.367481	0.489525	0.47433	0.526984	0.432313	0.403279	0.401434	0.166729	0.321659	0.369102	0.339872	0.288559	0.283207	0.316775	0.368454	0.262567	0.289896	0.293495	0.226505	0.371031	0.272199	0.342666	0.315586	0.466406	0.430123	0.43728	0.563361	0.230483	0.269834	0.465579
83	0.454376	0.371262	1.08387	1.17672	0.378178	0.3496	0.233024	0.214769	0.318619	0.348617	0.318383	0.350281	0.269672	0.271422	0.800233	0.88363	0.469431	0.751736	0.442176	0.446134	0.330705	0.467193	0.529973	0.443143	0.422286	0.386161	0.251104	0.302555	0.36591	0.408894	0.374492	0.270107	0.251402	0.316808	0.240169	0.295374	0.286546	0.253932	0.34063	0.257757	0.282009	0.24741	0.367153	0.375933	0.468859	0.556408	0.290712	0.289782	0.374126
84	0.443919	0.460408	1.01081	0.927528	0.503965	0.517461	0.296134	0.392365	0.310468	0.447095	0.356294	0.433164	0.363576	0.316399	0.537038	0.564165	0.482656	0.546912	0.498814	0.351896	0.383156	0.439127	0.514541	0.418311	0.431447	0.380676	0.156052	0.209638	0.386548	0.317687	0.279456	0.198357	0.394485	0.345349	0.330857	0.305055	0.350525	0.296376	0.357396	0.367977	0.358507	0.405522	0.468829	0.499102	0.491729	0.515385	0.292502	0.307148	0.393628
85	0.587508	0.594742	0.831399	0.955845	0.581707	0.527588	0.473665	0.494764	0.320876	0.382533	0.45459	0.364873	0.61517	0.532227	0.29889	0.481003	0.51489	0.535951	0.677015	0.276754	0.53451	0.507892	0.571563	0.430648	0.522793	0.514222	0.0628605	0.162009	0.287979	0.110468	0.337697	0.226414	0.575655	0.608753	0.41403	0.522226	0.515784	0.47675	0.545134	0.434185	0.518695	0.578303	0.623444	0.626372	0.521464	0.554674	0.499	0.552829	0.458375
86	0.540614	0.556918	0.642707	0.589843	0.52366	0.508362	0.347031	0.476016	0.253391	0.361176	0.364148	0.358592	0.682758	0.497216	0.299646	0.278788	0.493134	0.452409	0.682687	0.350564	0.328509	0.336523	0.445994	0.355592	0.404974	0.373016	-0.0356499	-0.00951676	0.218295	0.0838247	0.211172	0.141681	0.706658	0.542479	0.430986	0.438407	0.522716	0.320925	0.42614	0.450024	0.391544	0.505673	0.476096	0.538182	0.499202	0.449256	0.269454	0.333642	0.472214
87	0.603621	0.659122	0.560524	0.638632	0.616141	0.568535	0.372513	0.419297	0.469716	0.512002	0.582916	0.510718	0.7393	0.71522	0.513196	0.458822	0.641995	0.724318	0.663569	0.782306	0.351399	0.415494	0.579133	0.560862	0.706062	0.65948	0.138099	0.127843	0.222988	0.245348	0.402786	0.334661	0.661898	0.742841	0.53484	0.574548	0.517192	0.462491	0.535239	0.46653	0.380306	0.507436	0.606201	0.673186	0.687325	0.825849	0.447217	0.492529	0.463431
88	0.420683	0.459188	0.313322	0.451987	0.498791	0.393368	0.310466	0.475386	0.428638	0.379866	0.582437	0.367021	0.620169	0.654605	0.252778	0.253698	0.359373	0.451354	0.426042	0.268294	0.248482	0.333993	0.25285	0.315126	0.590003	0.680176	0.00994471	0.0834162	0.00694249	0.129891	0.172347	0.22131	0.503679	0.674041	0.55549	0.689122	0.409789	0.696109	0.489489	0.559876	0.324592	0.485351	0.674939	0.699633	0.585493	0.560355	1.67428	1.61077	0.251093
89	0.477188	0.475362	0.378225	0.546157	0.486616	0.360889	0.344977	0.465414	0.447149	0.398176	0.597027	0.369978	0.574354	0.595561	0.212386	0.27079	0.378026	0.516217	0.476383	0.253632	0.352713	0.322056	0.32769	0.349703	0.580658	0.653821	0.0507769	0.073423	0.0667936	0.131733	0.273235	0.237687	0.476805	0.609817	0.480872	0.62583	0.428992	0.656842	0.502038	0.53433	0.358233	0.519045	0.667599	0.714311	0.559711	0.537322	1.32417	1.61515	0.277083
90	0.478758	0.499109	0.518927	0.557729	0.543804	0.554129	0.282813	0.368295	0.475372	0.469613	0.689259	0.553083	0.600435	0.605856	0.557886	0.458597	0.465975	0.548714	0.480268	0.48189	0.294164	0.361788	0.406632	0.536983	0.722693	0.750297	0.124654	0.252611	0.381887	0.329609	0.327047	0.275966	0.531138	0.611295	0.611619	0.593083	0.421774	0.569562	0.447427	0.575488	0.299435	0.592938	0.713651	0.765142	0.931371	0.998128	0.786068	0.777419	0.371036
91	0.433503	0.46352	0.499391	0.497459	0.547466	0.528421	0.279316	0.296635	0.526277	0.501695	0.680388	0.505541	0.521459	0.54203	0.489533	0.409625	0.501739	0.564159	0.473923	0.449798	0.349217	0.325686	0.448407	0.497333	0.764835	0.721782	0.129233	0.197836	0.376516	0.275467	0.370994	0.267723	0.474225	0.53131	0.572983	0.552277	0.347078	0.429731	0.43036	0.480746	0.308282	0.503335	0.71882	0.749248	0.94815	1.05774	0.788229	0.742622	0.344293
92	0.521339	0.584719	0.461679	0.537614	0.534861	0.642361	0.453724	0.630111	0.459913	0.590832	0.687519	0.586206	0.861055	0.924131	0.224461	0.333194	0.506547	0.508572	0.501339	0.466109	0.345139	0.258409	0.396439	0.50273	0.716118	0.73231	-0.11184	0.182697	0.207391	0.353866	0.325881	0.298298	0.802954	0.862687	0.59709	0.725398	0.579577	0.666874	0.564783	0.614657	0.393754	0.502107	0.675211	0.704165	0.558443	0.572517	0.437831	0.574142	0.437611
93	0.488826	0.641679	0.437565	0.503054	0.51571	0.671722	0.434032	0.70116	0.45332	0.630146	0.747822	0.610533	0.841887	0.881755	0.219833	0.335702	0.47014	0.46934	0.518068	0.35029	0.307454	0.257229	0.308995	0.455201	0.765905	0.753812	-0.105138	0.198712	0.188294	0.324225	0.347794	0.334326	0.777879	0.806082	0.650659	0.809032	0.642222	0.665179	0.539174	0.663892	0.384452	0.593388	0.685444	0.722774	0.651165	0.638688	0.422347	0.524191	0.359667
94	0.501836	0.631542	0.241648	0.400847	0.546226	0.631305	0.36962	0.513691	0.513621	0.48618	0.498101	0.480613	0.560265	0.629166	0.27825	0.274118	0.362987	0.379869	0.395401	0.336235	0.223094	0.423658	0.458069	0.528209	0.484704	0.45545	0.114711	0.164462	0.367697	0.373142	0.320304	0.215859	0.436864	0.545234	0.523363	0.546507	0.326885	0.438551	0.440387	0.429476	0.399783	0.504019	0.46186	0.530259	0.525505	0.557458	0.361329	0.387207	0.462182
95	0.388701	0.535314	0.241023	0.374612	0.492554	0.620771	0.254725	0.501784	0.43881	0.51605	0.464666	0.545648	0.574506	0.7001	0.254756	0.203942	0.338087	0.421769	0.349946	0.388135	0.168197	0.298393	0.354785	0.472907	0.515149	0.453983	0.0106271	0.0906143	0.272687	0.3301	0.274391	0.21279	0.486463	0.561526	0.53973	0.515491	0.327781	0.405008	0.365325	0.444961	0.272589	0.439576	0.446242	0.530437	0.575352	0.551866	0.350353	0.378394	0.424735
96	0.517096	0.538588	0.47365	0.49791	0.501691	0.588566	0.38449	0.483947	0.458811	0.475059	0.480112	0.372076	0.664897	0.620162	0.239752	0.33922	0.41093	0.450445	0.450963	0.31349	0.385859	0.427524	0.461609	0.500255	0.384668	0.406992	-0.0582002	0.200824	0.226244	0.255741	0.123489	0.101837	0.599017	0.635783	0.3448	0.419198	0.38536	0.44763	0.315039	0.452752	0.405286	0.460679	0.420081	0.439268	0.407856	0.390741	0.423092	0.430017	0.536008
97	0.601016	0.665868	0.431192	0.578211	0.560265	0.581167	0.363655	0.480379	0.540857	0.487013	0.579209	0.510524	0.757442	0.707361	0.326829	0.314109	0.535237	0.531867	0.645503	0.476767	0.375531	0.448732	0.514108	0.524192	0.525326	0.481219	0.0502293	0.0963951	0.158644	0.20071	0.261389	0.171525	0.699395	0.650504	0.488819	0.503263	0.566629	0.466439	0.418055	0.458895	0.374501	0.476215	0.518637	0.508533	0.530529	0.538128	0.453632	0.50729	0.601999
98	0.259276	0.275827	0.250193	0.295593	0.318287	0.393419	0.132263	0.207481	0.306583	0.368853	0.249636	0.253449	0.373298	0.43816	0.215201	0.309729	0.258846	0.293155	0.157052	0.285822	0.227813	0.196992	0.303118	0.386116	0.214513	0.22551	0.0953578	0.207238	0.180644	0.348537	0.0550907	-0.0310449	0.388918	0.407891	0.204336	0.252059	0.226304	0.305433	0.12686	0.262172	0.185174	0.206145	0.163679	0.221718	0.255673	0.236905	0.243467	0.256272	0.445827
99	0.452275	0.555085	0.244838	0.330026	0.375763	0.416535	0.226245	0.411856	0.334619	0.41876	0.381388	0.359921	0.553069	0.518851	0.23425	0.161825	0.41934	0.388662	0.446036	0.367087	0.348445	0.274366	0.33664	0.451861	0.446056	0.438467	0.0457895	0.00858959	0.0944153	0.169064	0.312894	0.280208	0.537075	0.48236	0.440368	0.399114	0.465486	0.43095	0.359039	0.429797	0.282579	0.366196	0.45291	0.401863	0.428225	0.456876	0.294602	0.386087	0.337637
100	0.62161	0.562463	0.698112	0.679417	0.515764	0.461145	0.572638	0.350978	0.455394	0.437166	0.490383	0.309091	0.402172	0.341027	0.584127	0.874872	0.696849	0.694872	0.533766	0.398441	0.609203	0.440556	0.631799	0.492532	0.518957	0.404442	0.211114	0.32157	0.360043	0.291535	0.511297	0.346603	0.37406	0.421855	0.325482	0.334073	0.382033	0.308991	0.546806	0.364639	0.52765	0.39882	0.593991	0.526046	0.410535	0.493215	0.26023	0.325043	0.44686
101	0.564524	0.483689	0.62024	0.660544	0.388584	0.327847	0.415419	0.329122	0.400593	0.41249	0.376812	0.271924	0.319492	0.277802	0.651456	0.924962	0.64452	0.713019	0.41449	0.335609	0.582662	0.514329	0.504788	0.549874	0.45691	0.373964	0.29731	0.41664	0.345793	0.48505	0.396502	0.424257	0.302802	0.360747	0.285926	0.287711	0.313822	0.232453	0.452954	0.295409	0.407679	0.320459	0.485581	0.45659	0.353472	0.494209	0.288596	0.380816	0.454221
102	0.432277	0.452869	0.600173	0.476076	0.468813	0.423962	0.350645	0.234145	0.271579	0.38746	0.330502	0.317962	0.42407	0.377872	0.725254	0.937914	0.850964	0.621748	0.452939	0.375796	0.512365	0.372569	0.426067	0.428985	0.478217	0.404993	0.260266	0.432249	0.365796	0.37341	0.318186	0.273072	0.427465	0.44176	0.402902	0.323143	0.371942	0.262975	0.453244	0.296825	0.369475	0.284416	0.524003	0.442661	0.48505	0.515658	0.213531	0.256732	0.501317
103	0.410655	0.370573	0.476033	0.524049	0.238285	0.162286	0.18395	0.164067	0.191913	0.289656	0.204813	0.223621	0.223803	0.188734	0.41043	0.599487	0.443547	0.463283	0.423416	0.28319	0.450303	0.365311	0.36496	0.433942	0.222146	0.347767	0.179343	0.205697	0.198867	0.189115	0.344955	0.363014	0.18184	0.254688	0.197413	0.215898	0.24453	0.207932	0.220947	0.207044	0.210687	0.224371	0.314174	0.262591	0.291894	0.401964	0.255785	0.303852	0.271551
104	0.219987	0.310622	0.0632834	0.00351241	0.212126	0.173113	0.0771622	0.119858	0.0677352	0.107867	0.0301967	0.0661556	0.0271774	0.0445876	0.0852346	-0.0412831	0.204621	0.00575354	0.0710308	0.0353375	0.235991	0.14493	0.194617	0.150341	0.130776	0.157741	0.0293506	0.0257892	0.183319	0.0224028	0.149736	0.128649	0.013142	0.0337797	0.135902	0.0820331	-0.129612	0.0284364	0.0561626	0.121406	0.211344	0.263531	0.12602	0.107346	0.231527	0.170925	0.129857	0.116742	0.215844
105	0.071275	0.155721	-0.179658	-0.174221	-0.0428116	-0.0751461	-0.0877	-0.0687206	0.00851544	0.0323257	-0.0588897	0.0245052	-0.0956442	-0.029375	-0.0288371	-0.267021	0.0294781	0.00797735	-0.0166821	0.101591	0.0580967	0.0301191	0.126416	0.14387	-0.00912506	0.0662909	-0.00963383	-0.314426	-0.000501825	-0.0380987	0.128278	0.145027	-0.147637	-0.0457153	0.033861	0.0289391	-0.217212	-0.0389752	-0.135311	0.0312424	-0.00475123	0.101003	-0.0248253	0.0161701	0.163331	0.12601	0.0235635	0.00739203	0.134406
106	0.283599	0.279589	0.433948	0.264314	0.270227	0.227831	0.230316	0.203972	0.134725	0.118498	0.190046	0.00452519	0.334428	0.272644	0.373797	0.467973	0.412731	0.292367	0.170976	0.180573	0.252722	0.0547996	0.100574	0.0868333	0.262034	0.266465	0.0837029	0.0264122	-0.0198164	0.115197	0.20503	0.32412	0.445321	0.43256	0.377159	0.354619	0.289374	0.199035	0.313952	0.199852	0.183368	0.145666	0.337152	0.299004	0.350537	0.306101	0.00725108	0.110457	0.0602589
107	0.668014	0.70915	0.539786	0.524917	0.625473	0.602674	0.582925	0.551558	0.538796	0.547577	0.753612	0.502693	0.761729	0.688003	0.412472	0.496254	0.680415	0.620118	0.639239	0.453744	0.458501	0.321549	0.513882	0.457801	0.778521	0.732959	0.0691475	0.0154421	0.330469	0.144398	0.486073	0.390124	0.717306	0.750672	0.733239	0.704013	0.581712	0.498461	0.7118	0.573603	0.556726	0.645957	0.949767	0.913829	0.840066	0.839734	0.413942	0.510494	0.402544
108	0.596506	0.759167	0.303769	0.297291	0.579854	0.636444	0.536666	0.583641	0.472057	0.569065	0.670662	0.572014	0.63848	0.650135	0.371179	0.338524	0.624224	0.548837	0.605674	0.536537	0.456396	0.246393	0.471057	0.553041	0.791967	0.641993	-0.00474134	0.0566872	0.371834	0.212837	0.673167	0.504576	0.578383	0.632996	0.70254	0.604463	0.46817	0.451449	0.666345	0.569946	0.474433	0.62935	0.853354	0.826916	0.811424	0.807522	0.272163	0.35432	0.370474
109	0.814973	0.695974	0.541388	0.457355	0.755273	0.615379	0.707061	0.516209	0.602686	0.455519	0.672828	0.494003	0.716142	0.664284	0.530948	0.529071	0.808003	0.673585	0.740915	0.548509	0.614008	0.411275	0.727934	0.530557	0.933897	0.655755	0.109805	0.0721945	0.465703	0.213697	0.471055	0.360809	0.686096	0.742817	0.718873	0.579493	0.550188	0.436679	0.78965	0.510732	0.701259	0.662722	1.03733	0.910637	0.95315	1.03756	0.370688	0.471638	0.595139
110	0.501963	0.610737	0.371719	0.24457	0.471084	0.486092	0.470716	0.454075	0.344436	0.457135	0.390337	0.49503	0.460686	0.423443	0.536564	0.51708	0.630396	0.48955	0.547022	0.447696	0.572137	0.433922	0.498234	0.600246	0.604657	0.485294	0.137872	0.283939	0.490473	0.315479	0.355415	0.449464	0.408436	0.430988	0.515832	0.385715	0.329016	0.204298	0.497931	0.429703	0.462296	0.544711	0.692534	0.584083	0.689774	0.75544	0.215673	0.266709	0.461105
111	0.256279	0.179078	0.755576	0.789824	0.268312	0.263657	0.15762	0.149755	0.230669	0.228035	0.262939	0.199243	0.173869	0.221208	0.419985	0.554898	0.301599	0.494744	0.187666	0.228615	0.244832	0.242635	0.318187	0.28358	0.332603	0.372059	0.109828	0.203757	0.244378	0.232873	0.279072	0.177754	0.166595	0.240675	0.148678	0.246949	0.15587	0.196802	0.189122	0.164708	0.167669	0.209879	0.262534	0.306228	0.354687	0.469917	0.213522	0.236961	0.188075
112	0.377957	0.269476	0.682913	0.675059	0.422268	0.389545	0.301593	0.246744	0.229951	0.26224	0.242192	0.226138	0.275389	0.334856	0.476774	0.5563	0.431217	0.574403	0.300846	0.228355	0.374585	0.432217	0.488758	0.33543	0.398296	0.39545	0.155805	0.241416	0.324777	0.258053	0.291852	0.182302	0.263088	0.322474	0.271218	0.325935	0.231491	0.230627	0.33258	0.207889	0.314294	0.298363	0.361277	0.389536	0.424754	0.479155	0.234772	0.300031	0.353197
113	0.505427	0.613856	0.696221	0.688166	0.440389	0.426318	0.387249	0.470719	0.404781	0.464563	0.499164	0.359875	0.53692	0.525665	0.551575	0.703753	0.575896	0.644229	0.499231	0.405401	0.436488	0.415946	0.346484	0.486625	0.639557	0.680684	0.0825431	0.221617	0.122666	0.30429	0.424927	0.523877	0.524961	0.618827	0.451555	0.53882	0.362999	0.398314	0.489505	0.460942	0.371909	0.45167	0.602955	0.597045	0.582611	0.73222	0.395659	0.483117	0.290391
114	0.529408	0.533513	0.539903	0.41217	0.511781	0.440084	0.421161	0.405413	0.40431	0.476475	0.447624	0.402475	0.57377	0.582472	0.442668	0.55033	0.754396	0.640179	0.588173	0.413517	0.630537	0.420229	0.477915	0.500544	0.661035	0.649271	0.15341	0.192073	0.283844	0.218443	0.311085	0.361879	0.558105	0.588449	0.525072	0.518797	0.361267	0.359861	0.555732	0.38723	0.475885	0.480122	0.666475	0.611358	0.663576	0.700138	0.364063	0.477949	0.45414
115	0.716086	0.819183	0.414926	0.421626	0.591275	0.628509	0.57311	0.740983	0.557734	0.56131	0.737921	0.5508	0.920516	0.866852	0.429084	0.451675	0.619023	0.58139	0.68071	0.462152	0.456007	0.358245	0.432265	0.536485	0.791768	0.723393	-0.00100079	0.156776	0.196528	0.2744	0.467128	0.503653	0.89095	0.965194	0.880985	0.82096	0.683928	0.697525	0.759944	0.783158	0.491143	0.735905	0.98461	0.964608	0.806972	0.782376	0.433023	0.588671	0.360977
116	0.54339	0.614744	0.330682	0.299919	0.474503	0.497349	0.444664	0.559077	0.422988	0.514023	0.672234	0.529705	0.747275	0.816831	0.33871	0.298671	0.546133	0.530345	0.585695	0.537307	0.360524	0.277205	0.35973	0.48348	0.901352	0.76462	-0.0178576	0.0786586	0.198388	0.203655	0.426386	0.483503	0.683173	0.764126	0.760248	0.695187	0.530716	0.542817	0.63355	0.566553	0.378862	0.579332	0.844681	0.809812	0.829213	0.83885	0.43362	0.560428	0.302917
117	0.526665	0.591837	0.407338	0.333366	0.485168	0.376601	0.428479	0.440539	0.494051	0.445897	0.5644	0.398737	0.473469	0.374269	0.463771	0.375771	0.589555	0.588316	0.603072	0.42253	0.44056	0.277398	0.417393	0.347459	0.771438	0.585448	0.0936738	0.0585923	0.255368	0.100847	0.468894	0.491635	0.495617	0.454212	0.590871	0.498023	0.475811	0.346902	0.560698	0.403451	0.397398	0.471155	0.753886	0.66065	0.678634	0.743293	0.340045	0.437548	0.246655
118	0.573952	0.658826	0.347007	0.33378	0.553844	0.59939	0.487741	0.516258	0.494316	0.556363	0.603611	0.593991	0.545047	0.528824	0.422737	0.397952	0.546707	0.493545	0.584977	0.530915	0.423255	0.282885	0.440286	0.412113	0.85703	0.636313	0.0919047	0.156591	0.331347	0.251132	0.577628	0.544768	0.518617	0.531277	0.577714	0.585096	0.445616	0.405476	0.659448	0.512271	0.458967	0.488189	0.75756	0.678468	0.764021	0.802122	0.284031	0.364593	0.236196
119	0.492051	0.566955	0.21404	0.127979	0.36017	0.310913	0.4301	0.442722	0.349031	0.303549	0.461112	0.245938	0.439718	0.344337	0.265462	0.211068	0.460115	0.385922	0.535022	0.340574	0.342662	0.127475	0.313785	0.240926	0.628763	0.421963	0.00421243	-0.103812	0.0796058	-0.0106208	0.491103	0.50952	0.491577	0.448921	0.523372	0.472451	0.492609	0.325194	0.559194	0.387312	0.375993	0.368938	0.581464	0.493525	0.504625	0.486983	0.181424	0.267533	0.114455
120	0.44073	0.553341	0.219931	0.173817	0.358846	0.376495	0.331927	0.446345	0.290938	0.346882	0.371451	0.346119	0.383214	0.419226	0.296531	0.262333	0.465367	0.288542	0.399623	0.453353	0.306578	0.124912	0.22009	0.293008	0.557969	0.452017	0.011592	0.000150813	0.172836	0.127386	0.436512	0.443531	0.40431	0.44759	0.541404	0.472323	0.315359	0.303857	0.444449	0.352547	0.316013	0.378642	0.511489	0.470458	0.599835	0.528152	0.152759	0.252339	0.147735
121	0.584587	0.543987	0.592249	0.408938	0.483421	0.463359	0.453461	0.33618	0.364937	0.360209	0.336552	0.292594	0.48117	0.435005	0.625582	0.82844	0.765508	0.601993	0.554398	0.439391	0.558318	0.403692	0.498114	0.505952	0.543081	0.431993	0.166404	0.358566	0.27956	0.330365	0.359018	0.423541	0.519632	0.550609	0.414465	0.417936	0.350885	0.248819	0.530752	0.285038	0.5447	0.371879	0.603698	0.499996	0.498775	0.603935	0.15424	0.234316	0.457902
122	0.510206	0.516954	0.395277	0.323931	0.413441	0.379426	0.411925	0.375049	0.316929	0.243559	0.342766	0.257468	0.526545	0.471607	0.451472	0.567313	0.597169	0.390196	0.45586	0.364518	0.398682	0.268473	0.314262	0.347497	0.418476	0.3376	0.0779143	0.197179	0.113451	0.188545	0.210143	0.367858	0.65742	0.642474	0.578598	0.486193	0.47895	0.349303	0.561179	0.345969	0.469934	0.393058	0.557527	0.497172	0.439776	0.484853	0.0999173	0.206289	0.289071
123	0.0964985	0.143003	0.109293	0.0362198	0.00257719	0.0408482	0.168871	0.167004	0.0749385	0.0761108	0.151684	0.00882597	0.124281	0.116778	-0.0630138	0.0291023	0.166973	0.0749579	0.137799	0.0594269	0.182394	-0.150631	0.0122014	0.0167759	0.143492	0.130673	-0.101996	-0.129648	-0.197103	-0.144221	0.311497	0.339088	0.162601	0.137571	0.18184	0.140757	0.139133	0.0756693	0.173964	0.0324326	0.120959	0.0422389	0.227178	0.142524	0.0914408	0.0711423	-0.0522806	0.000803577	-0.159224
124	0.251808	0.223839	0.150026	0.137974	0.116541	0.0553272	0.250854	0.217394	0.0946262	0.0763343	0.196382	0.0508808	0.178425	0.162725	0.0566237	0.110343	0.214072	0.105964	0.215783	0.205566	0.264066	0.0483228	0.220424	0.115322	0.266928	0.22914	0.0121406	-0.0633983	-0.0856815	-0.0288596	0.39467	0.463441	0.185735	0.182653	0.188414	0.181058	0.254845	0.0688936	0.262578	0.0946413	0.194983	0.14732	0.259817	0.188007	0.203011	0.200812	0.0893672	0.185345	0.0182936
125	0.133925	0.0735369	0.541557	0.663614	0.0771594	0.0860517	0.0853479	0.124201	0.112224	0.084499	0.196813	0.140909	0.0564782	0.140967	0.190203	0.358846	0.0489103	0.251958	0.118991	0.0196586	0.0171709	0.167977	0.163635	0.124171	0.213216	0.246313	-0.00381269	0.147537	0.134233	0.239686	0.220221	0.147716	0.0352997	0.12188	0.0629891	0.172705	0.118937	0.209473	0.128024	0.0862507	0.0616972	0.104011	0.113814	0.166804	0.218432	0.283127	0.109055	0.106152	0.0298727
126	0.238346	0.154023	0.504764	0.547671	0.180452	0.164541	0.165181	0.229703	0.241887	0.165292	0.348592	0.160288	0.249094	0.295582	0.273142	0.343893	0.192993	0.374357	0.180387	0.0900071	0.0652527	0.17547	0.110776	0.113152	0.37101	0.353348	0.0298058	0.0975447	0.107638	0.249834	0.130459	0.128818	0.283098	0.339836	0.267976	0.341784	0.219899	0.325513	0.283751	0.241738	0.162961	0.209338	0.25818	0.315391	0.371471	0.380289	0.165167	0.236235	0.0951973
127	0.400706	0.469451	0.392188	0.282736	0.348031	0.320862	0.354567	0.389837	0.333924	0.3998	0.543887	0.317938	0.560534	0.514145	0.372398	0.380213	0.468347	0.453063	0.414663	0.355656	0.230994	0.190232	0.170241	0.272784	0.658582	0.523871	0.0326299	0.0187002	0.0882274	0.230844	0.269275	0.370756	0.639144	0.613008	0.575418	0.476441	0.442299	0.379821	0.538736	0.448395	0.295572	0.348127	0.560959	0.508697	0.630118	0.582037	0.21444	0.309748	0.193513
128	0.373832	0.448328	0.274432	0.255362	0.376291	0.384408	0.286015	0.506055	0.399703	0.434972	0.54696	0.402305	0.596817	0.631486	0.195694	0.171802	0.338964	0.408606	0.359426	0.333725	0.180895	0.0745161	0.159928	0.287345	0.625354	0.491958	-0.113493	0.0385665	0.0655755	0.262665	0.264352	0.313082	0.640369	0.658402	0.575728	0.548576	0.413659	0.519239	0.446993	0.502868	0.22964	0.39068	0.507735	0.556006	0.551181	0.507067	0.309968	0.433929	0.15886
129	0.393364	0.51793	0.169729	0.206726	0.445817	0.431888	0.393297	0.551842	0.463969	0.421708	0.511854	0.454443	0.554992	0.657061	0.0841663	0.072308	0.335682	0.319162	0.36419	0.340944	0.258706	0.229947	0.273723	0.407562	0.596707	0.506168	-0.0723857	-0.00625088	0.0767674	0.0799078	0.155957	0.166601	0.516403	0.614192	0.609477	0.56948	0.400212	0.469242	0.520124	0.569445	0.374488	0.60045	0.554626	0.627275	0.529234	0.505305	0.438026	0.475988	0.266079
130	0.47122	0.583414	0.128995	0.256469	0.444892	0.411896	0.355897	0.492844	0.508717	0.309808	0.532242	0.414611	0.518756	0.634657	0.128619	0.144244	0.268385	0.278766	0.429876	0.466803	0.195934	0.245665	0.319995	0.408475	0.582843	0.414069	-0.0886622	-0.0552899	0.0507268	0.145398	0.274599	0.298154	0.485298	0.642352	0.549323	0.550218	0.423016	0.396949	0.519948	0.407041	0.338118	0.461081	0.509397	0.540198	0.46514	0.518044	0.432978	0.465343	0.238858
131	0.610249	0.608974	0.398748	0.399746	0.610067	0.544141	0.525757	0.551352	0.56814	0.399654	0.566966	0.474733	0.583592	0.591178	0.375791	0.423559	0.522983	0.42311	0.473889	0.285144	0.373984	0.371896	0.349563	0.391669	0.651182	0.447382	0.118001	0.213985	0.362831	0.29098	0.180199	0.216931	0.604094	0.683801	0.575626	0.617211	0.402188	0.466182	0.658246	0.496793	0.543236	0.603843	0.689758	0.721786	0.591128	0.634454	0.433641	0.479868	0.459953
132	0.205054	0.108895	0.528963	0.544213	0.20953	0.235566	0.163192	0.171488	0.31064	0.13047	0.333499	0.179816	0.132915	0.141403	0.217507	0.243201	0.14469	0.205145	0.134283	0.0437792	0.154621	0.11235	0.205068	0.0962589	0.2485	0.217317	0.0837966	0.121143	0.398968	0.18084	0.204647	0.0104375	0.159868	0.178619	0.139043	0.22185	0.103607	0.242263	0.200848	0.194173	0.188509	0.2212	0.23978	0.298334	0.265512	0.273684	0.176821	0.17628	0.0599867
133	0.116354	0.149722	-0.188413	-0.212065	0.00252611	-0.0688881	-4.79185e-06	-0.0677238	-0.0651312	0.0211191	-0.0117902	-0.0428551	-0.113651	-0.0500225	-0.088769	-0.276255	0.0501608	-0.0572311	0.074972	0.0891425	0.0800381	0.0110903	0.156775	0.0947539	0.08	0.107764	-0.121942	-0.222934	0.121853	-0.0461153	0.219905	0.0908114	-0.167036	-0.111998	0.0558447	0.0265629	-0.137606	-0.0316205	-0.0521689	-0.0288906	0.0991836	0.112193	0.069388	0.0457291	0.22439	0.186415	0.0571039	0.0167731	0.154443
[truncated: 84 more columns]

## Sheet: sub-02
Fisher Z ROI-to-ROI matrix
Nasal breathing condition
# ROI	1	2	3	4	5	6	7	8	9	10	11	12	13	14	15	16	17	18	19	20	21	22	23	24	25	26	27	28	29	30	31	32	33	34	35	36	37	38	39	40	41	42	43	44	45	46	47	48	49
1	NaN	1.62179	0.853841	0.896624	1.13774	1.23426	1.14805	1.09786	1.04049	0.987839	1.01093	0.869939	0.829271	0.890836	0.628043	0.603585	0.750838	0.667984	0.618313	0.604091	0.702745	0.783336	0.744028	0.958897	1.14289	0.989752	0.413328	0.447309	0.508896	0.55829	0.676444	0.792075	0.630489	0.751232	0.695827	0.729368	0.549137	0.644941	0.751348	0.844927	0.981742	0.879039	0.939513	1.1636	0.924204	0.875983	0.580778	0.505986	0.723858
2	1.62179	NaN	0.800708	0.930291	0.924489	1.19272	0.928541	1.08086	0.879205	1.011	0.92901	0.892062	0.730032	0.835656	0.532243	0.560677	0.665973	0.667355	0.547965	0.579428	0.645143	0.856165	0.688018	1.01176	0.995027	0.987659	0.405528	0.410367	0.43842	0.560194	0.535358	0.759552	0.54412	0.676604	0.621277	0.685414	0.518855	0.615257	0.653724	0.78299	0.826966	0.848565	0.816452	1.12784	0.830982	0.84172	0.64037	0.576245	0.719508
3	0.853841	0.800708	NaN	1.61127	0.682434	0.724959	0.700176	0.610539	1.09406	0.885281	1.05292	0.941917	0.886808	0.926528	0.904224	0.784978	0.925073	0.881688	0.838132	0.66952	0.733333	0.651116	0.603666	0.652154	0.838887	0.843459	0.497138	0.514555	0.395291	0.481642	0.390346	0.5886	0.800402	0.832984	0.79298	0.81885	0.84407	0.859134	0.888657	0.835686	0.749854	0.71032	0.636803	0.670949	0.68092	0.796161	0.65543	0.655593	0.656586
4	0.896624	0.930291	1.61127	NaN	0.654834	0.762105	0.61057	0.595876	1.00423	0.980819	1.0034	0.94481	0.716775	0.794748	0.826287	0.806865	0.765002	0.803014	0.706431	0.617061	0.726016	0.754225	0.593642	0.698839	0.79241	0.850338	0.475714	0.503179	0.383068	0.482684	0.353873	0.583975	0.597383	0.670597	0.604399	0.67722	0.66585	0.712502	0.702255	0.723314	0.673474	0.664949	0.548568	0.642332	0.617589	0.748019	0.811445	0.78447	0.626165
5	1.13774	0.924489	0.682434	0.654834	NaN	1.43497	1.56745	1.20597	0.946586	0.809377	0.964626	0.795142	0.950985	0.960881	0.483663	0.488337	0.625927	0.594271	0.572958	0.546967	0.546338	0.58662	0.58862	0.745714	1.09774	0.854188	0.243475	0.41436	0.377223	0.403154	0.579712	0.673794	0.721683	0.784343	0.842081	0.835163	0.550666	0.657092	0.898961	0.874457	1.0632	0.886835	1.11896	1.15708	0.731654	0.668764	0.444635	0.309	0.391469
6	1.23426	1.19272	0.724959	0.762105	1.43497	NaN	1.31016	1.45286	0.910202	1.00203	1.02342	0.946977	0.918298	1.02503	0.439579	0.459149	0.618029	0.60832	0.579126	0.579788	0.600434	0.689346	0.68496	0.920091	0.956086	0.971866	0.283724	0.441667	0.424261	0.479476	0.575844	0.710597	0.70818	0.785699	0.749848	0.808935	0.610074	0.651501	0.826175	0.912401	0.987078	1.09411	0.987027	1.24649	0.704596	0.657487	0.540394	0.420661	0.57879
7	1.14805	0.928541	0.700176	0.61057	1.56745	1.31016	NaN	1.40741	1.02083	0.838915	1.04963	0.845435	1.05984	1.02609	0.500355	0.471076	0.661633	0.665834	0.575133	0.49888	0.511409	0.56121	0.562685	0.753453	1.13343	0.88598	0.240036	0.408003	0.343064	0.376364	0.595707	0.693927	0.797209	0.876963	0.892444	0.944523	0.572735	0.673062	1.03515	1.06361	1.27356	1.0714	1.26211	1.30093	0.775501	0.705118	0.406299	0.322493	0.436765
8	1.09786	1.08086	0.610539	0.595876	1.20597	1.45286	1.40741	NaN	0.854467	0.90126	0.903234	0.906058	0.906299	0.98257	0.432642	0.450192	0.51369	0.649348	0.472054	0.488288	0.463491	0.664494	0.514173	0.860255	0.920607	0.852487	0.271016	0.445586	0.368141	0.441973	0.498905	0.622233	0.678798	0.773294	0.733888	0.831083	0.480718	0.598083	0.786461	0.968068	0.933416	1.17082	0.996036	1.28107	0.648399	0.628434	0.398532	0.333558	0.455496
9	1.04049	0.879205	1.09406	1.00423	0.946586	0.910202	1.02083	0.854467	NaN	1.11769	1.43122	1.16319	1.0261	1.00241	0.740331	0.672703	0.808275	0.757353	0.694165	0.612145	0.661434	0.591889	0.630809	0.714488	1.08009	0.981941	0.530529	0.548705	0.459681	0.469655	0.495271	0.671654	0.828385	0.952692	0.829514	0.916624	0.671563	0.799355	1.07221	1.09848	1.1186	0.939443	0.82709	0.893937	0.663966	0.704116	0.496748	0.501497	0.571938
10	0.987839	1.011	0.885281	0.980819	0.809377	1.00203	0.838915	0.90126	1.11769	NaN	1.08035	1.47913	0.811172	0.888953	0.588974	0.589789	0.580894	0.699111	0.592333	0.577662	0.508378	0.609209	0.558535	0.717229	0.902339	0.90632	0.449184	0.523385	0.418298	0.475255	0.407593	0.61869	0.625721	0.721064	0.728884	0.759951	0.549053	0.604891	0.799383	0.961011	0.866455	0.937737	0.700018	0.902197	0.585924	0.611182	0.529799	0.502199	0.553363
11	1.01093	0.92901	1.05292	1.0034	0.964626	1.02342	1.04963	0.903234	1.43122	1.08035	NaN	1.21808	0.990302	1.00599	0.638318	0.543987	0.711494	0.666777	0.685669	0.577103	0.670958	0.609103	0.66834	0.798218	1.05569	0.948019	0.449542	0.431664	0.476712	0.549922	0.5933	0.861374	0.824732	0.884469	0.7767	0.861801	0.782429	0.882473	1.12136	1.09732	1.12755	0.951933	0.821749	0.883249	0.662985	0.704379	0.544894	0.498217	0.546598
12	0.869939	0.892062	0.941917	0.94481	0.795142	0.946977	0.845435	0.906058	1.16319	1.47913	1.21808	NaN	0.929147	1.04012	0.567463	0.52208	0.608064	0.667925	0.562879	0.531839	0.44043	0.486334	0.52757	0.649642	0.856418	1.01253	0.514105	0.454765	0.370751	0.47626	0.354725	0.615578	0.717315	0.813762	0.837736	0.838331	0.711707	0.832966	0.994655	1.16643	0.959064	0.895019	0.705056	0.862971	0.549027	0.574706	0.411634	0.399626	0.516505
13	0.829271	0.730032	0.886808	0.716775	0.950985	0.918298	1.05984	0.906299	1.0261	0.811172	0.990302	0.929147	NaN	1.98336	0.646426	0.564772	0.822692	0.730878	0.723333	0.499107	0.528409	0.458142	0.528709	0.537342	0.875259	0.849655	0.449319	0.473734	0.363419	0.369858	0.506473	0.556093	1.57491	1.61896	1.25215	1.41872	0.97384	0.946667	1.08308	1.10111	0.82296	0.822414	0.911731	0.885969	0.818966	0.77347	0.444403	0.392652	0.512942
14	0.890836	0.835656	0.926528	0.794748	0.960881	1.02503	1.02609	0.98257	1.00241	0.888953	1.00599	1.04012	1.98336	NaN	0.66753	0.602734	0.824754	0.737592	0.699242	0.472739	0.551589	0.508358	0.553173	0.586031	0.8546	0.903107	0.518819	0.5285	0.417058	0.460722	0.530827	0.597419	1.26208	1.50671	1.17152	1.39469	0.922523	0.993933	1.00258	1.1188	0.80544	0.841495	0.844834	0.889327	0.777934	0.758152	0.465261	0.397915	0.536256
15	0.628043	0.532243	0.904224	0.826287	0.483663	0.439579	0.500355	0.432642	0.740331	0.588974	0.638318	0.567463	0.646426	0.66753	NaN	1.25384	0.804732	0.824348	0.652394	0.427253	0.741385	0.66454	0.341657	0.364396	0.620878	0.609282	0.758858	0.647342	0.397354	0.407921	0.246577	0.388031	0.55979	0.572758	0.580509	0.604411	0.500082	0.580856	0.575646	0.613353	0.472675	0.515986	0.466271	0.456503	0.609546	0.79197	0.446638	0.467595	0.410257
16	0.603585	0.560677	0.784978	0.806865	0.488337	0.459149	0.471076	0.450192	0.672703	0.589789	0.543987	0.52208	0.564772	0.602734	1.25384	NaN	0.619229	0.817541	0.544592	0.389891	0.63785	0.790758	0.275472	0.389612	0.5327	0.532712	0.597366	0.74396	0.298969	0.416698	0.142385	0.305109	0.4691	0.551714	0.49426	0.568018	0.336929	0.473446	0.484439	0.579938	0.391121	0.543856	0.45497	0.474309	0.536155	0.686882	0.435427	0.470949	0.313899
17	0.750838	0.665973	0.925073	0.765002	0.625927	0.618029	0.661633	0.51369	0.808275	0.580894	0.711494	0.608064	0.822692	0.824754	0.804732	0.619229	NaN	1.00792	1.06172	0.767723	0.828927	0.640547	0.767665	0.637145	0.778334	0.817317	0.360573	0.318824	0.364228	0.406398	0.486908	0.586881	0.849711	0.869001	0.661209	0.730534	0.759697	0.723212	0.755753	0.739465	0.667238	0.687723	0.687931	0.670603	0.779518	0.769002	0.516553	0.511887	0.651912
18	0.667984	0.667355	0.881688	0.803014	0.594271	0.60832	0.665834	0.649348	0.757353	0.699111	0.666777	0.667925	0.730878	0.737592	0.824348	0.817541	1.00792	NaN	0.925409	0.820755	0.617084	0.881956	0.566274	0.661425	0.719332	0.698166	0.369144	0.392648	0.181973	0.350706	0.290276	0.509123	0.743655	0.741497	0.643289	0.728835	0.584169	0.601087	0.717974	0.774755	0.628582	0.806966	0.735404	0.752448	0.671852	0.764536	0.554497	0.575025	0.474112
19	0.618313	0.547965	0.838132	0.706431	0.572958	0.579126	0.575133	0.472054	0.694165	0.592333	0.685669	0.562879	0.723333	0.699242	0.652394	0.544592	1.06172	0.925409	NaN	1.0171	0.720475	0.637062	0.869547	0.634617	0.79039	0.686139	0.31422	0.310189	0.30978	0.498096	0.445467	0.716118	0.899352	0.807636	0.593212	0.682938	0.708983	0.594496	0.753789	0.663527	0.612252	0.662559	0.65699	0.59953	0.72944	0.677244	0.6105	0.581805	0.477051
20	0.604091	0.579428	0.66952	0.617061	0.546967	0.579788	0.49888	0.488288	0.612145	0.577662	0.577103	0.531839	0.499107	0.472739	0.427253	0.389891	0.767723	0.820755	1.0171	NaN	0.512192	0.594297	0.683144	0.774684	0.698808	0.675288	0.152387	0.190777	0.150547	0.356864	0.298311	0.571899	0.619719	0.567125	0.400886	0.453899	0.486191	0.443266	0.625204	0.573799	0.554116	0.64795	0.56591	0.5916	0.550435	0.471418	0.508282	0.488038	0.406062
21	0.702745	0.645143	0.733333	0.726016	0.546338	0.600434	0.511409	0.463491	0.661434	0.508378	0.670958	0.44043	0.528409	0.551589	0.741385	0.63785	0.828927	0.617084	0.720475	0.512192	NaN	0.90856	0.789895	0.714547	0.621276	0.585892	0.394247	0.397486	0.642703	0.60121	0.594912	0.571688	0.590979	0.608026	0.375862	0.511428	0.441835	0.483855	0.50354	0.485678	0.505557	0.60648	0.531247	0.546334	0.627062	0.612399	0.592442	0.552391	0.592073
22	0.783336	0.856165	0.651116	0.754225	0.58662	0.689346	0.56121	0.664494	0.591889	0.609209	0.609103	0.486334	0.458142	0.508358	0.66454	0.790758	0.640547	0.881956	0.637062	0.594297	0.90856	NaN	0.69255	0.995074	0.691095	0.623725	0.368657	0.471067	0.434689	0.656638	0.413396	0.611767	0.438881	0.495575	0.342002	0.464259	0.317484	0.38114	0.442165	0.504987	0.484218	0.757968	0.612914	0.719323	0.671637	0.703731	0.700255	0.61909	0.521093
23	0.744028	0.688018	0.603666	0.593642	0.58862	0.68496	0.562685	0.514173	0.630809	0.558535	0.66834	0.52757	0.528709	0.553173	0.341657	0.275472	0.767665	0.566274	0.869547	0.683144	0.789895	0.69255	NaN	0.872815	0.739892	0.630219	0.238499	0.119372	0.676662	0.610294	0.791361	0.742695	0.605909	0.615213	0.361472	0.498631	0.57413	0.468993	0.541436	0.474378	0.625123	0.632072	0.614785	0.675703	0.638078	0.508318	0.595982	0.482143	0.551405
24	0.958897	1.01176	0.652154	0.698839	0.745714	0.920091	0.753453	0.860255	0.714488	0.717229	0.798218	0.649642	0.537342	0.586031	0.364396	0.389612	0.637145	0.661425	0.634617	0.774684	0.714547	0.995074	0.872815	NaN	0.834188	0.93234	0.201227	0.292082	0.430677	0.711767	0.620954	0.853375	0.517523	0.590321	0.413298	0.547232	0.436239	0.489886	0.627479	0.691469	0.734109	0.953787	0.711106	0.913776	0.64791	0.57895	0.549601	0.496648	0.577827
25	1.14289	0.995027	0.838887	0.79241	1.09774	0.956086	1.13343	0.920607	1.08009	0.902339	1.05569	0.856418	0.875259	0.8546	0.620878	0.5327	0.778334	0.719332	0.79039	0.698808	0.621276	0.691095	0.739892	0.834188	NaN	1.06532	0.35083	0.376613	0.394798	0.559583	0.628513	0.908768	0.742627	0.80956	0.791743	0.791623	0.590643	0.690303	0.990511	0.96897	1.18106	0.90854	1.11875	1.1098	0.975948	0.954935	0.587833	0.544865	0.499817
26	0.989752	0.987659	0.843459	0.850338	0.854188	0.971866	0.88598	0.852487	0.981941	0.90632	0.948019	1.01253	0.849655	0.903107	0.609282	0.532712	0.817317	0.698166	0.686139	0.675288	0.585892	0.623725	0.630219	0.93234	1.06532	NaN	0.395264	0.42197	0.380948	0.569309	0.485672	0.885358	0.711002	0.81583	0.809753	0.817718	0.711506	0.853728	1.04682	1.17117	1.05454	1.00001	0.818249	0.987478	0.694391	0.755742	0.527506	0.532649	0.560724
27	0.413328	0.405528	0.497138	0.475714	0.243475	0.283724	0.240036	0.271016	0.530529	0.449184	0.449542	0.514105	0.449319	0.518819	0.758858	0.597366	0.360573	0.369144	0.31422	0.152387	0.394247	0.368657	0.238499	0.201227	0.35083	0.395264	NaN	0.502614	0.464645	0.374715	0.165576	0.2408	0.337202	0.42506	0.363991	0.373475	0.353996	0.491755	0.336609	0.389108	0.312995	0.263399	0.204228	0.254882	0.372316	0.497107	0.180839	0.191902	0.365789
28	0.447309	0.410367	0.514555	0.503179	0.41436	0.441667	0.408003	0.445586	0.548705	0.523385	0.431664	0.454765	0.473734	0.5285	0.647342	0.74396	0.318824	0.392648	0.310189	0.190777	0.397486	0.471067	0.119372	0.292082	0.376613	0.42197	0.502614	NaN	0.38242	0.373575	0.184754	0.26108	0.326083	0.432906	0.448161	0.443588	0.262806	0.403923	0.398153	0.499408	0.31527	0.469636	0.373404	0.400594	0.347092	0.466662	0.255576	0.268324	0.260011
29	0.508896	0.43842	0.395291	0.383068	0.377223	0.424261	0.343064	0.368141	0.459681	0.418298	0.476712	0.370751	0.363419	0.417058	0.397354	0.298969	0.364228	0.181973	0.30978	0.150547	0.642703	0.434689	0.676662	0.430677	0.394798	0.380948	0.464645	0.38242	NaN	0.506139	0.723799	0.37184	0.276821	0.331597	0.197078	0.293132	0.331003	0.30446	0.281973	0.307374	0.310813	0.353747	0.240767	0.314071	0.33322	0.304353	0.267017	0.202861	0.399376
30	0.55829	0.560194	0.481642	0.482684	0.403154	0.479476	0.376364	0.441973	0.469655	0.475255	0.549922	0.47626	0.369858	0.460722	0.407921	0.416698	0.406398	0.350706	0.498096	0.356864	0.60121	0.656638	0.610294	0.711767	0.559583	0.569309	0.374715	0.373575	0.506139	NaN	0.528043	0.829483	0.365482	0.44217	0.274466	0.388907	0.310682	0.408982	0.388071	0.44309	0.371607	0.435182	0.372208	0.489067	0.4562	0.452395	0.432785	0.42117	0.354901
31	0.676444	0.535358	0.390346	0.353873	0.579712	0.575844	0.595707	0.498905	0.495271	0.407593	0.5933	0.354725	0.506473	0.530827	0.246577	0.142385	0.486908	0.290276	0.445467	0.298311	0.594912	0.413396	0.791361	0.620954	0.628513	0.485672	0.165576	0.184754	0.723799	0.528043	NaN	0.768105	0.495561	0.540153	0.402716	0.487248	0.513034	0.443896	0.498565	0.429547	0.531493	0.49934	0.577206	0.591991	0.586448	0.447863	0.336046	0.249573	0.291265
32	0.792075	0.759552	0.5886	0.583975	0.673794	0.710597	0.693927	0.622233	0.671654	0.61869	0.861374	0.615578	0.556093	0.597419	0.388031	0.305109	0.586881	0.509123	0.716118	0.571899	0.571688	0.611767	0.742695	0.853375	0.908768	0.885358	0.2408	0.26108	0.37184	0.829483	0.768105	NaN	0.552475	0.574104	0.507324	0.537691	0.595419	0.580908	0.798184	0.693419	0.809627	0.69141	0.758477	0.782516	0.679053	0.625254	0.592681	0.503412	0.362578
33	0.630489	0.54412	0.800402	0.597383	0.721683	0.70818	0.797209	0.678798	0.828385	0.625721	0.824732	0.717315	1.57491	1.26208	0.55979	0.4691	0.849711	0.743655	0.899352	0.619719	0.590979	0.438881	0.605909	0.517523	0.742627	0.711002	0.337202	0.326083	0.276821	0.365482	0.495561	0.552475	NaN	1.67163	1.09691	1.22256	1.02194	0.882761	1.00205	0.887065	0.682857	0.731505	0.830826	0.747664	0.773132	0.702285	0.423954	0.399838	0.447889
34	0.751232	0.676604	0.832984	0.670597	0.784343	0.785699	0.876963	0.773294	0.952692	0.721064	0.884469	0.813762	1.61896	1.50671	0.572758	0.551714	0.869001	0.741497	0.807636	0.567125	0.608026	0.495575	0.615213	0.590321	0.80956	0.81583	0.42506	0.432906	0.331597	0.44217	0.540153	0.574104	1.67163	NaN	1.03926	1.33141	0.849689	0.922506	0.987286	1.00931	0.760872	0.79853	0.849428	0.839409	0.778215	0.740859	0.428587	0.402669	0.550283
35	0.695827	0.621277	0.79298	0.604399	0.842081	0.749848	0.892444	0.733888	0.829514	0.728884	0.7767	0.837736	1.25215	1.17152	0.580509	0.49426	0.661209	0.643289	0.593212	0.400886	0.375862	0.342002	0.361472	0.413298	0.791743	0.809753	0.363991	0.448161	0.197078	0.274466	0.402716	0.507324	1.09691	1.03926	NaN	1.4107	0.909584	0.919033	1.12301	0.978118	0.831561	0.726339	0.955517	0.882044	0.688518	0.786781	0.371223	0.332747	0.420289
36	0.729368	0.685414	0.81885	0.67722	0.835163	0.808935	0.944523	0.831083	0.916624	0.759951	0.861801	0.838331	1.41872	1.39469	0.604411	0.568018	0.730534	0.728835	0.682938	0.453899	0.511428	0.464259	0.498631	0.547232	0.791623	0.817718	0.373475	0.443588	0.293132	0.388907	0.487248	0.537691	1.22256	1.33141	1.4107	NaN	0.828106	0.85271	1.0291	1.03384	0.798038	0.865214	0.876443	0.873492	0.694359	0.720553	0.452267	0.427034	0.462524
37	0.549137	0.518855	0.84407	0.66585	0.550666	0.610074	0.572735	0.480718	0.671563	0.549053	0.782429	0.711707	0.97384	0.922523	0.500082	0.336929	0.759697	0.584169	0.708983	0.486191	0.441835	0.317484	0.57413	0.436239	0.590643	0.711506	0.353996	0.262806	0.331003	0.310682	0.513034	0.595419	1.02194	0.849689	0.909584	0.828106	NaN	1.19663	0.981508	0.758325	0.633786	0.538398	0.627821	0.574126	0.579537	0.580155	0.366604	0.316199	0.430732
38	0.644941	0.615257	0.859134	0.712502	0.657092	0.651501	0.673062	0.598083	0.799355	0.604891	0.882473	0.832966	0.946667	0.993933	0.580856	0.473446	0.723212	0.601087	0.594496	0.443266	0.483855	0.38114	0.468993	0.489886	0.690303	0.853728	0.491755	0.403923	0.30446	0.408982	0.443896	0.580908	0.882761	0.922506	0.919033	0.85271	1.19663	NaN	1.04572	1.03964	0.775158	0.64549	0.675355	0.649789	0.522274	0.625552	0.273419	0.223159	0.452586
39	0.751348	0.653724	0.888657	0.702255	0.898961	0.826175	1.03515	0.786461	1.07221	0.799383	1.12136	0.994655	1.08308	1.00258	0.575646	0.484439	0.755753	0.717974	0.753789	0.625204	0.50354	0.442165	0.541436	0.627479	0.990511	1.04682	0.336609	0.398153	0.281973	0.388071	0.498565	0.798184	1.00205	0.987286	1.12301	1.0291	0.981508	1.04572	NaN	1.48523	1.31059	0.986915	1.04168	0.938181	0.624062	0.67814	0.454835	0.420186	0.462524
40	0.844927	0.78299	0.835686	0.723314	0.874457	0.912401	1.06361	0.968068	1.09848	0.961011	1.09732	1.16643	1.10111	1.1188	0.613353	0.579938	0.739465	0.774755	0.663527	0.573799	0.485678	0.504987	0.474378	0.691469	0.96897	1.17117	0.389108	0.499408	0.307374	0.44309	0.429547	0.693419	0.887065	1.00931	0.978118	1.03384	0.758325	1.03964	1.48523	NaN	1.16158	1.21651	0.91502	0.986508	0.599057	0.661042	0.390677	0.372372	0.513023
41	0.981742	0.826966	0.749854	0.673474	1.0632	0.987078	1.27356	0.933416	1.1186	0.866455	1.12755	0.959064	0.82296	0.80544	0.472675	0.391121	0.667238	0.628582	0.612252	0.554116	0.505557	0.484218	0.625123	0.734109	1.18106	1.05454	0.312995	0.31527	0.310813	0.371607	0.531493	0.809627	0.682857	0.760872	0.831561	0.798038	0.633786	0.775158	1.31059	1.16158	NaN	1.08608	1.16309	1.13755	0.620941	0.624898	0.403406	0.368567	0.496536
42	0.879039	0.848565	0.71032	0.664949	0.886835	1.09411	1.0714	1.17082	0.939443	0.937737	0.951933	0.895019	0.822414	0.841495	0.515986	0.543856	0.687723	0.806966	0.662559	0.64795	0.60648	0.757968	0.632072	0.953787	0.90854	1.00001	0.263399	0.469636	0.353747	0.435182	0.49934	0.69141	0.731505	0.79853	0.726339	0.865214	0.538398	0.64549	0.986915	1.21651	1.08608	NaN	1.02347	1.20738	0.600935	0.602898	0.47462	0.469797	0.53654
43	0.939513	0.816452	0.636803	0.548568	1.11896	0.987027	1.26211	0.996036	0.82709	0.700018	0.821749	0.705056	0.911731	0.844834	0.466271	0.45497	0.687931	0.735404	0.65699	0.56591	0.531247	0.612914	0.614785	0.711106	1.11875	0.818249	0.204228	0.373404	0.240767	0.372208	0.577206	0.758477	0.830826	0.849428	0.955517	0.876443	0.627821	0.675355	1.04168	0.91502	1.16309	1.02347	NaN	1.69846	1.00068	0.925963	0.51672	0.457466	0.474681
44	1.1636	1.12784	0.670949	0.642332	1.15708	1.24649	1.30093	1.28107	0.893937	0.902197	0.883249	0.862971	0.885969	0.889327	0.456503	0.474309	0.670603	0.752448	0.59953	0.5916	0.546334	0.719323	0.675703	0.913776	1.1098	0.987478	0.254882	0.400594	0.314071	0.489067	0.591991	0.782516	0.747664	0.839409	0.882044	0.873492	0.574126	0.649789	0.938181	0.986508	1.13755	1.20738	1.69846	NaN	0.926915	0.907784	0.565461	0.525282	0.576823
45	0.924204	0.830982	0.68092	0.617589	0.731654	0.704596	0.775501	0.648399	0.663966	0.585924	0.662985	0.549027	0.818966	0.777934	0.609546	0.536155	0.779518	0.671852	0.72944	0.550435	0.627062	0.671637	0.638078	0.64791	0.975948	0.694391	0.372316	0.347092	0.33322	0.4562	0.586448	0.679053	0.773132	0.778215	0.688518	0.694359	0.579537	0.522274	0.624062	0.599057	0.620941	0.600935	1.00068	0.926915	NaN	1.4112	0.60952	0.565599	0.490985
46	0.875983	0.84172	0.796161	0.748019	0.668764	0.657487	0.705118	0.628434	0.704116	0.611182	0.704379	0.574706	0.77347	0.758152	0.79197	0.686882	0.769002	0.764536	0.677244	0.471418	0.612399	0.703731	0.508318	0.57895	0.954935	0.755742	0.497107	0.466662	0.304353	0.452395	0.447863	0.625254	0.702285	0.740859	0.786781	0.720553	0.580155	0.625552	0.67814	0.661042	0.624898	0.602898	0.925963	0.907784	1.4112	NaN	0.678181	0.679102	0.540077
47	0.580778	0.64037	0.65543	0.811445	0.444635	0.540394	0.406299	0.398532	0.496748	0.529799	0.544894	0.411634	0.444403	0.465261	0.446638	0.435427	0.516553	0.554497	0.6105	0.508282	0.592442	0.700255	0.595982	0.549601	0.587833	0.527506	0.180839	0.255576	0.267017	0.432785	0.336046	0.592681	0.423954	0.428587	0.371223	0.452267	0.366604	0.273419	0.454835	0.390677	0.403406	0.47462	0.51672	0.565461	0.60952	0.678181	NaN	1.48136	0.475352
48	0.505986	0.576245	0.655593	0.78447	0.309	0.420661	0.322493	0.333558	0.501497	0.502199	0.498217	0.399626	0.392652	0.397915	0.467595	0.470949	0.511887	0.575025	0.581805	0.488038	0.552391	0.61909	0.482143	0.496648	0.544865	0.532649	0.191902	0.268324	0.202861	0.42117	0.249573	0.503412	0.399838	0.402669	0.332747	0.427034	0.316199	0.223159	0.420186	0.372372	0.368567	0.469797	0.457466	0.525282	0.565599	0.679102	1.48136	NaN	0.436749
49	0.723858	0.719508	0.656586	0.626165	0.391469	0.57879	0.436765	0.455496	0.571938	0.553363	0.546598	0.516505	0.512942	0.536256	0.410257	0.313899	0.651912	0.474112	0.477051	0.406062	0.592073	0.521093	0.551405	0.577827	0.499817	0.560724	0.365789	0.260011	0.399376	0.354901	0.291265	0.362578	0.447889	0.550283	0.420289	0.462524	0.430732	0.452586	0.462524	0.513023	0.496536	0.53654	0.474681	0.576823	0.490985	0.540077	0.475352	0.436749	NaN
50	0.93973	0.88648	0.95138	0.899882	0.785432	0.894675	0.78757	0.780023	0.889923	0.861891	0.867987	0.957599	1.23163	1.44773	0.713368	0.594208	0.771131	0.6374	0.557484	0.427578	0.470503	0.469156	0.481663	0.552294	0.773405	0.865544	0.581537	0.474402	0.411011	0.378804	0.445202	0.541745	0.844961	0.938014	0.895966	0.923475	0.812468	0.799818	0.729365	0.832665	0.649896	0.657576	0.624363	0.702188	0.766591	0.775126	0.499207	0.439842	0.542756
51	0.876407	0.863943	0.858338	0.843298	0.763074	0.898315	0.758478	0.77166	0.795175	0.787043	0.788817	0.891518	1.15686	1.42754	0.648092	0.55644	0.731094	0.591186	0.509086	0.395973	0.439878	0.474397	0.476255	0.547335	0.704424	0.829038	0.571717	0.458644	0.404829	0.389064	0.44215	0.519474	0.794033	0.912449	0.833028	0.904987	0.78166	0.798384	0.677659	0.79586	0.60266	0.625416	0.579191	0.669754	0.69318	0.680144	0.478083	0.397284	0.516731
52	0.249494	0.233242	0.11263	0.0830357	0.0618588	0.103471	0.12748	0.122669	0.157744	0.0874417	0.178528	0.138746	0.133015	0.131611	-0.0587303	-0.217684	0.265034	0.0981143	0.212451	0.171172	0.107453	0.0815717	0.331159	0.354627	0.207881	0.286051	-0.0109981	-0.127111	0.116588	0.190036	0.317381	0.327036	0.136141	0.181964	0.151402	0.16562	0.196651	0.193912	0.228759	0.208164	0.24316	0.149026	0.169886	0.216129	0.172961	0.19059	0.156044	0.111065	0.532192
53	1.18187	1.18154	0.792952	0.91187	0.870284	1.08722	0.841747	0.832999	0.787119	0.840351	0.882855	0.716944	0.551055	0.610323	0.389483	0.361213	0.601722	0.565349	0.55607	0.569354	0.638659	0.750717	0.750212	0.998549	0.863713	0.82787	0.24688	0.260223	0.377234	0.472458	0.485965	0.736409	0.448364	0.531854	0.493514	0.529491	0.448293	0.479555	0.634542	0.66812	0.872563	0.832696	0.739732	0.938531	0.611586	0.63415	0.771739	0.613805	0.802577
54	1.08496	1.16042	0.809516	0.975755	0.71093	0.965319	0.696427	0.768721	0.744514	0.85785	0.778271	0.718809	0.493074	0.56551	0.41727	0.389363	0.571832	0.572175	0.51412	0.578019	0.620188	0.756334	0.651204	0.971711	0.755832	0.797227	0.280454	0.254058	0.325833	0.515064	0.411128	0.673266	0.386881	0.485952	0.418488	0.497901	0.382472	0.39443	0.530916	0.602853	0.713251	0.781834	0.600221	0.84207	0.577716	0.609484	0.748055	0.661303	0.812881
55	0.974939	1.04356	1.08547	1.2566	0.699567	0.853652	0.674206	0.674902	0.884092	0.932825	0.825925	0.861628	0.660976	0.736376	0.523237	0.482541	0.695115	0.657732	0.557115	0.58688	0.553641	0.663209	0.6366	0.792523	0.803852	0.906492	0.358806	0.344024	0.341894	0.447106	0.383012	0.594795	0.506418	0.621922	0.583942	0.641534	0.581812	0.590386	0.669689	0.704091	0.771058	0.734167	0.613708	0.801433	0.604302	0.691823	0.833799	0.767002	0.758544
56	1.03494	0.978364	0.875826	0.810006	0.956206	1.00789	1.09664	1.11077	0.938342	0.870052	0.822284	0.833392	0.895617	0.919379	0.678151	0.698472	0.756833	0.890651	0.570117	0.50248	0.610628	0.761163	0.499462	0.72388	0.83407	0.891984	0.366905	0.561837	0.338283	0.400759	0.412544	0.5758	0.707255	0.796833	0.863152	0.894035	0.542965	0.669963	0.87326	0.989922	0.940577	1.11021	1.04849	1.23331	0.705434	0.789607	0.566337	0.54625	0.632693
57	1.09877	1.0502	0.828552	0.807587	0.951292	0.979254	1.01257	0.932728	0.919754	0.896807	0.825386	0.816	0.815081	0.825593	0.541352	0.548858	0.799226	0.859141	0.657518	0.623835	0.622116	0.740211	0.726695	0.807565	0.98604	0.912117	0.300238	0.41032	0.3402	0.483929	0.579904	0.744572	0.710008	0.78275	0.828301	0.809313	0.612334	0.64537	0.888616	0.86153	1.02524	0.97136	1.25207	1.43706	0.858133	0.852129	0.701769	0.654925	0.600112
58	0.630101	0.667009	0.757063	0.80343	0.486158	0.544241	0.517372	0.481518	0.670173	0.677591	0.587138	0.631559	0.594368	0.57119	0.494964	0.472917	0.599345	0.682014	0.590653	0.551328	0.460868	0.528196	0.52625	0.48519	0.690444	0.69481	0.244419	0.315318	0.167214	0.417002	0.298818	0.617428	0.56183	0.575448	0.592628	0.599165	0.522346	0.434926	0.686908	0.611221	0.625613	0.613416	0.733713	0.790635	0.675989	0.743614	1.06439	1.11106	0.484512
59	0.595243	0.646248	0.727142	0.76714	0.442317	0.514665	0.48763	0.472924	0.690575	0.683618	0.590163	0.638848	0.585066	0.571301	0.438203	0.42826	0.593305	0.695684	0.542045	0.521394	0.440636	0.488391	0.524903	0.480152	0.642611	0.6708	0.242607	0.264067	0.181193	0.403836	0.302251	0.545219	0.547693	0.596685	0.57452	0.612045	0.495699	0.435666	0.671896	0.61524	0.613328	0.619919	0.660885	0.751909	0.571597	0.673433	0.959248	1.09527	0.532678
60	0.844412	0.804956	0.966295	1.06192	0.529392	0.614917	0.467495	0.468476	0.802963	0.707963	0.768482	0.598073	0.513776	0.603774	0.903694	0.747774	0.636111	0.552628	0.575521	0.419141	0.902387	0.841417	0.682552	0.611385	0.711582	0.654499	0.668271	0.549315	0.714196	0.635664	0.479288	0.558526	0.408949	0.493659	0.426927	0.496061	0.44577	0.49574	0.45786	0.49261	0.513084	0.51567	0.40011	0.478087	0.57894	0.694333	0.630833	0.582695	0.664002
61	1.00119	1.1268	0.91993	0.982587	0.618295	0.768387	0.642947	0.684489	0.953409	0.908891	0.869099	0.89711	0.631663	0.705235	0.649093	0.630843	0.750044	0.738071	0.613919	0.581041	0.659884	0.803215	0.687113	0.838363	0.860688	0.897255	0.474135	0.47119	0.417685	0.596688	0.381867	0.639981	0.509825	0.64407	0.637762	0.655731	0.498695	0.61158	0.69554	0.783851	0.779906	0.766845	0.690745	0.861448	0.676402	0.797995	0.573636	0.555952	0.95976
62	0.314352	0.256675	0.431732	0.524503	0.220874	0.226121	0.145637	0.146464	0.398685	0.363377	0.397846	0.278017	0.233568	0.267996	0.60462	0.581806	0.317022	0.208543	0.270146	0.154818	0.526562	0.452845	0.293266	0.210595	0.262675	0.246806	0.438786	0.448477	0.533531	0.450198	0.244227	0.280471	0.191343	0.237388	0.120329	0.205998	0.176963	0.20491	0.168663	0.188744	0.151907	0.187204	0.0765816	0.111727	0.251687	0.292512	0.368178	0.336107	0.194976
63	0.4486	0.424562	0.485297	0.538629	0.289815	0.315879	0.1992	0.196917	0.375913	0.352776	0.389274	0.26653	0.354475	0.387548	0.570316	0.575952	0.438023	0.329255	0.428169	0.224771	0.69524	0.623364	0.512062	0.418913	0.40236	0.393567	0.416711	0.462642	0.640166	0.572475	0.480652	0.469699	0.327486	0.391729	0.287028	0.317668	0.358484	0.330059	0.336162	0.318007	0.245267	0.284571	0.340496	0.337263	0.459973	0.497485	0.473034	0.414622	0.468772
64	0.493066	0.494628	0.718917	0.79657	0.315104	0.373586	0.246363	0.24782	0.512716	0.504708	0.516383	0.42097	0.427785	0.489092	0.729924	0.715436	0.537691	0.472946	0.541799	0.373628	0.616621	0.616413	0.495602	0.432621	0.421897	0.464877	0.546566	0.459694	0.460113	0.516283	0.368183	0.476425	0.400649	0.442005	0.332819	0.439963	0.432385	0.392939	0.374328	0.368054	0.283353	0.37764	0.322602	0.344766	0.521574	0.609394	0.597554	0.55094	0.392767
65	0.353298	0.374068	0.473608	0.599619	0.204856	0.235015	0.0931671	0.0921923	0.260817	0.265822	0.282773	0.144757	0.169022	0.210008	0.574884	0.667247	0.414654	0.355243	0.431343	0.288914	0.575662	0.663452	0.375363	0.365805	0.316041	0.322855	0.290132	0.307735	0.32078	0.429511	0.223549	0.364127	0.172632	0.199454	0.1031	0.184683	0.183063	0.135359	0.154135	0.140785	0.10379	0.220716	0.168852	0.193549	0.418713	0.477107	0.596123	0.555545	0.276952
66	0.653892	0.672805	0.722071	0.729596	0.558952	0.623322	0.619305	0.59905	0.67797	0.610967	0.670751	0.542859	0.685304	0.698766	0.662682	0.682941	0.711185	0.888236	0.701789	0.53048	0.623221	0.807491	0.515707	0.602539	0.707432	0.678764	0.334893	0.419299	0.237425	0.426116	0.365499	0.633795	0.643975	0.674027	0.641991	0.737643	0.471774	0.472589	0.686573	0.674223	0.583178	0.734526	0.79465	0.796293	0.851216	0.954532	1.08669	0.993221	0.480156
67	0.704941	0.723291	0.801757	0.793692	0.594133	0.620505	0.683368	0.666903	0.739309	0.634195	0.729204	0.580033	0.755108	0.74249	0.680027	0.692822	0.701458	0.848148	0.672113	0.479007	0.596091	0.749739	0.438278	0.568854	0.783505	0.69461	0.308172	0.459321	0.244659	0.38118	0.390232	0.624853	0.669785	0.700756	0.695161	0.766335	0.502126	0.505728	0.74242	0.727971	0.635213	0.750067	0.831484	0.827891	0.853546	1.04648	0.98698	1.05994	0.461032
68	0.201983	0.166577	0.380149	0.317143	0.149546	0.0836742	0.175742	0.163007	0.358515	0.326207	0.264383	0.328968	0.314538	0.320872	0.941774	0.669849	0.280348	0.42652	0.268027	0.154184	0.310889	0.233964	-0.0104449	-0.00306797	0.239034	0.225727	0.824082	0.460967	0.17698	0.101043	-0.00852663	0.110322	0.274618	0.268817	0.34925	0.316339	0.225849	0.332933	0.323843	0.312871	0.24572	0.212203	0.220463	0.158134	0.231874	0.363556	0.0979743	0.140422	0.0838792
69	0.216161	0.207109	0.406048	0.373681	0.275886	0.202132	0.3011	0.281938	0.382614	0.366939	0.274325	0.293135	0.418302	0.403401	0.668605	0.735999	0.274211	0.467414	0.267931	0.142348	0.270705	0.229557	-0.0518307	0.0443925	0.223143	0.203471	0.319628	0.618381	0.103222	0.099799	0.0852999	0.100852	0.337307	0.355422	0.383857	0.375862	0.2233	0.297383	0.308685	0.362	0.172851	0.282447	0.265331	0.230295	0.210278	0.305934	0.116148	0.154803	0.000911264
70	0.518965	0.482791	0.823568	0.764352	0.525784	0.422426	0.458202	0.394405	0.807953	0.638552	0.721472	0.680815	0.603524	0.599922	0.766435	0.6512	0.510854	0.57811	0.521422	0.390139	0.526193	0.489788	0.422856	0.364692	0.602629	0.537583	0.578185	0.547131	0.460424	0.375719	0.327867	0.490273	0.549444	0.542594	0.644978	0.586728	0.569742	0.631377	0.723494	0.598651	0.572564	0.466205	0.570454	0.497265	0.441029	0.600347	0.467757	0.408347	0.383626
71	0.528996	0.488324	0.77939	0.742422	0.425136	0.379564	0.37157	0.33832	0.55984	0.473627	0.545381	0.416327	0.505004	0.523546	0.908362	0.86572	0.64282	0.604084	0.625654	0.392953	0.73841	0.69168	0.462497	0.449764	0.58796	0.560658	0.525923	0.580758	0.421317	0.630041	0.396599	0.569412	0.49377	0.528671	0.453485	0.491741	0.497093	0.53632	0.564769	0.545689	0.389842	0.482076	0.473504	0.46366	0.59956	0.791163	0.618292	0.590968	0.369908
72	0.691218	0.639091	0.79356	0.65961	0.632189	0.592793	0.705681	0.623496	0.774831	0.647455	0.705806	0.688983	0.860855	0.859157	0.613453	0.522084	0.739906	0.793835	0.699118	0.493903	0.50633	0.596806	0.577547	0.547021	0.800323	0.708676	0.41024	0.412126	0.276551	0.43491	0.527457	0.675482	0.800164	0.858193	0.898436	0.901315	0.651812	0.697981	0.88082	0.831989	0.725096	0.747508	0.932075	0.864828	0.929183	1.01718	0.606231	0.545639	0.51413
73	0.643603	0.593241	0.783666	0.621212	0.498955	0.481617	0.659405	0.554576	0.818912	0.607709	0.73668	0.639741	0.776356	0.702678	0.59666	0.453214	0.758784	0.674744	0.65423	0.45309	0.556828	0.473216	0.463211	0.519309	0.781994	0.722169	0.279078	0.314375	0.232546	0.358656	0.554777	0.737781	0.758491	0.771461	0.763718	0.750736	0.631052	0.638894	0.957134	0.847566	0.785693	0.708041	0.818033	0.755461	0.696481	0.769383	0.536741	0.552451	0.50811
74	0.718938	0.678368	0.619838	0.576294	0.603878	0.614678	0.733323	0.63124	0.647304	0.544053	0.657202	0.520687	0.721528	0.699119	0.565261	0.55101	0.711318	0.782578	0.657564	0.461718	0.559342	0.672606	0.503313	0.560749	0.756642	0.583325	0.287698	0.350957	0.241344	0.365977	0.500991	0.609803	0.654462	0.694165	0.659791	0.727643	0.477051	0.472605	0.677751	0.677808	0.607534	0.708772	0.934514	0.898945	1.12881	1.12742	0.732989	0.695357	0.462367
75	0.826156	0.758457	0.570408	0.493674	0.715466	0.706794	0.8998	0.771415	0.667699	0.585812	0.693394	0.545966	0.746135	0.724917	0.474481	0.439396	0.657876	0.675791	0.569706	0.404008	0.496184	0.596436	0.518983	0.577746	0.855719	0.579273	0.240849	0.321874	0.29309	0.397762	0.655486	0.688791	0.639034	0.678483	0.731978	0.71836	0.490469	0.473511	0.716741	0.682622	0.715352	0.69079	1.03844	1.00891	1.03224	1.01399	0.608204	0.567441	0.42966
76	0.919597	0.890973	1.27809	1.22272	0.662632	0.769069	0.6982	0.684737	1.05819	0.917342	1.04448	1.10579	0.723428	0.797389	0.650867	0.559105	0.726412	0.719619	0.659956	0.624297	0.477363	0.563255	0.509992	0.649255	0.850269	0.938292	0.461281	0.411194	0.277321	0.452749	0.322372	0.653183	0.585417	0.658687	0.641392	0.64049	0.669098	0.752196	0.82846	0.859115	0.851584	0.71703	0.580548	0.683122	0.61449	0.682114	0.547122	0.57325	0.571729
77	0.886758	0.987602	0.896343	1.09993	0.558039	0.723132	0.519602	0.600276	0.66565	0.857875	0.739949	0.858942	0.522897	0.636996	0.60934	0.54137	0.691657	0.690653	0.661973	0.653826	0.484761	0.672946	0.576641	0.78332	0.786527	0.964028	0.392441	0.340123	0.289073	0.597401	0.364679	0.773715	0.419117	0.491186	0.471225	0.51016	0.541981	0.523247	0.54861	0.640469	0.571784	0.610688	0.489175	0.648582	0.672388	0.719029	0.69176	0.684789	0.517463
78	0.748728	0.716677	1.26806	1.04935	0.58401	0.681104	0.600741	0.538065	0.858203	0.755499	0.948972	0.869503	0.956309	0.945857	0.604999	0.490318	0.953507	0.772405	0.925916	0.764912	0.676363	0.577305	0.736394	0.64327	0.742883	0.757649	0.437301	0.280069	0.365122	0.487703	0.492128	0.651879	1.03075	0.967424	0.714483	0.759995	1.0602	0.863093	0.798525	0.709555	0.619374	0.603701	0.60212	0.614266	0.752822	0.693067	0.629332	0.579744	0.587539
79	0.854848	0.859104	1.32957	1.41706	0.683775	0.778441	0.621441	0.578933	0.905669	0.924321	0.985288	0.949825	0.874429	0.948553	0.684598	0.611382	0.944517	0.794115	0.859868	0.738785	0.719998	0.672185	0.760387	0.69256	0.813551	0.87412	0.444899	0.379252	0.444942	0.507416	0.506506	0.691824	0.81696	0.859078	0.641206	0.737323	0.882606	0.816872	0.779977	0.74475	0.668044	0.677723	0.594145	0.65878	0.706368	0.695335	0.821233	0.726926	0.594685
80	0.60399	0.60666	1.03254	0.928878	0.489226	0.587238	0.514237	0.477447	0.664116	0.633451	0.723319	0.727514	0.840695	0.875752	0.584892	0.445664	0.818769	0.703721	0.752465	0.561822	0.557688	0.468914	0.662871	0.5447	0.593534	0.726887	0.364257	0.272568	0.35142	0.410601	0.469401	0.570601	0.869175	0.828555	0.73147	0.791442	1.12797	0.86812	0.741738	0.645901	0.584277	0.580233	0.537097	0.551756	0.622812	0.604401	0.584808	0.516229	0.545605
81	0.598283	0.666882	0.950476	1.03194	0.489926	0.600673	0.452927	0.44939	0.59486	0.611305	0.664692	0.68267	0.64575	0.702455	0.561199	0.461733	0.827854	0.711378	0.780071	0.71402	0.611105	0.599674	0.658348	0.624767	0.635155	0.829658	0.291739	0.275246	0.332689	0.423752	0.393866	0.618949	0.643725	0.646166	0.54607	0.625822	0.84074	0.711515	0.70683	0.618603	0.586584	0.582633	0.507612	0.545847	0.593831	0.599262	0.786869	0.710268	0.522217
82	0.673503	0.580358	1.2008	0.922936	0.626039	0.611225	0.687895	0.519454	0.943649	0.717812	0.797023	0.867173	0.894594	0.901828	0.686232	0.537487	0.998012	0.77734	0.741608	0.561681	0.501102	0.413895	0.540458	0.454661	0.704543	0.781671	0.431004	0.431653	0.315139	0.349782	0.354924	0.541839	0.81487	0.865079	0.851005	0.789249	0.843641	0.856529	0.962734	0.883467	0.777223	0.627533	0.64694	0.63871	0.604425	0.657483	0.474169	0.44256	0.642548
83	0.78222	0.71786	1.1809	1.03324	0.669022	0.654038	0.730922	0.63127	0.941969	0.823219	0.812519	0.81987	0.868744	0.898057	1.00161	0.983381	0.779861	0.964514	0.63386	0.518411	0.533543	0.561749	0.346995	0.482755	0.760915	0.79058	0.532127	0.571181	0.270138	0.295638	0.24351	0.400139	0.697758	0.779805	0.870069	0.880012	0.631196	0.756347	0.81383	0.899343	0.730072	0.684019	0.635993	0.6709	0.615484	0.80612	0.4303	0.467759	0.509236
84	0.724761	0.71339	1.25243	1.16802	0.615311	0.666335	0.580878	0.531452	0.765224	0.743019	0.8442	0.749639	0.689001	0.708913	0.612328	0.553253	0.783724	0.808351	0.965627	0.835989	0.718343	0.66818	0.723627	0.676716	0.779625	0.709198	0.322413	0.325642	0.311053	0.523837	0.400546	0.631762	0.741026	0.723509	0.634453	0.683505	0.711458	0.692996	0.781007	0.682726	0.677946	0.672227	0.633922	0.648295	0.634669	0.66876	0.833397	0.724326	0.64633
85	0.690804	0.686444	1.11788	1.25984	0.569061	0.636233	0.510794	0.424378	0.729536	0.762214	0.822244	0.67295	0.588845	0.628589	0.654535	0.620278	0.796048	0.739731	0.903648	0.776069	0.759462	0.714449	0.718641	0.68343	0.748472	0.723367	0.307736	0.299374	0.36714	0.533681	0.434071	0.652781	0.591861	0.609407	0.467003	0.575513	0.608847	0.555768	0.642873	0.580074	0.607581	0.610263	0.512262	0.551699	0.59251	0.627124	0.951921	0.855953	0.510513
86	0.674538	0.591528	1.15029	0.897831	0.61121	0.626347	0.681834	0.574256	0.822262	0.729879	0.833897	0.810228	1.02797	0.983154	0.762529	0.622849	1.03073	0.946215	1.21444	0.791859	0.65764	0.571745	0.66627	0.602943	0.78427	0.82398	0.419778	0.382701	0.316377	0.475433	0.440897	0.624518	1.12176	1.08087	0.80888	0.901281	0.887473	0.842255	0.963885	0.906801	0.712293	0.77342	0.721982	0.683757	0.759453	0.735731	0.580048	0.537105	0.60373
87	0.634763	0.657261	0.833747	0.896302	0.546181	0.599967	0.451511	0.408617	0.619873	0.654222	0.691981	0.621358	0.533435	0.534987	0.46667	0.464097	0.792159	0.695637	1.05338	1.11589	0.686255	0.690179	0.839211	0.732791	0.760049	0.72559	0.218049	0.202889	0.310321	0.564838	0.439329	0.732688	0.635808	0.614704	0.399513	0.482035	0.606811	0.515043	0.640751	0.545364	0.552716	0.557619	0.530084	0.569819	0.636073	0.562031	0.837828	0.745602	0.457029
88	0.625701	0.662638	0.69308	0.773612	0.492757	0.577034	0.531248	0.503369	0.611114	0.614527	0.593898	0.540927	0.565575	0.562239	0.443851	0.449407	0.548398	0.642652	0.5724	0.499344	0.503878	0.58312	0.532981	0.489954	0.643422	0.575769	0.216511	0.31054	0.219122	0.396647	0.322308	0.544595	0.524416	0.53802	0.498874	0.553424	0.424527	0.354581	0.59545	0.530784	0.547792	0.562106	0.677057	0.742633	0.636112	0.723596	1.44239	1.38848	0.475479
89	0.553663	0.583387	0.724329	0.798427	0.420472	0.482804	0.435891	0.390141	0.615061	0.57465	0.54933	0.489438	0.490321	0.480321	0.455231	0.455205	0.596264	0.675389	0.61755	0.540494	0.543378	0.576745	0.530982	0.457449	0.616975	0.568055	0.194709	0.28009	0.203754	0.375018	0.305743	0.509263	0.492619	0.502743	0.458371	0.518161	0.402475	0.33305	0.550592	0.477341	0.523862	0.556566	0.60616	0.648413	0.572545	0.658794	1.35039	1.51374	0.483383
90	0.707277	0.719339	0.431111	0.413962	0.526196	0.526442	0.525041	0.49633	0.375543	0.369178	0.369729	0.308945	0.449246	0.460355	0.373926	0.342925	0.546325	0.499431	0.477338	0.414556	0.443377	0.600287	0.540177	0.548224	0.695513	0.449408	0.245817	0.26916	0.253864	0.385257	0.471805	0.500949	0.408456	0.43914	0.398667	0.35058	0.31682	0.304983	0.336779	0.336716	0.390909	0.381891	0.785348	0.785772	1.15204	1.04435	0.595955	0.533126	0.405524
91	0.729416	0.753129	0.390873	0.365841	0.606824	0.602456	0.64187	0.645718	0.416307	0.410026	0.435083	0.374384	0.505337	0.533686	0.361361	0.358204	0.453647	0.471224	0.418584	0.310777	0.39302	0.584711	0.482272	0.503318	0.767383	0.445786	0.285802	0.327343	0.298705	0.414095	0.471362	0.536656	0.406095	0.452507	0.472726	0.416075	0.281935	0.284545	0.396404	0.403793	0.467031	0.449438	0.86545	0.858899	1.06236	0.989745	0.591656	0.515073	0.354522
92	0.688226	0.627822	0.801232	0.711766	0.792515	0.749374	0.828022	0.778122	0.804989	0.713173	0.726951	0.774525	0.787923	0.814093	0.527925	0.500488	0.449223	0.513899	0.3309	0.275701	0.31819	0.342333	0.24785	0.407879	0.64838	0.642987	0.369886	0.581711	0.298344	0.284698	0.28077	0.373122	0.508194	0.598214	0.726092	0.673887	0.455526	0.622617	0.749014	0.806902	0.77805	0.681754	0.694142	0.719822	0.415798	0.554452	0.385094	0.332736	0.499542
93	0.564761	0.561179	0.709047	0.606793	0.668761	0.641826	0.738714	0.730468	0.752763	0.664325	0.662484	0.776525	0.724308	0.76398	0.519049	0.51628	0.429945	0.564717	0.257062	0.235439	0.249328	0.290727	0.165654	0.32413	0.552212	0.579161	0.371146	0.571867	0.207813	0.196598	0.173812	0.299396	0.46487	0.56312	0.729868	0.659057	0.401871	0.586416	0.713171	0.807976	0.709071	0.651454	0.625418	0.660181	0.31983	0.47978	0.276399	0.266785	0.398698
94	0.68978	0.65017	0.498299	0.503613	0.664219	0.745502	0.643785	0.717047	0.619882	0.612824	0.635795	0.624417	0.583589	0.660514	0.239123	0.24447	0.3488	0.379088	0.261681	0.201868	0.268048	0.338844	0.331348	0.492553	0.551532	0.464555	0.334384	0.341173	0.347916	0.326283	0.369746	0.363181	0.372187	0.480616	0.397244	0.443502	0.308071	0.375895	0.421278	0.529713	0.51805	0.475781	0.484778	0.610954	0.426722	0.450692	0.291235	0.230793	0.516888
95	0.599686	0.629585	0.589632	0.542502	0.550202	0.629146	0.558434	0.64688	0.613641	0.639023	0.646053	0.754106	0.574594	0.644268	0.21266	0.173361	0.360295	0.386262	0.299988	0.262171	0.187807	0.268673	0.367579	0.490516	0.562993	0.556234	0.254867	0.323069	0.342879	0.356411	0.299791	0.398194	0.375037	0.467376	0.501936	0.503393	0.415282	0.486714	0.546347	0.639773	0.581434	0.500043	0.469717	0.598523	0.322156	0.433571	0.33224	0.287789	0.549972
96	0.59176	0.578712	0.907988	0.825964	0.580814	0.581302	0.606011	0.607528	0.719709	0.690054	0.667658	0.733885	0.72538	0.776621	0.544293	0.520969	0.495968	0.618704	0.435222	0.363468	0.36175	0.385018	0.28301	0.37385	0.521988	0.501094	0.378564	0.493653	0.220395	0.135105	0.181342	0.315084	0.514827	0.581675	0.636032	0.631665	0.49733	0.572706	0.641454	0.621274	0.594546	0.560088	0.57047	0.553052	0.425891	0.505575	0.464128	0.402867	0.545043
97	0.733802	0.732248	0.956082	1.02789	0.651252	0.669764	0.652493	0.638274	0.759016	0.758884	0.704254	0.743289	0.698718	0.767693	0.525629	0.52902	0.553019	0.646361	0.464897	0.371758	0.424204	0.492683	0.400744	0.480067	0.635821	0.554635	0.31825	0.392411	0.267763	0.222082	0.258761	0.393418	0.491677	0.569509	0.600961	0.652311	0.474382	0.535408	0.60129	0.605382	0.622722	0.57666	0.588327	0.623011	0.513245	0.580735	0.588635	0.49134	0.650594
98	0.505348	0.478546	0.695366	0.595165	0.571768	0.489194	0.595276	0.600099	0.667277	0.638693	0.564074	0.691595	0.654871	0.667813	0.562311	0.58085	0.409294	0.540254	0.357544	0.315144	0.244456	0.30598	0.0953816	0.278547	0.513985	0.491422	0.352428	0.498224	0.105499	0.0946272	0.077495	0.249812	0.471888	0.529644	0.66887	0.610748	0.372734	0.488364	0.647002	0.652438	0.578314	0.52313	0.519839	0.49495	0.374307	0.482191	0.27125	0.249441	0.373795
99	0.566893	0.603804	0.821392	0.778592	0.619671	0.617158	0.667923	0.713411	0.710375	0.69108	0.640489	0.720788	0.726238	0.778503	0.569013	0.629635	0.479579	0.69474	0.459371	0.372487	0.381884	0.515174	0.225859	0.419906	0.660279	0.587727	0.316459	0.60112	0.167711	0.277972	0.162833	0.370691	0.550937	0.622779	0.661174	0.71415	0.377502	0.541337	0.660892	0.736284	0.613845	0.700908	0.63861	0.653831	0.479869	0.572499	0.479781	0.473635	0.463924
100	0.525675	0.507488	0.814615	0.805589	0.474933	0.495472	0.409245	0.404561	0.585576	0.513972	0.589969	0.413932	0.576541	0.587972	0.91498	0.895971	0.691618	0.666583	0.693089	0.475333	0.722354	0.725219	0.413768	0.488262	0.568144	0.571866	0.399395	0.532162	0.354745	0.432267	0.291683	0.474295	0.566582	0.593814	0.405287	0.506899	0.441051	0.433756	0.520647	0.539387	0.374176	0.530896	0.454673	0.448748	0.559814	0.646982	0.60596	0.615719	0.428416
101	0.505642	0.506849	0.867311	0.865577	0.485174	0.446097	0.390705	0.363286	0.650724	0.544211	0.58126	0.423324	0.52292	0.49715	0.835827	0.916382	0.606752	0.687963	0.678925	0.564966	0.702319	0.787218	0.403825	0.482127	0.591952	0.538624	0.369253	0.551748	0.329933	0.335186	0.198594	0.429053	0.528582	0.54236	0.438382	0.503073	0.407255	0.425566	0.559205	0.519256	0.424774	0.53386	0.472892	0.449177	0.490491	0.640027	0.649263	0.662886	0.409277
102	0.749214	0.696894	0.800507	0.792347	0.651614	0.653447	0.626305	0.615033	0.771775	0.679365	0.718882	0.576147	0.655188	0.723834	0.887393	0.963768	0.701518	0.711649	0.679008	0.497131	0.722956	0.78306	0.452365	0.54085	0.701736	0.633635	0.520639	0.592073	0.389036	0.466795	0.333819	0.527399	0.572633	0.669874	0.467653	0.598414	0.410265	0.487193	0.545118	0.600358	0.525557	0.632531	0.532918	0.553188	0.631389	0.610649	0.54362	0.525123	0.371755
103	0.417932	0.423943	0.583078	0.605937	0.318526	0.295442	0.241314	0.222257	0.396196	0.365092	0.39123	0.253085	0.39263	0.418497	0.829535	0.918716	0.551529	0.534208	0.544413	0.354964	0.694032	0.684343	0.316971	0.322709	0.401995	0.374087	0.392884	0.552203	0.464507	0.400935	0.27824	0.362481	0.378241	0.400094	0.278342	0.35138	0.34427	0.358597	0.308071	0.328126	0.159223	0.297209	0.288925	0.270038	0.455563	0.515188	0.484744	0.498031	0.274623
104	0.373701	0.371672	0.210612	0.264185	0.201588	0.270182	0.231838	0.238988	0.21678	0.264461	0.30368	0.250171	0.150397	0.20309	0.0445828	-0.138769	0.265281	0.102217	0.222258	0.167201	0.129799	0.129352	0.299685	0.331549	0.350301	0.336496	0.0583377	0.0128131	0.154401	0.211862	0.292552	0.441633	0.106228	0.196427	0.162118	0.142486	0.163545	0.119732	0.224949	0.194755	0.355024	0.212184	0.240182	0.317042	0.23969	0.265275	0.279446	0.244555	0.537395
105	0.315288	0.341933	0.13203	0.204601	0.0643687	0.173192	0.121145	0.135643	0.16687	0.158317	0.280005	0.215869	0.104123	0.142111	-0.0345743	-0.213092	0.194601	0.00725819	0.189187	0.136665	0.126116	0.123707	0.35148	0.303489	0.315813	0.320072	0.114074	-0.164803	0.136884	0.278648	0.284765	0.465968	0.0800972	0.134823	0.104017	0.114172	0.209542	0.159198	0.203476	0.175603	0.29997	0.136235	0.166575	0.217896	0.256166	0.255987	0.31247	0.255387	0.495778
106	0.27888	0.324239	0.245679	0.378892	0.227351	0.177487	0.139687	0.130812	0.132441	0.181447	0.138625	0.0877434	0.0981811	0.138569	0.405156	0.489148	0.218723	0.206654	0.159896	0.13995	0.272176	0.329792	0.06567	0.170722	0.204739	0.187491	0.10114	0.204046	0.0886929	0.159032	0.132048	0.224626	0.0177188	0.0439141	0.0700288	0.130428	0.0711834	0.0724089	0.0556599	0.0755402	0.0794683	0.108856	0.16574	0.150681	0.253864	0.293779	0.25365	0.212401	0.0022985
107	0.651631	0.596895	0.320616	0.298652	0.528744	0.461154	0.610896	0.54573	0.400801	0.402649	0.374744	0.377693	0.485706	0.505584	0.506786	0.443663	0.446681	0.508905	0.273325	0.168451	0.215103	0.30158	0.149302	0.259356	0.566361	0.472626	0.240419	0.347982	0.0814849	0.117125	0.342688	0.405461	0.334571	0.366722	0.583106	0.446059	0.30683	0.348228	0.441678	0.489128	0.515296	0.418895	0.689149	0.659392	0.670048	0.765864	0.236637	0.227053	0.206459
108	0.58482	0.578417	0.289757	0.308517	0.375954	0.369633	0.403989	0.394095	0.286552	0.332319	0.296143	0.282026	0.391267	0.45424	0.559773	0.514801	0.471297	0.469856	0.297362	0.110478	0.339252	0.433999	0.193977	0.3213	0.47793	0.43694	0.373679	0.308008	0.141777	0.296635	0.34475	0.412021	0.291028	0.347473	0.411004	0.371987	0.26344	0.293102	0.277135	0.340665	0.306805	0.311333	0.498174	0.502654	0.820254	0.861401	0.277472	0.307067	0.235147
109	0.729632	0.642774	0.325632	0.324743	0.54425	0.479548	0.589416	0.568139	0.396686	0.419493	0.397424	0.383377	0.458537	0.519494	0.612494	0.53927	0.436293	0.469797	0.287854	0.129139	0.32499	0.441971	0.210071	0.352594	0.623405	0.501284	0.410393	0.408294	0.20392	0.330024	0.349462	0.444211	0.30065	0.366906	0.49225	0.417117	0.255791	0.344822	0.385378	0.476794	0.481025	0.412527	0.618573	0.613896	0.748371	0.83285	0.257389	0.233492	0.253256
110	0.466386	0.448936	0.238328	0.245078	0.287826	0.282144	0.357507	0.393359	0.263228	0.297705	0.250234	0.275658	0.374063	0.425405	0.619626	0.527537	0.413601	0.460486	0.252374	0.0822875	0.264028	0.403936	0.110104	0.273729	0.433086	0.456242	0.423001	0.306866	0.122503	0.259987	0.218902	0.316356	0.270152	0.317884	0.433817	0.405769	0.232568	0.287068	0.29595	0.396299	0.295223	0.357333	0.422563	0.433003	0.642307	0.74477	0.213412	0.260969	0.198247
111	0.331355	0.374638	0.462724	0.574632	0.245547	0.281627	0.151449	0.141566	0.27147	0.303533	0.318392	0.200386	0.164181	0.198904	0.369088	0.377579	0.378439	0.279348	0.354095	0.303427	0.474356	0.507514	0.367619	0.400752	0.308169	0.335475	0.102999	0.190816	0.290854	0.327066	0.238551	0.325773	0.151764	0.15293	0.104234	0.180898	0.189996	0.141411	0.163142	0.161331	0.14311	0.22802	0.138604	0.174881	0.318911	0.349672	0.553167	0.43808	0.247257
112	0.353458	0.403577	0.406117	0.562002	0.219142	0.263921	0.0730779	0.114849	0.224926	0.271251	0.280557	0.179197	0.102605	0.165508	0.330033	0.371187	0.275241	0.17293	0.33243	0.274295	0.476749	0.475518	0.412559	0.4123	0.270747	0.285253	0.19734	0.142348	0.372327	0.440464	0.305916	0.403632	0.0932729	0.119264	0.0173523	0.115808	0.167058	0.101601	0.104485	0.0835277	0.0825711	0.146741	0.104907	0.161419	0.31463	0.334548	0.577786	0.462491	0.197841
113	0.678336	0.706879	0.767821	0.770948	0.583795	0.587789	0.563782	0.565708	0.703165	0.637996	0.700919	0.592987	0.641784	0.664945	0.66817	0.660163	0.693127	0.699312	0.591182	0.499791	0.58926	0.707505	0.493695	0.572987	0.69948	0.704311	0.327711	0.397605	0.289521	0.401495	0.420169	0.619131	0.583558	0.612289	0.616449	0.676926	0.524624	0.526684	0.683397	0.645293	0.588788	0.640699	0.644724	0.655025	0.696793	0.791399	0.679001	0.588631	0.381262
114	0.518267	0.588998	0.735301	0.685941	0.563042	0.507594	0.520133	0.506244	0.715922	0.597729	0.634133	0.663098	0.5953	0.589269	0.46052	0.444685	0.514624	0.618364	0.488754	0.458161	0.368038	0.430568	0.36925	0.469719	0.627267	0.622998	0.279946	0.339647	0.140176	0.282665	0.332841	0.516985	0.562131	0.570037	0.675613	0.641337	0.520374	0.583171	0.749385	0.63171	0.617373	0.553254	0.66873	0.656005	0.520942	0.661641	0.532221	0.494433	0.287925
115	0.703814	0.694489	0.641948	0.52731	0.727134	0.628382	0.868271	0.794859	0.808454	0.691197	0.695954	0.753361	0.946376	0.894151	0.527488	0.47643	0.587695	0.725134	0.477154	0.396344	0.321866	0.386508	0.304011	0.402093	0.8022	0.690475	0.349339	0.437791	0.138762	0.195961	0.382254	0.531312	0.767108	0.809936	1.05761	0.896576	0.567008	0.648597	0.908089	0.876007	0.828405	0.70716	0.999215	0.940215	0.721801	0.85334	0.374864	0.375557	0.341997
116	0.657548	0.691233	0.658186	0.554666	0.658905	0.601858	0.746915	0.721928	0.704119	0.653859	0.648739	0.713451	0.814669	0.824953	0.53805	0.517024	0.61186	0.798977	0.463953	0.36107	0.333989	0.466354	0.321462	0.427804	0.724499	0.672906	0.350869	0.437106	0.130848	0.234015	0.372332	0.548723	0.679449	0.72296	0.97616	0.83449	0.592524	0.668112	0.842773	0.79192	0.734112	0.687073	0.954525	0.897355	0.770421	0.946576	0.444209	0.422479	0.33566
117	0.710504	0.646294	0.576294	0.549172	0.55106	0.536893	0.643642	0.591542	0.600835	0.60292	0.605643	0.614403	0.660157	0.700263	0.779059	0.670131	0.585759	0.664485	0.508421	0.319931	0.440817	0.482392	0.271282	0.365798	0.719942	0.67616	0.462182	0.460509	0.177326	0.360105	0.362035	0.612264	0.539176	0.577179	0.711618	0.692162	0.423499	0.495381	0.65337	0.69959	0.622023	0.610755	0.667841	0.656425	0.724775	0.856037	0.394033	0.41102	0.268681
118	0.536393	0.497471	0.407087	0.375892	0.302591	0.30772	0.414841	0.384244	0.420546	0.436355	0.397269	0.462756	0.482234	0.539569	0.584859	0.431179	0.574398	0.481187	0.351213	0.146465	0.3869	0.377665	0.251598	0.314282	0.51085	0.583775	0.479599	0.24499	0.200644	0.319868	0.380866	0.421511	0.396919	0.458637	0.540942	0.547465	0.363452	0.427582	0.449053	0.527986	0.462877	0.419022	0.440391	0.473342	0.648605	0.710466	0.264015	0.313987	0.269962
119	0.759283	0.734964	0.627116	0.63115	0.629227	0.601927	0.683137	0.628622	0.644193	0.644824	0.709996	0.703273	0.667055	0.71723	0.665207	0.590672	0.628603	0.659913	0.520701	0.392291	0.499205	0.518687	0.39716	0.481589	0.70927	0.728472	0.380957	0.334583	0.258715	0.36325	0.492782	0.677814	0.561499	0.563597	0.710505	0.715163	0.549595	0.598363	0.708341	0.698143	0.69011	0.672972	0.697462	0.716543	0.718837	0.74526	0.416198	0.423746	0.23736
120	0.583602	0.587297	0.499638	0.50903	0.356429	0.384548	0.438711	0.427292	0.513438	0.53903	0.568588	0.596596	0.436097	0.496589	0.473996	0.322732	0.548603	0.513967	0.413299	0.304338	0.458223	0.412527	0.433414	0.43207	0.521588	0.546436	0.363997	0.182588	0.308631	0.431376	0.554473	0.600857	0.413868	0.443204	0.446531	0.501104	0.417277	0.388806	0.466798	0.443694	0.529832	0.425235	0.436735	0.498372	0.534758	0.528379	0.383113	0.434138	0.205127
121	0.578678	0.508952	0.391223	0.419052	0.484638	0.448448	0.528813	0.524688	0.400445	0.363719	0.413648	0.370692	0.488136	0.554591	0.572461	0.527745	0.384061	0.392217	0.259253	0.110346	0.331648	0.415291	0.173115	0.311651	0.445139	0.536225	0.348382	0.356204	0.265232	0.273748	0.328285	0.340718	0.307918	0.399231	0.427737	0.518301	0.270529	0.385803	0.360466	0.474595	0.433069	0.446082	0.37779	0.426588	0.443346	0.474151	0.220139	0.207823	0.219393
122	0.739694	0.784407	0.58033	0.679398	0.527108	0.543773	0.481979	0.523637	0.483374	0.509094	0.506189	0.404389	0.440864	0.506679	0.675068	0.694837	0.481171	0.458666	0.403471	0.339559	0.597607	0.621803	0.334754	0.501127	0.564438	0.513723	0.36949	0.414788	0.333786	0.395236	0.386821	0.445021	0.345857	0.417449	0.389875	0.488855	0.296523	0.329708	0.377381	0.400836	0.407578	0.439533	0.441694	0.517171	0.576597	0.652475	0.516865	0.494391	0.304524
123	0.412252	0.407178	0.202972	0.218359	0.453101	0.378238	0.462689	0.433621	0.317026	0.33852	0.32054	0.321531	0.315262	0.30542	0.0844886	0.161988	0.197992	0.293822	0.187535	0.268881	0.0298546	0.222961	0.125113	0.312757	0.375342	0.32432	-0.055925	0.1052	-0.0735006	0.061788	0.154606	0.327627	0.230272	0.249074	0.359204	0.379295	0.155694	0.176997	0.366922	0.389175	0.399158	0.404099	0.444981	0.461143	0.322322	0.282391	0.202244	0.104578	0.12568
124	0.346425	0.357301	0.36702	0.416643	0.295455	0.330981	0.252583	0.233182	0.327371	0.375382	0.443897	0.386413	0.175945	0.197007	0.209705	0.107867	0.279198	0.237323	0.250294	0.246431	0.439976	0.3312	0.473422	0.38521	0.345128	0.347587	0.0211099	0.0332195	0.316624	0.374329	0.564818	0.525872	0.198953	0.157462	0.227717	0.259176	0.322057	0.226337	0.356658	0.230207	0.374948	0.307063	0.305125	0.354857	0.296022	0.267734	0.407893	0.394006	0.107203
125	-0.106159	-0.0172397	0.147789	0.185629	-0.0240568	0.0167613	-0.0786709	-0.0408753	0.0632898	0.0804226	0.0367911	0.0997112	-0.038956	-0.0412701	-0.097013	-0.0502481	-0.0808018	0.00153276	0.0339974	0.0607729	0.0379788	-0.00169167	0.127338	-0.00547505	-0.0569044	0.00612524	-0.0748647	0.00342183	0.0807361	-0.0256781	-0.0685276	0.0131266	-0.0351239	-0.0757192	-0.00486867	0.0239314	0.0273995	-0.0413596	0.0574146	-0.0354547	0.0255418	0.0251333	-0.0291085	-0.0414127	-0.180387	-0.121282	0.233632	0.164243	-0.00580051
126	0.287847	0.375397	0.390507	0.433614	0.316262	0.334382	0.244652	0.240983	0.392756	0.378849	0.406063	0.389456	0.161954	0.171106	0.00230763	0.0246281	0.224638	0.22215	0.260231	0.400213	0.2806	0.261188	0.444793	0.365845	0.340029	0.294725	-0.00209352	0.0327661	0.183324	0.168368	0.191039	0.316481	0.17992	0.16673	0.131102	0.146184	0.191993	0.167039	0.301832	0.21215	0.360783	0.268822	0.253693	0.288915	0.195835	0.156987	0.454914	0.35316	0.178285
127	0.30211	0.280815	0.239131	0.119341	0.341297	0.303045	0.4707	0.495116	0.376339	0.323325	0.31876	0.421775	0.580654	0.582362	0.457942	0.455662	0.354502	0.480723	0.186385	0.101059	0.0643776	0.187583	-0.0453274	0.0753691	0.301071	0.357701	0.354163	0.356039	0.00956846	0.0531893	0.0767555	0.140124	0.434935	0.469971	0.634845	0.572543	0.280894	0.394731	0.495418	0.608542	0.415073	0.463113	0.475502	0.455217	0.36816	0.438343	0.0489992	0.0538532	0.116134
128	0.298092	0.328276	0.303503	0.191849	0.394029	0.306734	0.47001	0.480322	0.45007	0.360313	0.320732	0.48125	0.459691	0.422254	0.106396	0.106268	0.252564	0.407291	0.192436	0.275659	-0.0303094	0.0678602	0.0695655	0.176052	0.36735	0.347415	0.104833	0.200258	-0.128294	-0.0709431	0.0132288	0.16441	0.398335	0.401441	0.594143	0.473597	0.308673	0.406399	0.531874	0.497034	0.525194	0.392418	0.559618	0.509728	0.28921	0.348657	0.0547314	0.0649008	0.116077
129	0.375475	0.394216	0.348775	0.315685	0.319773	0.31057	0.385672	0.457349	0.438974	0.473863	0.354855	0.544776	0.495308	0.514805	0.315649	0.31764	0.247176	0.515854	0.219856	0.194131	0.049314	0.220474	0.0912769	0.189397	0.354571	0.370902	0.396648	0.309102	-0.0493085	0.0913017	0.0426322	0.205252	0.412987	0.445026	0.63349	0.52567	0.331517	0.42087	0.459874	0.494745	0.432623	0.380299	0.498442	0.506993	0.435144	0.579114	0.206408	0.226219	0.185643
130	0.429611	0.418382	0.483716	0.388327	0.366302	0.311681	0.443332	0.450515	0.45696	0.441137	0.424125	0.491526	0.522266	0.570577	0.68881	0.587843	0.507108	0.668161	0.360229	0.265854	0.270466	0.338559	0.0851795	0.206019	0.435874	0.500532	0.396602	0.331362	0.0330499	0.165381	0.107818	0.297582	0.423625	0.475323	0.625453	0.586601	0.366036	0.474114	0.518122	0.582857	0.457297	0.448579	0.456424	0.452538	0.471096	0.568622	0.22249	0.256737	0.187995
131	0.54062	0.555453	0.422888	0.484874	0.443204	0.412681	0.455393	0.457112	0.403793	0.476811	0.478677	0.425964	0.398845	0.451856	0.662352	0.66205	0.400833	0.496293	0.300338	0.226494	0.390668	0.513399	0.213552	0.321103	0.529122	0.485455	0.310522	0.335269	0.189532	0.295762	0.224259	0.369981	0.258342	0.331015	0.36579	0.414115	0.267374	0.311341	0.38057	0.467704	0.415703	0.467637	0.400633	0.457818	0.464823	0.480993	0.398063	0.354252	0.187241
132	0.164309	0.208848	0.0484734	0.133688	0.154707	0.114586	0.0770503	0.05364	0.034228	0.0644028	0.0981679	0.0795063	-0.0718378	-0.0196291	-0.036161	-0.00113647	-0.0748584	-0.0671808	-0.037233	0.0618249	0.111538	0.0865319	0.166281	0.0942378	0.0947194	-0.0030557	0.091308	-0.0886351	0.0771783	0.091705	0.140413	0.0914762	-0.132395	-0.081375	-0.0581582	-0.0733048	-0.0973471	-0.0621967	-0.0614199	-0.124935	0.0719448	-0.0703534	0.0305995	0.0861915	0.114661	0.0705595	0.181984	0.0744146	-0.0513514
133	0.325857	0.368459	0.127154	0.192592	0.065568	0.177082	0.0916255	0.10391	0.124629	0.155435	0.221449	0.167198	0.0452272	0.0920078	-0.113165	-0.259726	0.206827	-0.00657552	0.131343	0.115346	0.159688	0.143049	0.40617	0.391773	0.23681	0.29756	0.0453662	-0.150575	0.185058	0.278576	0.406364	0.447887	0.0165054	0.0990618	0.0745384	0.0899729	0.177933	0.132655	0.153666	0.114295	0.258597	0.128483	0.160407	0.255616	0.247549	0.22491	0.288957	0.251761	0.563301
[truncated: 84 more columns]

## Sheet: sub-03
Fisher Z ROI-to-ROI matrix
Nasal breathing condition
# ROI	1	2	3	4	5	6	7	8	9	10	11	12	13	14	15	16	17	18	19	20	21	22	23	24	25	26	27	28	29	30	31	32	33	34	35	36	37	38	39	40	41	42	43	44	45	46	47	48	49
1	NaN	1.12975	0.715846	0.529362	0.74621	0.768765	0.912766	0.630943	1.00081	0.569565	0.912954	0.604764	0.708119	0.666909	0.812361	0.67609	0.626788	0.427358	0.853247	0.718052	0.658707	0.595278	0.958732	0.683098	0.891957	0.797395	0.525086	0.423868	0.612782	0.591459	0.874777	0.67337	0.76455	0.690704	0.732337	0.8255	0.661442	0.713142	0.86714	0.764088	0.701281	0.727424	0.905763	0.878786	0.811972	0.885465	0.437686	0.348065	0.775471
2	1.12975	NaN	0.681977	0.570532	0.790873	1.11827	0.899445	1.07416	0.933353	0.965809	0.870327	0.876803	0.858721	0.854853	0.781607	0.648657	0.707397	0.434816	0.856656	0.830712	0.66746	0.871019	0.924953	0.903975	0.908037	1.00648	0.610425	0.365463	0.390175	0.699142	0.845803	0.751438	0.927715	0.876686	0.82326	0.985583	0.605147	0.842306	0.72685	1.05504	0.687306	1.09196	0.872814	1.13898	0.821412	0.903798	0.444399	0.336238	0.695264
3	0.715846	0.681977	NaN	1.27211	0.878795	0.807123	0.651637	0.635874	0.98287	0.617382	0.841613	0.681885	0.885705	0.889247	0.751038	0.357046	0.913069	0.73925	1.16573	1.16721	0.44217	0.493338	0.954532	0.752261	1.04406	0.852227	0.593454	0.106131	0.148179	0.230501	0.752198	0.43851	0.993349	1.02526	0.935604	1.0239	0.768569	0.906727	0.803027	0.761077	0.528638	0.656415	0.929907	0.890521	0.792654	0.84428	0.564225	0.480623	0.336967
4	0.529362	0.570532	1.27211	NaN	0.738848	0.676697	0.475629	0.516182	0.747607	0.579813	0.620705	0.613587	0.660172	0.691441	0.543999	0.291206	0.700487	0.713704	0.876239	0.913026	0.300774	0.419663	0.725738	0.704399	0.765953	0.704911	0.468274	0.0265436	0.0327622	0.242883	0.617548	0.330343	0.765394	0.790164	0.735736	0.804636	0.585505	0.721461	0.606708	0.647812	0.417973	0.581126	0.722144	0.724497	0.599508	0.6952	0.459752	0.36521	0.265547
5	0.74621	0.790873	0.878795	0.738848	NaN	1.29455	1.34688	1.01714	0.946683	0.677939	1.05331	0.869225	1.15442	1.101	0.454828	0.226338	0.670197	0.442196	0.89999	0.949802	0.45386	0.358939	0.806296	0.655599	0.920931	0.798803	0.555012	0.0547429	0.00513959	0.219944	0.674974	0.492865	1.11502	1.02798	0.937513	1.04923	0.851288	0.998129	0.93682	1.01029	0.760237	0.874741	1.00954	1.01208	0.790682	0.809596	0.541362	0.409892	0.207957
6	0.768765	1.11827	0.807123	0.676697	1.29455	NaN	1.08822	1.40102	0.960902	1.0192	0.964383	1.10705	1.27875	1.30066	0.596092	0.328006	0.824466	0.540296	0.954966	1.05918	0.610474	0.664856	0.950972	0.941283	0.94002	1.11103	0.58442	0.152678	0.105331	0.398387	0.831785	0.643933	1.28982	1.20791	0.998933	1.23944	0.725203	0.985012	0.743888	1.16065	0.691409	1.1939	1.01913	1.33308	0.928873	0.973008	0.431613	0.314785	0.331183
7	0.912766	0.899445	0.651637	0.475629	1.34688	1.08822	NaN	1.09513	0.878272	0.654671	1.07793	0.800926	0.934502	0.864551	0.524961	0.316348	0.507131	0.31702	0.768248	0.751113	0.537601	0.38643	0.763835	0.587683	0.866613	0.794804	0.555213	0.147332	0.200477	0.293086	0.691209	0.63624	0.903492	0.820017	0.771317	0.91702	0.755572	0.886065	0.980352	1.03652	0.92818	0.87539	0.973254	0.979041	0.843851	0.820832	0.469522	0.405693	0.299198
8	0.630943	1.07416	0.635874	0.516182	1.01714	1.40102	1.09513	NaN	0.804591	1.19047	0.860845	1.24632	0.942053	0.986122	0.538028	0.295036	0.637056	0.443713	0.802901	0.781925	0.51507	0.639137	0.761751	0.811582	0.741252	0.986141	0.507147	0.096955	0.0781291	0.399765	0.63329	0.684281	0.979465	0.958671	0.798674	1.03551	0.564997	0.885543	0.678043	1.26634	0.769378	1.27136	0.884457	1.23657	0.771575	0.797821	0.439588	0.346247	0.265378
9	1.00081	0.933353	0.98287	0.747607	0.946683	0.960902	0.878272	0.804591	NaN	0.810672	1.24579	0.874317	0.853635	0.886062	0.77283	0.441351	0.818892	0.552072	0.874933	0.88339	0.504957	0.493567	0.962212	0.677761	1.06838	0.864924	0.573094	0.192488	0.222773	0.339561	0.898507	0.615863	0.87226	0.87125	0.799174	0.956502	0.660269	0.832937	0.878295	0.863094	0.606544	0.724916	0.920383	0.915914	0.796307	0.854461	0.458027	0.371116	0.445968
10	0.569565	0.965809	0.617382	0.579813	0.677939	1.0192	0.654671	1.19047	0.810672	NaN	0.670533	1.23533	0.735352	0.80974	0.540114	0.35269	0.640229	0.548348	0.689806	0.713293	0.490908	0.680717	0.705517	0.919147	0.630689	0.911491	0.399513	0.158041	0.115959	0.497858	0.607517	0.685452	0.789128	0.794579	0.670828	0.86569	0.463404	0.716561	0.565658	0.975513	0.560604	1.00162	0.7196	1.01157	0.615569	0.726802	0.415202	0.32397	0.306912
11	0.912954	0.870327	0.841613	0.620705	1.05331	0.964383	1.07793	0.860845	1.24579	0.670533	NaN	0.969387	0.984485	0.990632	0.624857	0.389468	0.596713	0.375812	0.759066	0.844637	0.475848	0.419962	0.796099	0.619288	1.06829	0.908598	0.56562	0.262498	0.182177	0.262106	0.794161	0.505712	0.918304	0.899684	0.790163	1.01367	0.709975	0.86833	0.8807	0.931126	0.580798	0.695097	0.8477	0.825039	0.817416	0.83753	0.445593	0.339876	0.273289
12	0.604764	0.876803	0.681885	0.613587	0.869225	1.10705	0.800926	1.24632	0.874317	1.23533	0.969387	NaN	0.851017	0.97113	0.511846	0.2928	0.688532	0.473604	0.754672	0.823879	0.44922	0.584553	0.747679	0.87046	0.821345	0.954082	0.46906	0.189502	0.055622	0.373972	0.665946	0.518797	0.848972	0.858481	0.733662	0.99327	0.507875	0.771049	0.620898	1.06087	0.530873	0.957655	0.746675	0.938509	0.697116	0.728998	0.380985	0.262684	0.198634
13	0.708119	0.858721	0.885705	0.660172	1.15442	1.27875	0.934502	0.942053	0.853635	0.735352	0.984485	0.851017	NaN	2.0384	0.607063	0.386046	0.820063	0.534212	1.02973	1.15221	0.552099	0.597102	0.927415	0.851324	0.984312	1.06061	0.662449	0.2719	0.142279	0.319576	0.876993	0.554914	2.01062	1.80657	1.20757	1.46457	0.77212	0.960311	0.669421	0.933743	0.430952	0.809597	0.993946	1.06789	1.04394	1.02367	0.461175	0.294871	0.298674
14	0.666909	0.854853	0.889247	0.691441	1.101	1.30066	0.864551	0.986122	0.886062	0.80974	0.990632	0.97113	2.0384	NaN	0.610386	0.361207	0.879701	0.546906	1.04655	1.16256	0.558554	0.605331	0.925167	0.870717	0.962093	1.087	0.664564	0.264992	0.0967653	0.335691	0.855452	0.546024	1.77965	1.94472	1.17505	1.52378	0.694851	0.976125	0.640558	0.976189	0.432858	0.82079	0.96775	1.08692	1.04796	0.999316	0.4024	0.229498	0.271011
15	0.812361	0.781607	0.751038	0.543999	0.454828	0.596092	0.524961	0.538028	0.77283	0.540114	0.624857	0.511846	0.607063	0.610386	NaN	0.896048	0.925789	0.679019	0.873177	0.829982	0.77586	0.776779	0.948846	0.664149	0.80629	0.842313	0.647771	0.30108	0.422838	0.350225	0.740255	0.572214	0.683603	0.677312	0.672582	0.715294	0.408687	0.500643	0.491286	0.530636	0.400127	0.551644	0.736744	0.797078	0.87364	0.818778	0.276802	0.242325	0.643362
16	0.67609	0.648657	0.357046	0.291206	0.226338	0.328006	0.316348	0.295036	0.441351	0.35269	0.389468	0.2928	0.386046	0.361207	0.896048	NaN	0.436454	0.359775	0.445615	0.461338	0.539329	0.695786	0.517264	0.477815	0.500932	0.549963	0.51645	0.746594	0.545562	0.502464	0.468464	0.425514	0.407565	0.397228	0.366734	0.411616	0.252755	0.289477	0.222649	0.32446	0.136928	0.329267	0.395186	0.429513	0.473687	0.501511	0.139942	0.124047	0.800394
17	0.626788	0.707397	0.913069	0.700487	0.670197	0.824466	0.507131	0.637056	0.818892	0.640229	0.596713	0.688532	0.820063	0.879701	0.925789	0.436454	NaN	0.826471	1.12779	1.15586	0.693808	0.662364	1.13513	0.810849	0.955549	0.815946	0.708848	0.166504	0.217869	0.277346	0.681834	0.403976	0.871326	0.892256	0.83011	0.848369	0.431107	0.609421	0.495861	0.611858	0.400679	0.644592	0.752602	0.837555	0.80035	0.727292	0.337115	0.268273	0.458344
18	0.427358	0.434816	0.73925	0.713704	0.442196	0.540296	0.31702	0.443713	0.552072	0.548348	0.375812	0.473604	0.534212	0.546906	0.679019	0.359775	0.826471	NaN	0.733858	0.74528	0.516083	0.699905	0.871174	0.83486	0.558059	0.655593	0.418305	0.0130249	0.139292	0.235803	0.406071	0.276068	0.603242	0.633219	0.530295	0.566707	0.212444	0.295084	0.290703	0.343705	0.358068	0.450152	0.486767	0.544435	0.525768	0.541621	0.292368	0.237272	0.391575
19	0.853247	0.856656	1.16573	0.876239	0.89999	0.954966	0.768248	0.802901	0.874933	0.689806	0.759066	0.754672	1.02973	1.04655	0.873177	0.445615	1.12779	0.733858	NaN	1.34908	0.594828	0.623911	1.27558	0.854714	1.15323	0.968874	0.643146	0.157614	0.187681	0.295381	0.814369	0.528021	1.17254	1.13862	1.04112	1.18819	0.704598	0.877349	0.765685	0.842427	0.55639	0.809963	1.04721	1.09218	1.00089	0.949379	0.492383	0.366369	0.48083
20	0.718052	0.830712	1.16721	0.913026	0.949802	1.05918	0.751113	0.781925	0.88339	0.713293	0.844637	0.823879	1.15221	1.16256	0.829982	0.461338	1.15586	0.74528	1.34908	NaN	0.61366	0.692138	1.15614	1.04841	1.18029	1.09795	0.687981	0.193943	0.136685	0.291057	0.80636	0.450933	1.21699	1.23905	1.02544	1.1206	0.652867	0.82041	0.691288	0.830621	0.508105	0.782829	0.956496	1.00322	0.945541	0.971348	0.48639	0.37001	0.407554
21	0.658707	0.66746	0.44217	0.300774	0.45386	0.610474	0.537601	0.51507	0.504957	0.490908	0.475848	0.44922	0.552099	0.558554	0.77586	0.539329	0.693808	0.516083	0.594828	0.61366	NaN	0.823248	0.871541	0.756535	0.58786	0.628709	0.730387	0.362616	0.500043	0.461149	0.451129	0.479194	0.589799	0.593334	0.490379	0.561014	0.27812	0.36278	0.365504	0.478526	0.501884	0.634144	0.474331	0.621766	0.601022	0.556759	0.228359	0.150662	0.570252
22	0.595278	0.871019	0.493338	0.419663	0.358939	0.664856	0.38643	0.639137	0.493567	0.680717	0.419962	0.584553	0.597102	0.605331	0.776779	0.695786	0.662364	0.699905	0.623911	0.692138	0.823248	NaN	0.82	1.09095	0.598349	0.79673	0.56003	0.452905	0.3749	0.660871	0.582438	0.523237	0.682047	0.693349	0.598063	0.643226	0.254858	0.342186	0.278782	0.517089	0.394546	0.795482	0.55963	0.753569	0.63276	0.687438	0.308341	0.207941	0.601026
23	0.958732	0.924953	0.954532	0.725738	0.806296	0.950972	0.763835	0.761751	0.962212	0.705517	0.796099	0.747679	0.927415	0.925167	0.948846	0.517264	1.13513	0.871174	1.27558	1.15614	0.871541	0.82	NaN	1.06843	1.1841	0.97202	0.702618	0.297968	0.407962	0.494117	0.779413	0.536946	1.01906	1.01923	0.851286	0.997622	0.469924	0.66351	0.651037	0.752298	0.618486	0.804296	0.836856	0.941615	0.91437	0.920632	0.460497	0.343028	0.585667
24	0.683098	0.903975	0.752261	0.704399	0.655599	0.941283	0.587683	0.811582	0.677761	0.919147	0.619288	0.87046	0.851324	0.870717	0.664149	0.477815	0.810849	0.83486	0.854714	1.04841	0.756535	1.09095	1.06843	NaN	0.806535	1.07859	0.591231	0.362376	0.319111	0.690499	0.710783	0.570816	0.953676	0.963858	0.782147	0.919487	0.467641	0.612887	0.495946	0.754777	0.524966	0.989465	0.7439	0.927655	0.766996	0.857675	0.4245	0.322326	0.43327
25	0.891957	0.908037	1.04406	0.765953	0.920931	0.94002	0.866613	0.741252	1.06838	0.630689	1.06829	0.821345	0.984312	0.962093	0.80629	0.500932	0.955549	0.558059	1.15323	1.18029	0.58786	0.598349	1.1841	0.806535	NaN	1.03975	0.671978	0.354211	0.29156	0.360448	0.960842	0.489868	1.03508	1.00753	0.994878	1.08469	0.662564	0.849767	0.830171	0.824497	0.585044	0.697021	0.97747	0.926278	0.980119	0.933545	0.420477	0.313786	0.452965
26	0.797395	1.00648	0.852227	0.704911	0.798803	1.11103	0.794804	0.986141	0.864924	0.911491	0.908598	0.954082	1.06061	1.087	0.842313	0.549963	0.815946	0.655593	0.968874	1.09795	0.628709	0.79673	0.97202	1.07859	1.03975	NaN	0.517205	0.31914	0.292665	0.409639	0.96689	0.739377	1.14084	1.13914	0.996548	1.23779	0.618563	0.864631	0.632223	0.954155	0.499352	0.88299	0.985475	1.11259	1.14689	1.22646	0.429832	0.315641	0.42003
27	0.525086	0.610425	0.593454	0.468274	0.555012	0.58442	0.555213	0.507147	0.573094	0.399513	0.56562	0.46906	0.662449	0.664564	0.647771	0.51645	0.708848	0.418305	0.643146	0.687981	0.730387	0.56003	0.702618	0.591231	0.671978	0.517205	NaN	0.353778	0.22088	0.303143	0.434438	0.297637	0.618119	0.685476	0.531184	0.630406	0.324571	0.498212	0.356245	0.55625	0.360461	0.540387	0.493621	0.57545	0.541612	0.501791	0.258574	0.225457	0.36525
28	0.423868	0.365463	0.106131	0.0265436	0.0547429	0.152678	0.147332	0.096955	0.192488	0.158041	0.262498	0.189502	0.2719	0.264992	0.30108	0.746594	0.166504	0.0130249	0.157614	0.193943	0.362616	0.452905	0.297968	0.362376	0.354211	0.31914	0.353778	NaN	0.618806	0.627747	0.363524	0.259829	0.254944	0.259637	0.228659	0.248824	0.129097	0.134706	0.0780252	0.201592	-0.0426111	0.175804	0.186662	0.180545	0.275359	0.303306	0.0359513	0.00686365	0.45029
29	0.612782	0.390175	0.148179	0.0327622	0.00513959	0.105331	0.200477	0.0781291	0.222773	0.115959	0.182177	0.055622	0.142279	0.0967653	0.422838	0.545562	0.217869	0.139292	0.187681	0.136685	0.500043	0.3749	0.407962	0.319111	0.29156	0.292665	0.22088	0.618806	NaN	0.741537	0.366875	0.399487	0.163245	0.126601	0.167849	0.182892	0.111626	0.166411	0.201371	0.164677	0.166181	0.165101	0.209636	0.210561	0.332338	0.300226	0.1315	0.177579	0.721236
30	0.591459	0.699142	0.230501	0.242883	0.219944	0.398387	0.293086	0.399765	0.339561	0.497858	0.262106	0.373972	0.319576	0.335691	0.350225	0.502464	0.277346	0.235803	0.295381	0.291057	0.461149	0.660871	0.494117	0.690499	0.360448	0.409639	0.303143	0.627747	0.741537	NaN	0.442099	0.515725	0.368286	0.350459	0.30685	0.358339	0.20538	0.320518	0.292616	0.412928	0.343822	0.515245	0.321539	0.435692	0.324541	0.389314	0.186516	0.162488	0.539472
31	0.874777	0.845803	0.752198	0.617548	0.674974	0.831785	0.691209	0.63329	0.898507	0.607517	0.794161	0.665946	0.876993	0.855452	0.740255	0.468464	0.681834	0.406071	0.814369	0.80636	0.451129	0.582438	0.779413	0.710783	0.960842	0.96689	0.434438	0.363524	0.366875	0.442099	NaN	0.951363	0.952234	0.858654	1.07683	1.10679	0.825577	0.861093	0.713666	0.795149	0.395706	0.627817	1.20333	1.0383	1.21025	1.26332	0.255605	0.18218	0.426359
32	0.67337	0.751438	0.43851	0.330343	0.492865	0.643933	0.63624	0.684281	0.615863	0.685452	0.505712	0.518797	0.554914	0.546024	0.572214	0.425514	0.403976	0.276068	0.528021	0.450933	0.479194	0.523237	0.536946	0.570816	0.489868	0.739377	0.297637	0.259829	0.399487	0.515725	0.951363	NaN	0.604857	0.582568	0.633742	0.709308	0.578651	0.680015	0.513959	0.74143	0.409959	0.647052	0.829752	0.91324	0.809578	0.912506	0.255462	0.240653	0.371709
33	0.76455	0.927715	0.993349	0.765394	1.11502	1.28982	0.903492	0.979465	0.87226	0.789128	0.918304	0.848972	2.01062	1.77965	0.683603	0.407565	0.871326	0.603242	1.17254	1.21699	0.589799	0.682047	1.01906	0.953676	1.03508	1.14084	0.618119	0.254944	0.163245	0.368286	0.952234	0.604857	NaN	1.98132	1.39695	1.66486	0.869985	1.03961	0.726442	0.975276	0.504159	0.895008	1.12912	1.25429	1.11406	1.1302	0.496616	0.327048	0.356767
34	0.690704	0.876686	1.02526	0.790164	1.02798	1.20791	0.820017	0.958671	0.87125	0.794579	0.899684	0.858481	1.80657	1.94472	0.677312	0.397228	0.892256	0.633219	1.13862	1.23905	0.593334	0.693349	1.01923	0.963858	1.00753	1.13914	0.685476	0.259637	0.126601	0.350459	0.858654	0.582568	1.98132	NaN	1.23917	1.61809	0.696143	0.983606	0.649299	0.949394	0.459513	0.8486	1.01567	1.16851	1.04856	1.06244	0.455889	0.280979	0.338967
35	0.732337	0.82326	0.935604	0.735736	0.937513	0.998933	0.771317	0.798674	0.799174	0.670828	0.790163	0.733662	1.20757	1.17505	0.672582	0.366734	0.83011	0.530295	1.04112	1.02544	0.490379	0.598063	0.851286	0.782147	0.994878	0.996548	0.531184	0.228659	0.167849	0.30685	1.07683	0.633742	1.39695	1.23917	NaN	1.51839	0.855973	1.00629	0.757437	0.909028	0.488962	0.807331	1.35358	1.21711	1.18973	1.20292	0.493025	0.349489	0.307349
36	0.8255	0.985583	1.0239	0.804636	1.04923	1.23944	0.91702	1.03551	0.956502	0.86569	1.01367	0.99327	1.46457	1.52378	0.715294	0.411616	0.848369	0.566707	1.18819	1.1206	0.561014	0.643226	0.997622	0.919487	1.08469	1.23779	0.630406	0.248824	0.182892	0.358339	1.10679	0.709308	1.66486	1.61809	1.51839	NaN	0.903911	1.21596	0.811628	1.12944	0.5339	0.919684	1.28649	1.40846	1.21875	1.20788	0.443915	0.305836	0.342064
37	0.661442	0.605147	0.768569	0.585505	0.851288	0.725203	0.755572	0.564997	0.660269	0.463404	0.709975	0.507875	0.77212	0.694851	0.408687	0.252755	0.431107	0.212444	0.704598	0.652867	0.27812	0.254858	0.469924	0.467641	0.662564	0.618563	0.324571	0.129097	0.111626	0.20538	0.825577	0.578651	0.869985	0.696143	0.855973	0.903911	NaN	1.16155	0.988298	0.796124	0.529553	0.613506	1.00052	0.841632	0.690089	0.744831	0.403658	0.368248	0.168206
38	0.713142	0.842306	0.906727	0.721461	0.998129	0.985012	0.886065	0.885543	0.832937	0.716561	0.86833	0.771049	0.960311	0.976125	0.500643	0.289477	0.609421	0.295084	0.877349	0.82041	0.36278	0.342186	0.66351	0.612887	0.849767	0.864631	0.498212	0.134706	0.166411	0.320518	0.861093	0.680015	1.03961	0.983606	1.00629	1.21596	1.16155	NaN	0.997021	1.29545	0.585062	0.852514	1.12813	1.1215	0.845164	0.852817	0.474931	0.427633	0.198727
39	0.86714	0.72685	0.803027	0.606708	0.93682	0.743888	0.980352	0.678043	0.878295	0.565658	0.8807	0.620898	0.669421	0.640558	0.491286	0.222649	0.495861	0.290703	0.765685	0.691288	0.365504	0.278782	0.651037	0.495946	0.830171	0.632223	0.356245	0.0780252	0.201371	0.292616	0.713666	0.513959	0.726442	0.649299	0.757437	0.811628	0.988298	0.997021	NaN	0.958753	0.923227	0.751286	0.969147	0.842415	0.617603	0.672017	0.473659	0.46682	0.230635
40	0.764088	1.05504	0.761077	0.647812	1.01029	1.16065	1.03652	1.26634	0.863094	0.975513	0.931126	1.06087	0.933743	0.976189	0.530636	0.32446	0.611858	0.343705	0.842427	0.830621	0.478526	0.517089	0.752298	0.754777	0.824497	0.954155	0.55625	0.201592	0.164677	0.412928	0.795149	0.74143	0.975276	0.949394	0.909028	1.12944	0.796124	1.29545	0.958753	NaN	0.727462	1.28293	1.09365	1.23546	0.804329	0.90891	0.47838	0.405148	0.227579
41	0.701281	0.687306	0.528638	0.417973	0.760237	0.691409	0.92818	0.769378	0.606544	0.560604	0.580798	0.530873	0.430952	0.432858	0.400127	0.136928	0.400679	0.358068	0.55639	0.508105	0.501884	0.394546	0.618486	0.524966	0.585044	0.499352	0.360461	-0.0426111	0.166181	0.343822	0.395706	0.409959	0.504159	0.459513	0.488962	0.5339	0.529553	0.585062	0.923227	0.727462	NaN	0.827839	0.691149	0.747125	0.433322	0.493039	0.408525	0.364418	0.275369
42	0.727424	1.09196	0.656415	0.581126	0.874741	1.1939	0.87539	1.27136	0.724916	1.00162	0.695097	0.957655	0.809597	0.82079	0.551644	0.329267	0.644592	0.450152	0.809963	0.782829	0.634144	0.795482	0.804296	0.989465	0.697021	0.88299	0.540387	0.175804	0.165101	0.515245	0.627817	0.647052	0.895008	0.8486	0.807331	0.919684	0.613506	0.852514	0.751286	1.28293	0.827839	NaN	0.906257	1.27057	0.699316	0.836656	0.528304	0.438202	0.306169
43	0.905763	0.872814	0.929907	0.722144	1.00954	1.01913	0.973254	0.884457	0.920383	0.7196	0.8477	0.746675	0.993946	0.96775	0.736744	0.395186	0.752602	0.486767	1.04721	0.956496	0.474331	0.55963	0.836856	0.7439	0.97747	0.985475	0.493621	0.186662	0.209636	0.321539	1.20333	0.829752	1.12912	1.01567	1.35358	1.28649	1.00052	1.12813	0.969147	1.09365	0.691149	0.906257	NaN	1.52936	1.2612	1.37771	0.541876	0.466589	0.337881
44	0.878786	1.13898	0.890521	0.724497	1.01208	1.33308	0.979041	1.23657	0.915914	1.01157	0.825039	0.938509	1.06789	1.08692	0.797078	0.429513	0.837555	0.544435	1.09218	1.00322	0.621766	0.753569	0.941615	0.927655	0.926278	1.11259	0.57545	0.180545	0.210561	0.435692	1.0383	0.91324	1.25429	1.16851	1.21711	1.40846	0.841632	1.1215	0.842415	1.23546	0.747125	1.27057	1.52936	NaN	1.15471	1.29601	0.532538	0.426206	0.433898
45	0.811972	0.821412	0.792654	0.599508	0.790682	0.928873	0.843851	0.771575	0.796307	0.615569	0.817416	0.697116	1.04394	1.04796	0.87364	0.473687	0.80035	0.525768	1.00089	0.945541	0.601022	0.63276	0.91437	0.766996	0.980119	1.14689	0.541612	0.275359	0.332338	0.324541	1.21025	0.809578	1.11406	1.04856	1.18973	1.21875	0.690089	0.845164	0.617603	0.804329	0.433322	0.699316	1.2612	1.15471	NaN	1.52535	0.471934	0.35024	0.406976
46	0.885465	0.903798	0.84428	0.6952	0.809596	0.973008	0.820832	0.797821	0.854461	0.726802	0.83753	0.728998	1.02367	0.999316	0.818778	0.501511	0.727292	0.541621	0.949379	0.971348	0.556759	0.687438	0.920632	0.857675	0.933545	1.22646	0.501791	0.303306	0.300226	0.389314	1.26332	0.912506	1.1302	1.06244	1.20292	1.20788	0.744831	0.852817	0.672017	0.90891	0.493039	0.836656	1.37771	1.29601	1.52535	NaN	0.527329	0.387478	0.427518
47	0.437686	0.444399	0.564225	0.459752	0.541362	0.431613	0.469522	0.439588	0.458027	0.415202	0.445593	0.380985	0.461175	0.4024	0.276802	0.139942	0.337115	0.292368	0.492383	0.48639	0.228359	0.308341	0.460497	0.4245	0.420477	0.429832	0.258574	0.0359513	0.1315	0.186516	0.255605	0.255462	0.496616	0.455889	0.493025	0.443915	0.403658	0.474931	0.473659	0.47838	0.408525	0.528304	0.541876	0.532538	0.471934	0.527329	NaN	1.52094	0.186828
48	0.348065	0.336238	0.480623	0.36521	0.409892	0.314785	0.405693	0.346247	0.371116	0.32397	0.339876	0.262684	0.294871	0.229498	0.242325	0.124047	0.268273	0.237272	0.366369	0.37001	0.150662	0.207941	0.343028	0.322326	0.313786	0.315641	0.225457	0.00686365	0.177579	0.162488	0.18218	0.240653	0.327048	0.280979	0.349489	0.305836	0.368248	0.427633	0.46682	0.405148	0.364418	0.438202	0.466589	0.426206	0.35024	0.387478	1.52094	NaN	0.119492
49	0.775471	0.695264	0.336967	0.265547	0.207957	0.331183	0.299198	0.265378	0.445968	0.306912	0.273289	0.198634	0.298674	0.271011	0.643362	0.800394	0.458344	0.391575	0.48083	0.407554	0.570252	0.601026	0.585667	0.43327	0.452965	0.42003	0.36525	0.45029	0.721236	0.539472	0.426359	0.371709	0.356767	0.338967	0.307349	0.342064	0.168206	0.198727	0.230635	0.227579	0.275369	0.306169	0.337881	0.433898	0.406976	0.427518	0.186828	0.119492	NaN
50	0.594879	0.678552	0.832976	0.666936	1.15009	1.04211	0.848178	0.735003	0.748102	0.532434	0.847476	0.699601	1.36572	1.24049	0.438249	0.26241	0.624957	0.391012	0.810702	0.923507	0.341094	0.341021	0.660043	0.643056	0.804445	0.812226	0.497191	0.175187	0.0839577	0.233374	0.839197	0.479603	1.29979	1.14786	1.11417	1.12871	0.890067	1.03268	0.704469	0.839515	0.394611	0.658369	0.962759	0.895283	0.910932	0.896442	0.427021	0.318194	0.156987
51	0.570624	0.703305	0.83974	0.676465	1.02944	1.05676	0.739419	0.738857	0.766624	0.602728	0.851121	0.755545	1.42534	1.39475	0.501298	0.31904	0.720551	0.474327	0.825218	0.959723	0.42236	0.427944	0.738914	0.703128	0.844995	0.881021	0.57129	0.22648	0.0919317	0.243511	0.824972	0.458499	1.28613	1.26833	1.07557	1.19	0.759972	0.948111	0.601577	0.790555	0.346188	0.643431	0.875782	0.855763	0.914632	0.893825	0.389881	0.266208	0.190588
52	0.348889	0.224637	0.323755	0.284396	0.236917	0.211045	0.23108	0.123817	0.271584	0.0648146	0.15554	0.0663833	0.17767	0.183201	0.377169	0.169444	0.39985	0.250967	0.35188	0.272339	0.289127	0.155101	0.351293	0.135571	0.273122	0.22364	0.185342	-0.059613	0.383519	0.100382	0.308972	0.288579	0.181254	0.171388	0.286776	0.223279	0.219828	0.258737	0.237796	0.21584	0.200568	0.178004	0.343767	0.272873	0.417309	0.304254	0.159168	0.15501	0.371627
53	0.614322	0.486797	0.84831	0.812741	0.605992	0.422447	0.478251	0.328762	0.602654	0.298656	0.479616	0.332973	0.361062	0.345444	0.351268	0.211184	0.432699	0.368383	0.628762	0.60367	0.173241	0.207659	0.500704	0.385715	0.632544	0.43064	0.297577	-0.03083	0.130209	0.142366	0.44653	0.261035	0.449818	0.41765	0.545501	0.499071	0.629729	0.608969	0.656303	0.476698	0.527481	0.427769	0.615097	0.531859	0.412508	0.51962	0.537862	0.489745	0.409497
54	0.627409	0.669504	0.898902	0.938025	0.667322	0.686259	0.550962	0.543345	0.719221	0.506061	0.600371	0.550451	0.533901	0.544561	0.542705	0.222053	0.668303	0.581849	0.793864	0.783144	0.411199	0.421851	0.834959	0.682346	0.832367	0.661583	0.470604	0.0199035	0.188532	0.302629	0.575485	0.375252	0.6135	0.61573	0.630166	0.679344	0.467541	0.639075	0.598993	0.5905	0.597198	0.629808	0.639762	0.698272	0.585818	0.642743	0.436342	0.382801	0.443214
55	0.607523	0.58378	1.05831	0.991679	0.534792	0.534332	0.389604	0.393217	0.741281	0.490924	0.552716	0.450153	0.544301	0.524248	0.611851	0.343921	0.741726	0.650192	0.804919	0.801254	0.371463	0.454206	0.777746	0.660718	0.795783	0.628539	0.492333	0.128168	0.270264	0.327543	0.66585	0.367305	0.634367	0.621925	0.652834	0.706252	0.564846	0.613719	0.531851	0.49019	0.354022	0.479323	0.680006	0.671062	0.5891	0.695738	0.484006	0.4448	0.456885
56	0.726344	0.696469	0.496104	0.411159	0.518053	0.504134	0.605014	0.488274	0.501992	0.449754	0.352002	0.307117	0.375933	0.299776	0.441728	0.330266	0.322648	0.271535	0.549057	0.470075	0.370027	0.463035	0.542869	0.471275	0.485991	0.415116	0.291044	0.101928	0.316941	0.409123	0.472584	0.496632	0.477862	0.378813	0.515942	0.481217	0.581605	0.564728	0.659232	0.580731	0.702908	0.725085	0.718904	0.742721	0.469893	0.605779	0.526461	0.546426	0.544986
57	0.888871	0.860866	0.813454	0.6552	0.824797	0.792668	0.861527	0.757258	0.766607	0.650383	0.643831	0.582769	0.672242	0.589294	0.635793	0.381801	0.610365	0.463706	0.870024	0.761903	0.489381	0.592536	0.793111	0.700281	0.842203	0.78635	0.449045	0.125223	0.27604	0.349228	0.743199	0.630725	0.809145	0.690795	0.884722	0.859619	0.77328	0.804429	0.859297	0.798891	0.808434	0.946071	1.11583	1.11607	0.80413	0.931621	0.665069	0.645848	0.482303
58	0.508023	0.515198	0.551844	0.46057	0.603224	0.545287	0.568993	0.528074	0.513867	0.431323	0.464624	0.384315	0.517005	0.436975	0.350511	0.172739	0.396924	0.323712	0.511186	0.524787	0.240454	0.301659	0.478703	0.451897	0.414001	0.520382	0.299768	0.0296379	0.163417	0.194181	0.391991	0.382427	0.558886	0.501463	0.597771	0.526536	0.447526	0.570965	0.544476	0.579993	0.413705	0.615679	0.689066	0.656922	0.582082	0.654127	1.22292	1.36761	0.19737
59	0.509893	0.562227	0.63033	0.509874	0.682959	0.602132	0.641761	0.573791	0.540398	0.442193	0.524982	0.421141	0.605107	0.530326	0.398074	0.207806	0.472343	0.313461	0.614673	0.605252	0.243368	0.331693	0.522698	0.445658	0.505252	0.55535	0.366784	0.036266	0.119201	0.153662	0.419279	0.370408	0.644751	0.590367	0.681062	0.611255	0.512157	0.666533	0.625389	0.654791	0.454237	0.659406	0.766729	0.729028	0.611892	0.671887	1.11424	1.2343	0.187175
60	0.768762	0.468651	0.32718	0.226277	0.140672	0.190092	0.244168	0.102615	0.393946	0.152217	0.277841	0.10785	0.188882	0.171558	0.549624	0.634589	0.351822	0.257607	0.33552	0.271367	0.404111	0.359273	0.461225	0.340835	0.365839	0.33054	0.20909	0.490229	1.12257	0.633351	0.380976	0.326005	0.236034	0.19318	0.217646	0.236314	0.238648	0.240676	0.302684	0.193332	0.228016	0.207767	0.287275	0.267891	0.378976	0.347886	0.22953	0.254259	0.798642
61	0.928483	0.971807	0.621971	0.568715	0.463015	0.622333	0.453285	0.527412	0.695582	0.619067	0.514991	0.536212	0.593846	0.598644	0.848876	0.799004	0.699014	0.499181	0.681153	0.668873	0.627328	0.80296	0.768341	0.810326	0.64506	0.748957	0.504923	0.45922	0.662237	0.72236	0.71152	0.575514	0.681086	0.622113	0.630899	0.688952	0.519915	0.578271	0.4846	0.610668	0.407114	0.667907	0.655197	0.742645	0.680591	0.719349	0.360629	0.293391	0.795143
62	0.433708	0.496354	0.409278	0.366087	0.235122	0.313587	0.243903	0.245994	0.433457	0.278178	0.410529	0.307444	0.304905	0.321358	0.437604	0.545712	0.373318	0.260704	0.365551	0.46679	0.305399	0.450688	0.388186	0.407304	0.469072	0.405317	0.462137	0.495307	0.141241	0.32277	0.416354	0.171073	0.33196	0.359152	0.35002	0.360449	0.271876	0.24601	0.275566	0.343699	0.134814	0.337276	0.35318	0.335923	0.288708	0.406536	0.135528	0.124704	0.322749
63	0.442382	0.518191	0.117699	0.0835461	0.0169496	0.159824	0.137737	0.160918	0.226739	0.203611	0.210434	0.146261	0.174347	0.155524	0.429515	0.985664	0.199098	0.135366	0.167471	0.204957	0.403417	0.565756	0.311573	0.354833	0.298452	0.354739	0.39209	0.913041	0.496042	0.633678	0.2701	0.275271	0.195224	0.19467	0.139652	0.175795	0.10467	0.0954042	0.083031	0.195479	0.0667478	0.216828	0.133544	0.177875	0.191724	0.26265	0.0252157	0.0279338	0.623766
64	0.494611	0.306711	0.379856	0.392099	0.180503	0.17159	0.255231	0.118562	0.38836	0.214248	0.268851	0.139543	0.11972	0.128071	0.504782	0.361333	0.25844	0.401839	0.331032	0.281901	0.334315	0.308254	0.433131	0.308872	0.330574	0.336744	0.196591	0.13014	0.257219	0.243896	0.397666	0.462644	0.171384	0.194509	0.202727	0.232619	0.16563	0.134649	0.336811	0.188208	0.292215	0.223628	0.375742	0.327684	0.380546	0.494268	0.232814	0.253344	0.33735
65	0.308293	0.292062	0.43755	0.500497	0.284501	0.304948	0.265416	0.278265	0.355877	0.348365	0.199476	0.26859	0.173418	0.185573	0.279074	0.172832	0.301147	0.58501	0.349774	0.345126	0.272165	0.370301	0.420279	0.462544	0.296083	0.405257	0.191002	-0.102866	0.0926742	0.167118	0.312515	0.386977	0.249245	0.264525	0.240532	0.292034	0.179673	0.21072	0.232751	0.268142	0.362264	0.393701	0.392179	0.405686	0.331934	0.444877	0.353131	0.381897	0.2029
66	0.825003	0.828145	0.877642	0.720907	0.927783	0.886855	0.828477	0.750547	0.814609	0.673069	0.785957	0.64935	0.952538	0.881367	0.634486	0.415216	0.656017	0.504774	0.96222	0.961947	0.478303	0.608557	0.864428	0.741443	0.866944	0.868764	0.497069	0.219285	0.217384	0.340865	0.75615	0.561533	1.05244	0.969094	1.00763	0.963207	0.709854	0.777425	0.76172	0.817215	0.57439	0.820426	1.08502	1.06947	0.970911	1.1646	1.02404	0.795994	0.408217
67	0.709879	0.763045	0.87424	0.721142	0.857763	0.800376	0.755832	0.735672	0.761774	0.641739	0.765389	0.643114	0.843829	0.786662	0.639504	0.349864	0.630585	0.515688	0.917494	0.911469	0.456917	0.545085	0.827033	0.7065	0.837571	0.80737	0.478738	0.122994	0.183076	0.262069	0.696937	0.510783	0.939157	0.881555	0.929293	0.924099	0.650891	0.771398	0.736016	0.805814	0.565822	0.784887	1.05634	1.04382	0.914151	1.04763	1.04801	0.85783	0.339564
68	0.222714	0.155495	0.267671	0.196395	0.0970241	0.118273	0.128614	0.0658035	0.225826	0.0871291	0.206362	0.127227	0.155356	0.166135	0.360233	0.266989	0.241624	0.109492	0.298185	0.236593	0.106209	0.117304	0.214181	0.082878	0.336633	0.269949	0.218696	0.229103	0.165124	-0.0289196	0.425961	0.264185	0.167232	0.195805	0.240493	0.234432	0.146125	0.229465	0.261506	0.216065	-0.000181533	0.10427	0.331978	0.259018	0.333733	0.317976	0.0552993	0.114445	0.147074
69	0.279078	0.375746	0.194142	0.180226	0.0616471	0.184909	0.185842	0.212257	0.198616	0.264094	0.243621	0.202273	0.237037	0.22771	0.428622	0.631136	0.172816	0.103864	0.22737	0.259533	0.289498	0.487058	0.250655	0.325143	0.333051	0.426099	0.314079	0.664582	0.260127	0.294667	0.486267	0.425922	0.279673	0.278633	0.323197	0.332143	0.178661	0.224409	0.135643	0.297685	0.0674833	0.244487	0.339088	0.353957	0.380247	0.419658	0.0100821	0.0147653	0.293833
70	0.517132	0.417708	0.255167	0.205463	0.051655	0.188571	0.155357	0.123942	0.261604	0.228116	0.222852	0.168876	0.243041	0.229693	0.506044	0.572059	0.335772	0.312286	0.28952	0.277772	0.525703	0.476045	0.436046	0.434519	0.33077	0.411542	0.365649	0.58139	0.978396	0.663981	0.476608	0.424686	0.268235	0.245532	0.289875	0.319105	0.211935	0.247186	0.230817	0.258329	0.107716	0.244102	0.284346	0.297679	0.411649	0.393565	0.0925091	0.1155	0.587398
71	0.702273	0.836295	0.45035	0.439011	0.341355	0.565368	0.413226	0.519023	0.474209	0.63976	0.412043	0.537548	0.49284	0.50874	0.582125	0.628067	0.545337	0.490095	0.52345	0.562486	0.617926	0.906057	0.740819	1.01059	0.599516	0.735926	0.476849	0.598954	0.642337	1.02137	0.694393	0.606616	0.567486	0.554371	0.527138	0.600592	0.343352	0.436526	0.406413	0.546775	0.42267	0.663821	0.568739	0.676222	0.577273	0.634907	0.282232	0.243062	0.581402
72	0.706994	0.750401	0.821755	0.672118	0.703304	0.867917	0.617738	0.643249	0.815441	0.59922	0.749182	0.640092	0.911159	0.916586	0.75169	0.392342	0.755297	0.54422	0.919187	0.8956	0.482741	0.616625	0.839842	0.743916	0.954901	0.949437	0.53606	0.244341	0.173341	0.287239	1.20757	0.704014	0.975646	0.948114	1.01726	1.09528	0.685985	0.757341	0.571586	0.738986	0.410803	0.685235	1.08199	1.03572	1.14433	1.24822	0.315902	0.174389	0.385935
73	0.764747	0.780019	0.812308	0.669058	0.630155	0.793111	0.64581	0.659526	0.833071	0.644845	0.727121	0.660662	0.80501	0.842018	0.821151	0.425989	0.782596	0.582988	0.893234	0.872721	0.603658	0.651657	0.936671	0.802133	0.91515	1.00529	0.520449	0.227204	0.326386	0.364704	1.10422	0.766651	0.898289	0.917404	0.957422	1.0623	0.553176	0.767163	0.611264	0.770933	0.469487	0.699258	1.00805	1.00243	1.15147	1.15987	0.398802	0.292143	0.426268
74	0.838955	0.811969	0.694428	0.548471	0.774963	0.906073	0.795153	0.714777	0.81222	0.621815	0.794896	0.635945	0.911815	0.890319	0.753839	0.456828	0.60605	0.411996	0.799822	0.80327	0.454457	0.592095	0.762559	0.665794	0.74351	0.949377	0.448287	0.223789	0.174699	0.280365	1.01193	0.813368	0.953141	0.891507	0.97943	0.979629	0.697357	0.765038	0.675326	0.818861	0.465003	0.743013	1.20358	1.11264	1.22758	1.42628	0.552052	0.442448	0.295564
75	0.77214	0.823537	0.731833	0.617224	0.764504	0.862452	0.757559	0.782845	0.832038	0.658775	0.861807	0.685383	0.778126	0.753899	0.74466	0.360188	0.648523	0.486937	0.826014	0.847691	0.514676	0.61619	0.822523	0.721639	0.809261	0.904413	0.478844	0.113338	0.161692	0.250379	0.861523	0.652812	0.848064	0.810385	0.898056	0.941541	0.610202	0.710287	0.704402	0.83067	0.547577	0.832188	1.09297	1.08013	1.01375	1.22387	0.686393	0.548089	0.290112
76	0.44856	0.280296	1.0005	0.734664	0.656632	0.404529	0.491063	0.250829	0.662798	0.207972	0.684141	0.36636	0.441812	0.446368	0.36174	0.0584007	0.454834	0.307355	0.59307	0.590581	0.130139	0.0640049	0.494461	0.248475	0.690195	0.418259	0.340676	-0.0489658	-0.0338784	-0.0975529	0.447292	0.209175	0.451102	0.463024	0.538108	0.547333	0.58681	0.608206	0.688542	0.441189	0.365297	0.266887	0.579856	0.42643	0.485184	0.480898	0.472651	0.426824	0.0072757
77	0.470908	0.508843	0.828908	0.914651	0.823396	0.759449	0.613062	0.680339	0.800251	0.689972	0.709661	0.850173	0.619782	0.704263	0.464495	0.129635	0.612072	0.528145	0.728702	0.747958	0.295162	0.31796	0.646209	0.63304	0.679629	0.753624	0.402234	-0.0497358	-0.0666026	0.0611452	0.569623	0.373038	0.68003	0.689438	0.655837	0.76713	0.585549	0.71635	0.664427	0.778204	0.498891	0.639384	0.7602	0.719794	0.639454	0.664141	0.431225	0.350199	0.0690054
78	0.590487	0.646248	1.15481	0.854549	0.812882	0.831775	0.71222	0.74462	0.768405	0.594512	0.895188	0.747563	0.973101	0.951476	0.64264	0.313442	0.719035	0.577587	1.02425	0.949518	0.429053	0.484698	0.842728	0.692995	0.907633	0.885939	0.528273	0.0851237	0.0788977	0.135994	0.631574	0.399136	1.01165	1.03932	0.836966	1.00831	0.647885	0.849078	0.601395	0.724558	0.444344	0.648915	0.755939	0.83848	0.805162	0.788735	0.616105	0.472497	0.236885
79	0.684377	0.833681	1.2642	1.04786	0.937821	1.0031	0.773515	0.910583	0.908346	0.783017	0.917595	0.913141	1.03506	1.06172	0.668511	0.317215	0.829172	0.703894	1.12891	1.10933	0.55266	0.601392	1.00651	0.889671	0.997002	1.05589	0.586229	0.0774124	0.119687	0.275137	0.712372	0.471396	1.14571	1.22332	0.928624	1.18821	0.634414	0.928632	0.686227	0.878679	0.531671	0.848574	0.833542	0.995493	0.87421	0.907889	0.614848	0.450595	0.314875
80	0.713161	0.842667	0.90807	0.687351	0.909482	0.884113	0.813846	0.773761	0.730008	0.661374	0.670223	0.639276	0.887705	0.835022	0.521632	0.355897	0.604331	0.411724	0.872568	0.845675	0.343985	0.512613	0.708491	0.693002	0.775806	0.809291	0.447839	0.153998	0.112287	0.340843	0.711404	0.603006	1.00304	0.896871	0.943573	0.933571	0.925411	0.943904	0.825272	0.885285	0.607315	0.829979	0.962289	1.0177	0.772059	0.87958	0.645906	0.544941	0.28764
81	0.642555	0.812032	1.04701	0.810183	1.0122	1.08619	0.828328	0.938381	0.81676	0.711752	0.868007	0.874492	1.11199	1.16621	0.557921	0.272012	0.847163	0.541957	1.0567	1.06264	0.50361	0.500037	0.880576	0.809789	1.01507	1.04417	0.61788	0.130485	0.122508	0.260988	0.733468	0.459725	1.16358	1.15802	1.05953	1.26579	0.729239	1.08885	0.717879	0.96723	0.536799	0.816432	0.90698	0.948491	0.944411	0.848441	0.503477	0.39246	0.246394
82	0.611141	0.606787	1.11532	0.958346	0.590486	0.643019	0.392743	0.49169	0.767072	0.607599	0.501217	0.551843	0.665228	0.668719	0.744769	0.478048	1.07766	0.954113	0.97269	0.884319	0.494863	0.564923	0.997105	0.746117	0.764239	0.680591	0.62327	0.163673	0.151404	0.285221	0.544474	0.340972	0.729894	0.760697	0.633414	0.678658	0.402775	0.512699	0.442415	0.517481	0.328155	0.526747	0.599181	0.644471	0.548175	0.6293	0.391787	0.317581	0.428796
83	0.43029	0.353628	0.6942	0.838981	0.315073	0.289554	0.174078	0.17894	0.460253	0.366384	0.221939	0.213923	0.272842	0.25251	0.447607	0.406929	0.487432	0.792436	0.530174	0.480298	0.304681	0.3657	0.593488	0.490955	0.403354	0.347529	0.307123	0.10405	0.225423	0.322197	0.314969	0.270132	0.339327	0.358023	0.302833	0.327095	0.231023	0.28422	0.308014	0.276911	0.182304	0.269827	0.345409	0.331893	0.269807	0.366436	0.30572	0.300813	0.380622
84	0.700332	0.701167	1.08139	0.906638	0.630915	0.686357	0.609917	0.670359	0.699842	0.64776	0.66636	0.653246	0.757125	0.714414	0.767795	0.487437	0.705078	0.633734	1.04196	0.910419	0.418061	0.574333	0.844444	0.716921	0.801375	0.861831	0.52076	0.160479	0.265351	0.242135	0.662472	0.494144	0.840758	0.83852	0.816121	0.912865	0.542602	0.724921	0.566489	0.738679	0.42006	0.674797	0.838584	0.886769	0.789464	0.86056	0.633887	0.559567	0.422071
85	0.595441	0.689408	0.827258	0.841459	0.554531	0.633997	0.522526	0.665721	0.575916	0.634838	0.561194	0.603548	0.565447	0.55851	0.568893	0.399332	0.524166	0.54255	0.765649	0.726567	0.448941	0.613928	0.772857	0.757594	0.718501	0.755924	0.408866	0.171309	0.25618	0.408485	0.48583	0.403198	0.680978	0.698132	0.595006	0.720708	0.377439	0.560608	0.46906	0.612497	0.442135	0.696655	0.571854	0.729793	0.574476	0.653618	0.528143	0.432556	0.391668
86	0.915646	0.832217	1.01476	0.785209	0.835329	0.798314	0.818945	0.726531	0.738827	0.584445	0.695403	0.636258	0.848975	0.799989	0.714287	0.44941	0.7314	0.503486	1.24603	0.960091	0.414047	0.573198	0.904296	0.703594	0.935745	0.891019	0.414962	0.192296	0.304997	0.354963	0.780439	0.581849	0.982041	0.86672	0.990104	0.972905	0.799308	0.94631	0.894881	0.872179	0.615823	0.819832	1.11841	1.04851	0.938809	0.971546	0.721126	0.629182	0.415446
87	0.820478	0.806826	1.04938	0.869912	0.904418	0.904758	0.822023	0.789628	0.769837	0.682056	0.819431	0.803677	0.953251	0.941915	0.692895	0.4135	0.782727	0.574997	1.17849	1.13413	0.515198	0.55417	1.00217	0.813163	1.03209	0.970556	0.536543	0.184648	0.26961	0.356515	0.708951	0.435534	1.02462	0.981819	0.881708	1.06582	0.646345	0.864656	0.759579	0.845874	0.531748	0.743866	0.865944	0.896937	0.900448	0.857615	0.613326	0.486184	0.368911
88	0.482604	0.512072	0.573591	0.477457	0.654691	0.577479	0.593486	0.572887	0.531658	0.494514	0.519248	0.471875	0.58055	0.512265	0.32788	0.169588	0.406593	0.353866	0.558084	0.581975	0.257304	0.357335	0.536996	0.503604	0.474082	0.532237	0.327181	0.0590206	0.130222	0.241125	0.368024	0.359915	0.600324	0.558546	0.584247	0.54417	0.448497	0.560178	0.534504	0.592798	0.442838	0.622739	0.667347	0.645962	0.583688	0.654628	1.57471	1.43176	0.176552
89	0.424101	0.464774	0.527869	0.446354	0.590055	0.516108	0.559975	0.533342	0.456931	0.483374	0.433614	0.399985	0.45881	0.398872	0.320305	0.1747	0.385262	0.329909	0.512524	0.512266	0.273454	0.317887	0.471321	0.468768	0.412796	0.467197	0.331439	0.0227577	0.141862	0.229728	0.27423	0.342972	0.500892	0.447411	0.473951	0.45754	0.448646	0.541123	0.517599	0.542063	0.475813	0.608366	0.600067	0.620265	0.488822	0.540474	1.31582	1.60458	0.176043
90	0.659652	0.678467	0.579896	0.467069	0.685612	0.758706	0.714073	0.688208	0.65237	0.608573	0.67769	0.574236	0.731174	0.674933	0.530855	0.313701	0.48267	0.311354	0.633275	0.665343	0.352809	0.478532	0.611999	0.587758	0.638491	0.779539	0.370389	0.218913	0.210831	0.28079	0.749805	0.606587	0.769112	0.682124	0.833684	0.746288	0.566788	0.663163	0.587932	0.711356	0.451248	0.686675	0.968103	0.918902	0.979543	1.13386	0.878167	0.746886	0.218646
91	0.665197	0.673314	0.647577	0.516441	0.745783	0.758127	0.709999	0.674514	0.66502	0.585394	0.656225	0.53695	0.74879	0.682863	0.511897	0.301919	0.515341	0.370826	0.687508	0.716071	0.359938	0.462833	0.657572	0.565785	0.654178	0.742934	0.353352	0.159327	0.173453	0.23988	0.670389	0.546895	0.800563	0.714696	0.833313	0.747484	0.586744	0.668736	0.663566	0.72604	0.492734	0.708766	0.978707	0.911926	0.893486	1.06822	1.0409	0.887814	0.228109
92	0.374636	0.257519	0.159481	0.0479709	0.207666	0.13661	0.347978	0.158044	0.190479	0.115581	0.112573	0.0685377	0.0283653	-0.0269685	0.0929749	0.164284	-0.0160166	-0.0583646	0.141476	0.0754171	0.106636	0.0494521	0.137978	0.0985615	0.170368	0.099862	0.0181503	0.102878	0.246907	0.201865	0.16475	0.23785	0.0800754	0.010223	0.127169	0.0810545	0.266518	0.211898	0.371818	0.264281	0.411428	0.327635	0.312992	0.234962	0.138873	0.234858	0.275736	0.427225	0.221986
93	0.238768	0.215522	0.172741	0.138931	0.209115	0.143508	0.237017	0.175304	0.137514	0.166274	0.0410249	0.0926996	0.036654	0.0151151	0.0400702	0.0707067	-0.0128642	-0.0154552	0.134945	0.0930784	0.0580352	0.0784961	0.106392	0.180818	0.0812157	0.100598	0.0529421	-0.0451989	0.0603956	0.183973	0.0834703	0.184786	0.0974265	0.0721603	0.142472	0.113347	0.220448	0.231236	0.335522	0.276527	0.358281	0.401052	0.273683	0.251539	0.0751022	0.199252	0.259539	0.365184	0.0394632
94	0.406491	0.345292	0.395301	0.288854	0.285484	0.269207	0.355502	0.268073	0.292177	0.290745	0.268078	0.241402	0.209531	0.170178	0.291734	0.135663	0.216696	0.217481	0.385086	0.308257	0.259924	0.234878	0.405656	0.327165	0.345785	0.299663	0.167075	-0.00377263	0.290648	0.246686	0.253337	0.287096	0.241159	0.222479	0.307933	0.260591	0.22736	0.318144	0.368691	0.340918	0.349667	0.398251	0.35023	0.337345	0.328407	0.350446	0.330725	0.333776	0.171427
95	0.273961	0.167696	0.284859	0.315101	0.233769	0.198972	0.272711	0.156095	0.183302	0.16461	0.223955	0.262046	0.187792	0.175972	0.112474	0.0147655	0.0875605	0.129669	0.247358	0.161651	0.163383	0.0806145	0.249616	0.162323	0.263815	0.195095	0.037777	0.041566	0.238203	0.205549	0.189643	0.0916445	0.193499	0.17941	0.179744	0.250928	0.186843	0.24196	0.308438	0.213013	0.321352	0.232227	0.228427	0.237226	0.182535	0.2055	0.108649	0.0974159	0.0952515
96	0.350438	0.284358	0.489704	0.342172	0.437934	0.300512	0.371828	0.185707	0.385376	0.1256	0.46413	0.267794	0.413022	0.393611	0.27455	0.214851	0.294636	0.0974804	0.365062	0.415686	0.152905	0.0901972	0.27241	0.189595	0.433147	0.296481	0.359982	0.174197	0.104027	0.0171267	0.389484	0.224098	0.347138	0.385896	0.395648	0.404556	0.371305	0.496343	0.391077	0.390977	0.169686	0.220233	0.468081	0.328933	0.384512	0.372471	0.144219	0.164088	0.085199
97	0.262242	0.173122	0.341003	0.277788	0.307295	0.183242	0.232882	0.0687362	0.230541	0.0509431	0.22605	0.111488	0.348299	0.311547	0.197763	0.179518	0.228262	0.0876776	0.280676	0.25091	0.0634486	0.0586788	0.22944	0.170861	0.23447	0.173516	0.241838	0.18541	0.197483	0.126936	0.301724	0.164458	0.269695	0.306087	0.315426	0.30539	0.295008	0.361309	0.21573	0.21083	0.0633885	0.0913273	0.331255	0.199401	0.34778	0.288575	0.236169	0.19074	0.0935631
98	0.270973	0.199436	0.324825	0.185772	0.133949	0.0793206	0.0940879	0.00180272	0.259128	0.0377814	0.16852	0.0756237	0.134237	0.110119	0.196824	0.258353	0.153495	0.132034	0.212055	0.201032	0.138224	0.147569	0.191723	0.143194	0.223676	0.115629	0.130141	0.16666	0.20348	0.116672	0.212578	0.206311	0.15175	0.162244	0.199304	0.181722	0.217501	0.24072	0.21343	0.199738	0.108644	0.161904	0.275609	0.185958	0.161086	0.208523	0.164384	0.230597	0.210414
99	0.190267	0.14321	0.113095	0.00802464	0.0523266	-0.0280302	0.142783	0.0682623	0.0917994	0.0488451	0.0705087	0.0473523	0.0535069	0.0303744	0.146836	0.0986491	0.0386709	-0.0778756	0.149153	0.0396713	0.0419301	0.080294	0.0730702	0.0445919	0.158239	0.0338152	0.14404	0.169963	0.241524	0.185022	0.15233	0.131018	0.0587067	0.0420174	0.152572	0.116193	0.144237	0.178239	0.204814	0.180326	0.172604	0.147634	0.206629	0.165118	0.147105	0.141593	0.161635	0.22061	0.0235312
100	0.679346	0.589894	0.706923	0.656689	0.433204	0.464891	0.422577	0.35909	0.586961	0.387844	0.507512	0.388616	0.479262	0.474404	0.57945	0.446946	0.498555	0.522495	0.660187	0.672319	0.444634	0.538308	0.690483	0.636426	0.610998	0.573029	0.410549	0.307919	0.297172	0.366959	0.556269	0.387802	0.552793	0.568921	0.530932	0.587388	0.389496	0.364653	0.405738	0.42251	0.313962	0.438944	0.582233	0.59549	0.538101	0.666779	0.438695	0.364495	0.55342
101	0.550965	0.562598	0.389733	0.384557	0.196049	0.340688	0.279838	0.317855	0.357338	0.416573	0.316696	0.314259	0.292356	0.288836	0.427454	0.582398	0.340589	0.478566	0.425871	0.445284	0.480969	0.681747	0.562212	0.655708	0.418559	0.534803	0.344618	0.49463	0.519774	0.583276	0.33993	0.363824	0.359979	0.349235	0.27394	0.360713	0.172037	0.209735	0.188066	0.323506	0.255333	0.404097	0.316613	0.396858	0.356273	0.4452	0.354892	0.335729	0.647392
102	0.648758	0.704401	0.849156	0.686887	0.617502	0.655827	0.501487	0.55005	0.744269	0.518816	0.607774	0.532441	0.671409	0.671032	0.589601	0.442574	0.796515	0.537462	0.870869	0.832374	0.405201	0.543686	0.751122	0.624854	0.807854	0.606274	0.566324	0.227199	0.097484	0.278408	0.61431	0.292095	0.727152	0.730622	0.718289	0.738802	0.567067	0.579482	0.591408	0.603625	0.418116	0.564694	0.737178	0.707909	0.568322	0.645057	0.432543	0.345567	0.362174
103	0.712689	0.811062	0.703906	0.62722	0.554576	0.663323	0.506798	0.525652	0.761203	0.5319	0.538894	0.425643	0.589324	0.586612	0.642802	0.651274	0.652217	0.493591	0.717034	0.734203	0.539508	0.670192	0.702502	0.678827	0.687722	0.673521	0.65362	0.385163	0.225309	0.386633	0.593563	0.417386	0.669199	0.662562	0.570628	0.635312	0.520502	0.522642	0.46313	0.572444	0.425896	0.60278	0.661661	0.711299	0.560519	0.667421	0.361398	0.31435	0.609928
104	0.278773	0.170422	0.380016	0.223891	0.204328	0.150631	0.273772	0.107364	0.291243	0.0710594	0.209545	0.144701	0.167269	0.166696	0.324412	0.0885031	0.27557	0.129695	0.360603	0.275156	0.11909	0.0575126	0.290732	0.125811	0.345388	0.205814	0.184393	-0.0434864	0.241434	-0.00444391	0.258789	0.213613	0.154468	0.16372	0.271307	0.235272	0.24718	0.299773	0.387341	0.20695	0.179977	0.145131	0.376453	0.243902	0.32947	0.247365	0.237113	0.299294	0.0877077
105	0.166481	0.0361023	0.245404	0.236277	0.134016	0.057278	0.0980278	0.00624891	0.161657	0.0466506	0.0876466	0.0807771	0.0267441	0.070519	0.162709	-0.0444889	0.18715	0.141001	0.24096	0.11721	0.0591348	-0.0623639	0.21556	0.0095488	0.220084	0.0999651	-0.0158943	-0.169718	0.16151	-0.0727992	0.198995	0.118751	0.0467851	0.0638789	0.17318	0.158239	0.0828344	0.225604	0.237989	0.0963332	0.121037	0.0256424	0.222848	0.15887	0.25592	0.144692	0.0772463	0.0852348	0.0501072
106	-0.0323118	0.0450419	-0.023129	0.0241994	-0.128802	-0.0815382	-0.073535	-0.0313231	-0.0998672	0.0182792	-0.160993	-0.125582	-0.200695	-0.233907	-0.0305516	0.0991626	-0.139105	-0.019359	-0.148127	-0.0909484	-0.110732	0.0367474	-0.110549	-0.030415	-0.128786	-0.0137164	-0.152968	0.0198039	-0.0890439	0.0169135	-0.0594211	0.0672236	-0.116182	-0.154692	-0.096701	-0.162672	-0.0210473	-0.0944144	-0.027701	-0.0125937	0.094868	0.0711823	-0.0322223	-0.0103303	-0.155048	0.0307973	0.0271915	0.0934678	0.0273935
107	0.754418	0.565084	0.31135	0.178187	0.35332	0.400004	0.534529	0.383247	0.518827	0.33348	0.395875	0.259993	0.288493	0.242954	0.452958	0.378332	0.275285	0.13208	0.393996	0.300891	0.35468	0.344902	0.430738	0.364384	0.408651	0.493775	0.244296	0.25167	0.433212	0.322297	0.606138	0.823157	0.330983	0.288675	0.387255	0.390933	0.455702	0.451206	0.546488	0.527457	0.416757	0.522356	0.670269	0.587653	0.5577	0.687474	0.335264	0.396336	0.369242
108	0.832292	0.822875	0.466921	0.336712	0.663973	0.77152	0.745281	0.664325	0.712359	0.549491	0.635358	0.531435	0.654581	0.615083	0.511759	0.415808	0.415217	0.195831	0.559467	0.542764	0.372573	0.485816	0.555705	0.536449	0.563093	0.738973	0.335095	0.302241	0.216268	0.35282	0.885174	0.853514	0.705156	0.624754	0.679806	0.70443	0.68262	0.625123	0.670708	0.746339	0.475547	0.719581	0.902875	0.866125	0.748475	0.934086	0.32802	0.282649	0.355568
109	0.805295	0.53045	0.255817	0.145207	0.226614	0.231444	0.424199	0.215972	0.456212	0.189118	0.352302	0.185932	0.172807	0.136919	0.415502	0.441021	0.233922	0.0661419	0.319727	0.239426	0.287733	0.263628	0.370633	0.257346	0.390364	0.347124	0.229506	0.370937	0.657167	0.426234	0.517597	0.526697	0.201207	0.151741	0.274743	0.280568	0.358155	0.356084	0.499335	0.413202	0.357093	0.368809	0.511543	0.413204	0.430773	0.521364	0.227589	0.303975	0.472786
110	0.75152	0.723025	0.368757	0.241883	0.34041	0.441666	0.521938	0.485606	0.423014	0.471108	0.374519	0.369829	0.367968	0.329514	0.456727	0.450598	0.265447	0.153907	0.407727	0.356034	0.428087	0.546225	0.511993	0.568264	0.460128	0.580568	0.306038	0.443124	0.649283	0.734371	0.669692	0.810018	0.42426	0.387135	0.473791	0.493527	0.436439	0.50324	0.55063	0.627435	0.490148	0.670284	0.636419	0.646703	0.558623	0.686566	0.32503	0.353715	0.384451
111	0.345863	0.297918	0.43514	0.456767	0.238667	0.25962	0.23285	0.229746	0.404357	0.319893	0.347248	0.340712	0.229234	0.242225	0.30038	0.139657	0.265743	0.333716	0.333383	0.316262	0.187578	0.28598	0.407049	0.37568	0.417582	0.343119	0.214026	0.0880553	0.129633	0.254494	0.355356	0.224908	0.28642	0.292666	0.329965	0.361899	0.238333	0.283922	0.313089	0.328688	0.286377	0.370618	0.384305	0.350362	0.284086	0.378279	0.223475	0.212822	0.0837792
112	0.121793	-0.00171289	0.144049	0.1799	0.0430183	-0.0286229	0.0597123	-0.0202723	0.120773	0.019138	0.0356873	0.0189938	-0.0821899	-0.0857153	0.0403173	-0.00246171	-0.0684888	0.142039	0.0234976	-0.0307212	-0.0199089	-0.0505507	0.0693064	0.0217462	0.0105554	0.055473	-0.0238148	-0.171358	0.00784912	-0.0111196	0.0488668	0.214447	-0.0574431	-0.0308712	-0.0587336	-0.00227339	0.0378307	0.0471618	0.105367	0.0422078	0.0979553	0.0534315	0.103884	0.0620719	0.0529024	0.158308	0.155904	0.18535	-0.0302536
113	0.613839	0.674684	0.695625	0.613869	0.528981	0.652555	0.495028	0.553929	0.698019	0.577975	0.5549	0.524428	0.598441	0.58167	0.623073	0.417613	0.594991	0.551164	0.682425	0.742875	0.434897	0.611247	0.69772	0.682992	0.694774	0.789978	0.462723	0.16735	0.167881	0.284837	0.702721	0.599283	0.673344	0.692397	0.698166	0.698549	0.410978	0.538629	0.47971	0.675417	0.414091	0.689694	0.842675	0.811862	0.705776	0.924536	0.395659	0.367775	0.316431
114	0.704838	0.721438	0.778731	0.598566	0.616937	0.655977	0.658283	0.624456	0.739991	0.565764	0.643931	0.531971	0.6195	0.616497	0.671467	0.362027	0.543902	0.437178	0.738294	0.697548	0.45356	0.488526	0.733903	0.619429	0.77462	0.794164	0.457139	0.167075	0.191696	0.294601	0.682888	0.673748	0.710242	0.698549	0.729785	0.786923	0.581622	0.719765	0.70745	0.778659	0.569222	0.73854	0.961204	0.864754	0.816208	0.96557	0.565706	0.513873	0.292892
115	0.721458	0.770908	0.799166	0.59325	0.69249	0.759322	0.681681	0.693364	0.735905	0.553954	0.724226	0.602358	0.795312	0.780253	0.68377	0.350881	0.691184	0.47087	0.851609	0.835862	0.505397	0.651434	0.853796	0.746464	0.86039	0.851614	0.615595	0.202152	0.219845	0.327694	0.824251	0.651723	0.878391	0.887871	0.93134	0.957022	0.582692	0.788205	0.690426	0.867592	0.54424	0.839026	1.04368	0.994128	0.925726	1.03577	0.602546	0.53042	0.292094
116	0.845215	0.837468	0.747641	0.548153	0.801445	0.857985	0.865682	0.733373	0.80414	0.669571	0.753424	0.697047	0.824786	0.802981	0.749971	0.468526	0.625797	0.390931	0.837095	0.770937	0.513627	0.581	0.82501	0.692317	0.885228	0.938414	0.530189	0.282128	0.250073	0.344319	0.962581	0.848617	0.867512	0.83737	0.898135	0.976376	0.735265	0.864907	0.772772	0.940841	0.548707	0.844581	1.18052	1.09482	1.07842	1.19205	0.514689	0.456101	0.334631
117	0.504644	0.449359	0.410247	0.304555	0.411475	0.397628	0.523007	0.358787	0.515553	0.291834	0.448056	0.342469	0.309792	0.317821	0.396983	0.192558	0.339958	0.108865	0.419448	0.383305	0.234292	0.211639	0.372492	0.266503	0.46907	0.43346	0.355546	0.0729659	0.193511	0.137676	0.559097	0.570908	0.313533	0.299479	0.455315	0.437503	0.442864	0.588857	0.541345	0.607144	0.396269	0.464715	0.680202	0.565254	0.556886	0.594052	0.288761	0.368214	0.12363
118	0.520128	0.499658	0.269883	0.220211	0.206367	0.307145	0.392672	0.313386	0.286838	0.328678	0.294305	0.292007	0.270849	0.251007	0.434015	0.350813	0.252606	0.119076	0.305915	0.262184	0.414535	0.391355	0.40089	0.389563	0.351132	0.448418	0.256714	0.408297	0.569985	0.541292	0.529324	0.663521	0.289568	0.275868	0.334847	0.368865	0.308423	0.402644	0.384832	0.466887	0.271422	0.403882	0.44911	0.442804	0.495023	0.533767	0.229744	0.272265	0.248358
119	0.450408	0.577728	0.498377	0.431744	0.641151	0.662023	0.668577	0.624823	0.573796	0.484873	0.504878	0.527351	0.535837	0.555318	0.459074	0.159326	0.470467	0.223386	0.521788	0.593143	0.365094	0.423757	0.535371	0.485968	0.535746	0.569751	0.505743	0.050523	-0.0109194	0.19148	0.652396	0.630062	0.575401	0.561465	0.674809	0.65092	0.532779	0.689832	0.588173	0.761956	0.517558	0.693133	0.789909	0.7902	0.683962	0.744465	0.345712	0.334434	0.0523143
120	0.575823	0.661381	0.617695	0.546057	0.599648	0.67986	0.619707	0.628154	0.595181	0.541833	0.535361	0.510882	0.607886	0.581896	0.63902	0.310915	0.509132	0.345428	0.602623	0.611551	0.4301	0.504409	0.626651	0.571269	0.542086	0.741344	0.468503	0.119967	0.174102	0.283293	0.776316	0.85724	0.638105	0.634451	0.640326	0.716483	0.551129	0.742926	0.568378	0.777721	0.441645	0.686886	0.851969	0.866169	0.788274	0.902346	0.408752	0.396651	0.173173
121	0.282966	0.294555	0.286739	0.238363	0.210167	0.161133	0.285507	0.159809	0.245557	0.0985392	0.195368	0.140614	0.105274	0.0900393	0.261311	0.184274	0.175554	0.043633	0.18867	0.225253	0.16897	0.158891	0.219445	0.172653	0.322755	0.20763	0.237905	0.0906087	0.0243271	0.12681	0.27716	0.295976	0.146449	0.156253	0.254128	0.214153	0.228816	0.308636	0.3566	0.378213	0.302538	0.297812	0.382912	0.290191	0.234472	0.314571	0.185074	0.280812	0.0167187
122	0.324606	0.307874	0.245118	0.207666	0.254505	0.225228	0.243186	0.186253	0.251588	0.154104	0.17195	0.130879	0.107706	0.0927447	0.220838	0.224265	0.0867857	0.103554	0.189685	0.187299	0.139797	0.219086	0.211244	0.220597	0.214644	0.212567	0.0958403	0.069111	0.0475433	0.190131	0.300783	0.383566	0.185508	0.148465	0.232354	0.208751	0.334774	0.354755	0.35168	0.366258	0.346524	0.343273	0.423121	0.364977	0.213753	0.359025	0.195448	0.2386	0.0896494
123	0.209109	0.188195	0.158562	0.167708	0.0881725	0.0547619	0.176554	0.160959	0.192495	0.205211	0.155126	0.125529	0.0286116	0.0215799	0.106653	0.173087	-0.0291619	-0.0858894	0.0926638	0.0731371	0.0814253	0.135077	0.0966682	0.138712	0.141664	0.146695	0.0414152	0.190398	0.169108	0.269118	0.242757	0.349646	0.0823239	0.0444078	0.151714	0.119343	0.191186	0.197119	0.23029	0.24217	0.222934	0.236631	0.215424	0.229171	0.122773	0.236941	0.231999	0.245335	0.0525592
124	0.209444	0.0811932	0.0820265	-0.0206356	0.0258606	-0.00614432	0.215295	0.0713574	0.0453883	0.00635146	4.74479e-05	-0.0923847	-0.0748282	-0.114145	0.216164	0.174888	-0.092815	-0.0134002	0.0607834	-0.0223323	0.15755	0.0917192	0.0635298	0.0380259	0.0198729	0.127034	-0.0782276	0.0731671	0.309053	0.0981579	0.196964	0.470952	-0.0175333	-0.042754	0.0517703	0.0174831	0.188579	0.162274	0.222235	0.12979	0.27831	0.144865	0.242932	0.195166	0.232659	0.259922	0.099586	0.196355	0.116765
125	0.250573	0.164759	0.193898	0.0899787	0.0341333	0.0500589	0.0339471	0.0620765	0.180751	0.12799	0.137794	0.148922	0.0192755	0.0082799	0.145831	0.24524	0.114425	0.0336863	0.0963364	0.113317	0.138114	0.15334	0.197134	0.175545	0.209222	0.115491	0.165362	0.22195	0.237136	0.242731	0.137625	0.0803978	0.0501107	0.0466543	0.0481818	0.0900768	0.091567	0.0671466	0.117275	0.0904626	0.162035	0.17028	0.117566	0.102963	0.0213922	0.140047	0.140344	0.173697	0.132158
126	0.342182	0.31838	0.358572	0.23524	0.203509	0.196914	0.230188	0.214358	0.341364	0.220296	0.27011	0.260885	0.183695	0.17975	0.278824	0.200148	0.262937	0.103309	0.328207	0.309617	0.15883	0.236099	0.309072	0.293313	0.343274	0.186172	0.175829	0.1111	0.0946272	0.221694	0.313102	0.200861	0.244164	0.233624	0.290731	0.29862	0.292288	0.246677	0.340488	0.273134	0.292394	0.317542	0.412232	0.326358	0.21828	0.322601	0.225036	0.24228	0.125484
127	0.54014	0.60437	0.363364	0.275116	0.364017	0.472662	0.397184	0.429685	0.494555	0.413739	0.344654	0.316465	0.400692	0.34232	0.463383	0.457988	0.335683	0.238338	0.432137	0.453498	0.25543	0.451063	0.432402	0.417321	0.478147	0.478105	0.20187	0.302179	0.206155	0.366805	0.548175	0.518607	0.481427	0.415339	0.482093	0.410409	0.423996	0.387349	0.464078	0.472736	0.36038	0.537327	0.610561	0.573365	0.435108	0.632825	0.271011	0.281629	0.404689
128	0.600282	0.606067	0.386065	0.253312	0.504797	0.539361	0.57954	0.455541	0.421186	0.352113	0.484516	0.333596	0.533235	0.49019	0.509688	0.474262	0.336952	0.168224	0.522799	0.51232	0.358745	0.418531	0.485065	0.453945	0.58938	0.574898	0.314856	0.326854	0.263477	0.314602	0.638435	0.585785	0.586972	0.507298	0.561529	0.547127	0.587588	0.56465	0.528756	0.58419	0.384098	0.546471	0.751177	0.620289	0.693585	0.719336	0.362284	0.33536	0.276663
129	0.496655	0.443858	0.429134	0.268581	0.333454	0.332072	0.419715	0.314906	0.364312	0.231422	0.342945	0.223182	0.309412	0.260379	0.495575	0.357891	0.319114	0.118135	0.453282	0.410365	0.29951	0.291121	0.391413	0.317894	0.471543	0.468829	0.287968	0.169269	0.206857	0.126239	0.481214	0.462196	0.389798	0.353299	0.457	0.420715	0.459289	0.487763	0.477148	0.485634	0.360978	0.44754	0.638941	0.54462	0.5294	0.632168	0.348983	0.376451	0.241174
130	0.409255	0.327061	0.301201	0.240891	0.263261	0.213246	0.378566	0.252482	0.29707	0.138753	0.281789	0.217812	0.172277	0.166125	0.394948	0.312835	0.278831	0.143393	0.353096	0.266371	0.2866	0.233457	0.348367	0.267667	0.378617	0.270363	0.312567	0.189067	0.245501	0.165549	0.288414	0.303058	0.218572	0.179722	0.312955	0.294749	0.29721	0.336706	0.36525	0.363836	0.332929	0.338288	0.427957	0.348299	0.36956	0.381056	0.296262	0.393622	0.221338
131	0.00771064	-0.139871	0.0473351	-0.0396158	-0.14159	-0.242216	-0.0679585	-0.201222	-0.0680125	-0.223787	-0.105599	-0.187934	-0.248412	-0.25421	0.0326399	0.00610429	-0.0885918	-0.0761996	-0.0677784	-0.119022	-0.030818	-0.131141	-0.0726839	-0.110392	-0.0352741	-0.124377	-0.0919613	-0.0194864	0.150358	-0.0193052	-0.0748708	0.000656869	-0.205431	-0.244937	-0.131686	-0.150303	0.055262	-0.0356298	0.0744947	-0.0806606	0.0598196	-0.122583	0.00326332	-0.106543	-0.0354107	-0.0746102	0.186145	0.348692	-0.017801
132	-0.281315	-0.314691	0.00855608	0.0736095	-0.0961764	-0.214106	-0.138476	-0.215611	-0.188545	-0.219565	-0.101313	-0.208056	-0.175183	-0.17899	-0.285506	-0.365484	-0.298692	-0.187721	-0.190204	-0.169767	-0.305509	-0.312805	-0.27116	-0.202524	-0.1916	-0.203292	-0.198816	-0.224213	-0.177553	-0.186069	-0.120378	-0.0985251	-0.167449	-0.196194	-0.109153	-0.145322	0.0167506	-0.0354127	-0.0877324	-0.145854	-0.151438	-0.209073	-0.125163	-0.181754	-0.111046	-0.117969	0.112916	0.176841	-0.322246
133	0.272654	0.0772112	0.235779	0.183567	0.166566	0.0765978	0.171162	-0.0343157	0.174688	-0.0613242	0.0816841	-0.0182562	0.0792221	0.0850375	0.313873	0.0729089	0.259934	0.132904	0.224651	0.160738	0.140273	0.00863088	0.200273	0.00421462	0.160356	0.140419	0.0849791	-0.114111	0.304185	-0.0382049	0.24317	0.252463	0.0558673	0.0570766	0.186284	0.118937	0.15083	0.191076	0.25349	0.103106	0.091511	0.0322226	0.290043	0.15352	0.325375	0.240211	0.141839	0.200792	0.160148
[truncated: 84 more columns]

## Sheet: sub-04
Fisher Z ROI-to-ROI matrix
Nasal breathing condition
# ROI	1	2	3	4	5	6	7	8	9	10	11	12	13	14	15	16	17	18	19	20	21	22	23	24	25	26	27	28	29	30	31	32	33	34	35	36	37	38	39	40	41	42	43	44	45	46	47	48	49
1	NaN	1.11485	0.729787	0.585534	0.862356	0.67914	1.18752	0.802264	0.864419	0.589363	0.627627	0.506392	0.935791	0.758802	0.521608	0.611748	0.872969	0.68255	0.924342	0.817327	0.777563	0.664502	0.944601	0.616533	0.779767	0.580429	0.629941	0.398434	0.432495	0.269544	0.359987	0.479566	0.859085	0.820682	0.666659	0.759744	0.30731	0.173292	0.668805	0.504422	0.912244	0.519779	0.797938	0.810902	0.728542	0.796314	0.606575	0.572979	0.727921
2	1.11485	NaN	0.445926	0.402357	0.733919	0.990641	0.688191	1.00952	0.5992	0.779903	0.353646	0.661164	0.683121	0.57996	0.393343	0.631462	0.606683	0.46896	0.679346	0.872872	0.669171	0.799757	0.800747	0.959108	0.505389	0.646987	0.655441	0.494045	0.342319	0.311686	0.314033	0.451734	0.649754	0.595588	0.45536	0.570565	0.0275406	0.0076101	0.292055	0.504408	0.745179	0.78253	0.523062	0.858922	0.747494	0.839498	0.538747	0.489207	0.869901
3	0.729787	0.445926	NaN	1.3378	0.585001	0.361022	0.636496	0.432454	0.900019	0.495534	0.949168	0.508382	0.947177	0.843902	0.401315	0.545316	0.788971	0.684395	0.979619	0.753441	0.358523	0.282939	0.634066	0.344336	0.666266	0.445205	0.447019	0.332839	0.322395	0.223986	0.414319	0.508982	0.767517	0.803559	0.693019	0.70461	0.642326	0.45485	0.783706	0.548958	0.441166	0.199425	0.606988	0.422299	0.514928	0.585092	0.66487	0.632331	0.246322
4	0.585534	0.402357	1.3378	NaN	0.597481	0.371075	0.548679	0.448377	0.758443	0.473708	0.838997	0.461895	0.89452	0.81723	0.244632	0.547377	0.667153	0.713895	0.83979	0.692335	0.283813	0.271891	0.515174	0.304584	0.53591	0.379504	0.315991	0.287724	0.236263	0.193122	0.403528	0.492517	0.723067	0.767876	0.662022	0.689576	0.569658	0.429704	0.67844	0.522038	0.38343	0.185116	0.565403	0.403702	0.426835	0.534745	0.711503	0.667152	0.229657
5	0.862356	0.733919	0.585001	0.597481	NaN	1.13581	1.01051	0.953644	0.638222	0.528313	0.622976	0.598313	0.959953	0.866065	0.205663	0.389157	0.541709	0.466331	0.624425	0.641292	0.427006	0.48617	0.59654	0.545213	0.670148	0.481922	0.356833	0.173887	0.0676629	0.0948017	0.416798	0.470979	0.831162	0.813081	0.651165	0.793428	0.342314	0.302506	0.687843	0.753324	0.966593	0.653825	0.780159	0.802692	0.641489	0.770731	0.573945	0.542905	0.288534
6	0.67914	0.990641	0.361022	0.371075	1.13581	NaN	0.620332	1.2567	0.437377	0.699236	0.320826	0.868858	0.692963	0.68741	0.224635	0.442247	0.40294	0.357589	0.450428	0.716931	0.452446	0.678148	0.490036	0.798138	0.459012	0.651854	0.410562	0.279105	0.0197216	0.0934354	0.311451	0.355987	0.642018	0.627557	0.358505	0.548695	0.0557189	0.10663	0.276285	0.700581	0.730118	0.979034	0.481845	0.82801	0.641122	0.767647	0.498587	0.454566	0.382434
7	1.18752	0.688191	0.636496	0.548679	1.01051	0.620332	NaN	0.811483	0.707723	0.400962	0.616438	0.362327	1.0459	0.841958	0.31739	0.375909	0.839791	0.638658	0.841351	0.579614	0.579626	0.467009	0.733189	0.395188	0.795491	0.422157	0.417732	0.210806	0.295643	0.113018	0.334664	0.432255	0.956445	0.906416	0.753337	0.84781	0.515831	0.305941	0.879484	0.542894	0.940485	0.446897	1.09812	0.875581	0.607524	0.653085	0.621923	0.592125	0.426385
8	0.802264	1.00952	0.432454	0.448377	0.953644	1.2567	0.811483	NaN	0.560121	0.834506	0.407363	0.761709	0.856626	0.785053	0.216569	0.420727	0.538882	0.48547	0.579166	0.763182	0.468787	0.57058	0.539683	0.769283	0.543808	0.743394	0.412367	0.272621	0.0984638	0.0901374	0.299807	0.375544	0.812196	0.699954	0.553736	0.781486	0.193764	0.156318	0.453551	0.82091	0.737618	0.912924	0.699774	1.14042	0.617913	0.710001	0.611426	0.555291	0.385012
9	0.864419	0.5992	0.900019	0.758443	0.638222	0.437377	0.707723	0.560121	NaN	0.80162	1.05751	0.595611	0.765122	0.637948	0.448111	0.529218	0.864486	0.57327	0.905915	0.536545	0.400372	0.344413	0.825823	0.405582	0.701108	0.513288	0.438716	0.272209	0.34921	0.236807	0.241879	0.386705	0.613299	0.58264	0.585767	0.536469	0.383145	0.176454	0.697802	0.532238	0.58557	0.252543	0.617401	0.463511	0.476316	0.473674	0.499163	0.451345	0.366505
10	0.589363	0.779903	0.495534	0.473708	0.528313	0.699236	0.400962	0.834506	0.80162	NaN	0.555562	0.936415	0.588944	0.49192	0.349402	0.618048	0.517313	0.438496	0.641073	0.676276	0.427229	0.577366	0.707867	0.949819	0.506894	0.912224	0.369452	0.41911	0.233178	0.290079	0.158025	0.275796	0.467931	0.388223	0.337664	0.383111	0.019485	0.0253277	0.320828	0.732192	0.484552	0.633874	0.343285	0.573641	0.490326	0.468722	0.392936	0.354478	0.373647
11	0.627627	0.353646	0.949168	0.838997	0.622976	0.320826	0.616438	0.407363	1.05751	0.555562	NaN	0.513547	0.809364	0.646053	0.250684	0.336386	0.67042	0.511038	0.778902	0.554881	0.304445	0.204231	0.624532	0.327003	0.809216	0.490501	0.295098	0.244369	0.285164	0.219883	0.325503	0.408195	0.600216	0.579078	0.521301	0.525024	0.64628	0.393039	0.807557	0.591459	0.445443	0.177765	0.515836	0.322263	0.339045	0.476614	0.57687	0.496204	0.107068
12	0.506392	0.661164	0.508382	0.461895	0.598313	0.868858	0.362327	0.761709	0.595611	0.936415	0.513547	NaN	0.612552	0.612274	0.321524	0.566935	0.397631	0.300774	0.528031	0.75549	0.365073	0.43906	0.409124	0.568184	0.416127	0.702089	0.456578	0.377643	0.138378	0.147945	0.27948	0.303221	0.521715	0.475602	0.317338	0.435502	0.115516	0.171417	0.228197	0.624765	0.319285	0.493798	0.289603	0.450611	0.500904	0.588796	0.555002	0.473283	0.284826
13	0.935791	0.683121	0.947177	0.89452	0.959953	0.692963	1.0459	0.856626	0.765122	0.588944	0.809364	0.612552	NaN	1.57213	0.408695	0.595119	0.907977	0.856605	0.957005	0.909259	0.590845	0.477793	0.712046	0.549187	0.884503	0.658466	0.50953	0.367242	0.289817	0.229577	0.47386	0.554946	1.56965	1.28289	1.01417	1.0745	0.604736	0.477112	0.870991	0.838802	0.679098	0.478008	0.978817	0.888637	0.720945	0.816335	0.803845	0.784596	0.377219
14	0.758802	0.57996	0.843902	0.81723	0.866065	0.68741	0.841958	0.785053	0.637948	0.49192	0.646053	0.612274	1.57213	NaN	0.333253	0.497349	0.823253	0.690605	0.789093	0.835565	0.490271	0.355466	0.533625	0.45693	0.752172	0.577246	0.491135	0.285457	0.220338	0.207874	0.454026	0.551737	1.40876	1.55108	0.96686	1.06165	0.604422	0.593333	0.820049	0.784974	0.555337	0.384254	0.901665	0.858454	0.719946	0.816896	0.78544	0.784888	0.308007
15	0.521608	0.393343	0.401315	0.244632	0.205663	0.224635	0.31739	0.216569	0.448111	0.349402	0.250684	0.321524	0.408695	0.333253	NaN	0.912583	0.614212	0.502693	0.574031	0.409178	0.75971	0.565054	0.499092	0.312904	0.377462	0.412431	0.574063	0.631552	0.38163	0.284437	0.137065	0.18344	0.378557	0.380144	0.229695	0.222612	0.0690405	-0.0108363	0.220219	0.205829	0.285127	0.183241	0.254388	0.231986	0.266717	0.249878	0.131453	0.151747	0.550129
16	0.611748	0.631462	0.545316	0.547377	0.389157	0.442247	0.375909	0.420727	0.529218	0.618048	0.336386	0.566935	0.595119	0.497349	0.912583	NaN	0.580539	0.660041	0.70121	0.700149	0.706659	0.79604	0.585379	0.565442	0.42338	0.617348	0.583561	0.811775	0.350393	0.376595	0.315948	0.337866	0.553114	0.500537	0.350699	0.334345	0.0784492	0.115294	0.220664	0.361398	0.374488	0.399695	0.307234	0.375955	0.411363	0.44931	0.407419	0.413437	0.664561
17	0.872969	0.606683	0.788971	0.667153	0.541709	0.40294	0.839791	0.538882	0.864486	0.517313	0.67042	0.397631	0.907977	0.823253	0.614212	0.580539	NaN	0.767799	1.10513	0.680853	0.720703	0.482553	0.843587	0.420917	0.764709	0.55117	0.572817	0.384601	0.517266	0.345655	0.28373	0.468157	0.74579	0.810454	0.661128	0.635723	0.386447	0.246195	0.699803	0.423132	0.52502	0.204805	0.822844	0.630438	0.598514	0.554411	0.506329	0.5088	0.556019
18	0.68255	0.46896	0.684395	0.713895	0.466331	0.357589	0.638658	0.48547	0.57327	0.438496	0.511038	0.300774	0.856605	0.690605	0.502693	0.660041	0.767799	NaN	0.717777	0.635543	0.522053	0.608481	0.661524	0.450137	0.63643	0.541237	0.41733	0.344767	0.401246	0.28248	0.403909	0.442894	0.781029	0.670249	0.644626	0.608588	0.441086	0.27808	0.580765	0.527551	0.53953	0.311031	0.634756	0.575697	0.364142	0.470086	0.489571	0.504236	0.385878
19	0.924342	0.679346	0.979619	0.83979	0.624425	0.450428	0.841351	0.579166	0.905915	0.641073	0.778902	0.528031	0.957005	0.789093	0.574031	0.70121	1.10513	0.717777	NaN	0.904646	0.668501	0.517888	1.05231	0.545928	0.769351	0.613286	0.481649	0.460547	0.406885	0.293641	0.353501	0.462263	0.753795	0.770804	0.621	0.653734	0.380664	0.2214	0.738238	0.502784	0.645626	0.347024	0.678423	0.553025	0.609798	0.618693	0.620891	0.580583	0.488349
20	0.817327	0.872872	0.753441	0.692335	0.641292	0.716931	0.579614	0.763182	0.536545	0.676276	0.554881	0.75549	0.909259	0.835565	0.409178	0.700149	0.680853	0.635543	0.904646	NaN	0.609517	0.605618	0.641838	0.78032	0.62701	0.766916	0.512001	0.48652	0.224045	0.34694	0.45901	0.469341	0.776996	0.75823	0.545099	0.617851	0.230933	0.195644	0.46961	0.599477	0.53453	0.565244	0.509036	0.691757	0.76583	0.876395	0.697874	0.644286	0.475701
21	0.777563	0.669171	0.358523	0.283813	0.427006	0.452446	0.579626	0.468787	0.400372	0.427229	0.304445	0.365073	0.590845	0.490271	0.75971	0.706659	0.720703	0.522053	0.668501	0.609517	NaN	0.791741	0.669177	0.598178	0.533342	0.611443	0.481688	0.540566	0.382476	0.307061	0.173768	0.274123	0.541696	0.626379	0.340783	0.366752	0.0430752	0.0707622	0.299811	0.330795	0.575739	0.406494	0.439498	0.522003	0.431601	0.518667	0.24777	0.237084	0.705531
22	0.664502	0.799757	0.282939	0.271891	0.48617	0.678148	0.467009	0.57058	0.344413	0.577366	0.204231	0.43906	0.477793	0.355466	0.565054	0.79604	0.482553	0.608481	0.517888	0.605618	0.791741	NaN	0.721823	0.914445	0.448387	0.699721	0.487155	0.593448	0.355391	0.41278	0.296798	0.279427	0.422969	0.401597	0.219183	0.257652	-0.102315	-0.0719231	0.14329	0.293672	0.613089	0.700874	0.336375	0.577794	0.439642	0.521712	0.275549	0.258785	0.649633
23	0.944601	0.800747	0.634066	0.515174	0.59654	0.490036	0.733189	0.539683	0.825823	0.707867	0.624532	0.409124	0.712046	0.533625	0.499092	0.585379	0.843587	0.661524	1.05231	0.641838	0.669177	0.721823	NaN	0.828777	0.8075	0.703049	0.578456	0.475012	0.654431	0.447255	0.356207	0.434879	0.572557	0.53466	0.490662	0.49214	0.196512	0.0845467	0.578092	0.471525	0.830053	0.475484	0.565143	0.572287	0.576583	0.596677	0.405814	0.377597	0.556457
24	0.616533	0.959108	0.344336	0.304584	0.545213	0.798138	0.395188	0.769283	0.405582	0.949819	0.327003	0.568184	0.549187	0.45693	0.312904	0.565442	0.420917	0.450137	0.545928	0.78032	0.598178	0.914445	0.828777	NaN	0.472689	1.00157	0.432446	0.507703	0.201979	0.450662	0.258101	0.333328	0.441851	0.401154	0.2955	0.352984	-0.101718	-0.0367432	0.217632	0.590448	0.642671	0.904689	0.320773	0.702905	0.65084	0.692287	0.34204	0.296738	0.459365
25	0.779767	0.505389	0.666266	0.53591	0.670148	0.459012	0.795491	0.543808	0.701108	0.506894	0.809216	0.416127	0.884503	0.752172	0.377462	0.42338	0.764709	0.63643	0.769351	0.62701	0.533342	0.448387	0.8075	0.472689	NaN	0.773674	0.398372	0.244646	0.403267	0.297906	0.548409	0.592632	0.763567	0.693316	0.607952	0.674161	0.521055	0.426226	0.947403	0.740782	0.737129	0.384286	0.803247	0.674114	0.532521	0.646071	0.450392	0.428772	0.227195
26	0.580429	0.646987	0.445205	0.379504	0.481922	0.651854	0.422157	0.743394	0.513288	0.912224	0.490501	0.702089	0.658466	0.577246	0.412431	0.617348	0.55117	0.541237	0.613286	0.766916	0.611443	0.699721	0.703049	1.00157	0.773674	NaN	0.402036	0.472002	0.228077	0.430566	0.372419	0.507054	0.549586	0.49736	0.350983	0.463175	0.12043	0.20191	0.393198	0.781452	0.505746	0.675204	0.448105	0.728962	0.565492	0.665166	0.412546	0.402023	0.315505
27	0.629941	0.655441	0.447019	0.315991	0.356833	0.410562	0.417732	0.412367	0.438716	0.369452	0.295098	0.456578	0.50953	0.491135	0.574063	0.583561	0.572817	0.41733	0.481649	0.512001	0.481688	0.487155	0.578456	0.432446	0.398372	0.402036	NaN	0.615924	0.638204	0.311947	0.265087	0.312626	0.461474	0.478749	0.330876	0.340596	0.125269	0.0811226	0.288369	0.237443	0.344277	0.261021	0.364581	0.36361	0.476648	0.522814	0.335214	0.317859	0.632703
28	0.398434	0.494045	0.332839	0.287724	0.173887	0.279105	0.210806	0.272621	0.272209	0.41911	0.244369	0.377643	0.367242	0.285457	0.631552	0.811775	0.384601	0.344767	0.460547	0.48652	0.540566	0.593448	0.475012	0.507703	0.244646	0.472002	0.615924	NaN	0.395924	0.548988	0.145991	0.15656	0.260146	0.276219	0.157884	0.116683	-0.03263	-0.0262569	0.0834219	0.170625	0.150921	0.25793	0.1128	0.166334	0.297956	0.298886	0.202532	0.184983	0.567065
29	0.432495	0.342319	0.322395	0.236263	0.0676629	0.0197216	0.295643	0.0984638	0.34921	0.233178	0.285164	0.138378	0.289817	0.220338	0.38163	0.350393	0.517266	0.401246	0.406885	0.224045	0.382476	0.355391	0.654431	0.201979	0.403267	0.228077	0.638204	0.395924	NaN	0.521953	0.265361	0.291724	0.211295	0.198623	0.234613	0.187212	0.190384	0.11915	0.282651	0.0771887	0.187722	-0.0283911	0.280251	0.162158	0.135724	0.181265	0.184787	0.161852	0.494786
30	0.269544	0.311686	0.223986	0.193122	0.0948017	0.0934354	0.113018	0.0901374	0.236807	0.290079	0.219883	0.147945	0.229577	0.207874	0.284437	0.376595	0.345655	0.28248	0.293641	0.34694	0.307061	0.41278	0.447255	0.450662	0.297906	0.430566	0.311947	0.548988	0.521953	NaN	0.388437	0.483331	0.132505	0.111383	0.178526	0.143529	0.0993551	0.193055	0.214128	0.215605	0.0648115	0.0249123	0.168892	0.185479	0.240379	0.270544	0.149856	0.136869	0.315768
31	0.359987	0.314033	0.414319	0.403528	0.416798	0.311451	0.334664	0.299807	0.241879	0.158025	0.325503	0.27948	0.47386	0.454026	0.137065	0.315948	0.28373	0.403909	0.353501	0.45901	0.173768	0.296798	0.356207	0.258101	0.548409	0.372419	0.265087	0.145991	0.265361	0.388437	NaN	0.820092	0.479288	0.388045	0.504619	0.520393	0.375886	0.388484	0.346757	0.282357	0.201807	0.104053	0.469691	0.385584	0.552876	0.695728	0.567327	0.553538	-0.0106737
32	0.479566	0.451734	0.508982	0.492517	0.470979	0.355987	0.432255	0.375544	0.386705	0.275796	0.408195	0.303221	0.554946	0.551737	0.18344	0.337866	0.468157	0.442894	0.462263	0.469341	0.274123	0.279427	0.434879	0.333328	0.592632	0.507054	0.312626	0.15656	0.291724	0.483331	0.820092	NaN	0.592853	0.535638	0.623075	0.654416	0.525135	0.586548	0.460486	0.440776	0.278535	0.0850563	0.706016	0.575024	0.581562	0.862608	0.615583	0.63562	0.245524
33	0.859085	0.649754	0.767517	0.723067	0.831162	0.642018	0.956445	0.812196	0.613299	0.467931	0.600216	0.521715	1.56965	1.40876	0.378557	0.553114	0.74579	0.781029	0.753795	0.776996	0.541696	0.422969	0.572557	0.441851	0.763567	0.549586	0.461474	0.260146	0.211295	0.132505	0.479288	0.592853	NaN	1.43043	0.994445	1.07682	0.672159	0.566358	0.732051	0.764467	0.633843	0.467532	0.93094	0.917932	0.654923	0.801643	0.770187	0.768679	0.381876
34	0.820682	0.595588	0.803559	0.767876	0.813081	0.627557	0.906416	0.699954	0.58264	0.388223	0.579078	0.475602	1.28289	1.55108	0.380144	0.500537	0.810454	0.670249	0.770804	0.75823	0.626379	0.401597	0.53466	0.401154	0.693316	0.49736	0.478749	0.276219	0.198623	0.111383	0.388045	0.535638	1.43043	NaN	0.805883	0.978854	0.575943	0.576936	0.721209	0.619289	0.606753	0.375269	0.901001	0.848514	0.638781	0.774862	0.706004	0.699441	0.421277
35	0.666659	0.45536	0.693019	0.662022	0.651165	0.358505	0.753337	0.553736	0.585767	0.337664	0.521301	0.317338	1.01417	0.96686	0.229695	0.350699	0.661128	0.644626	0.621	0.545099	0.340783	0.219183	0.490662	0.2955	0.607952	0.350983	0.330876	0.157884	0.234613	0.178526	0.504619	0.623075	0.994445	0.805883	NaN	1.25425	0.507496	0.36805	0.756802	0.566424	0.533662	0.214766	1.00702	0.766265	0.62398	0.680912	0.701321	0.742363	0.199883
36	0.759744	0.570565	0.70461	0.689576	0.793428	0.548695	0.84781	0.781486	0.536469	0.383111	0.525024	0.435502	1.0745	1.06165	0.222612	0.334345	0.635723	0.608588	0.653734	0.617851	0.366752	0.257652	0.49214	0.352984	0.674161	0.463175	0.340596	0.116683	0.187212	0.143529	0.520393	0.654416	1.07682	0.978854	1.25425	NaN	0.550445	0.451288	0.799829	0.75008	0.588189	0.376458	1.12633	1.03558	0.610926	0.733215	0.723488	0.747993	0.245681
37	0.30731	0.0275406	0.642326	0.569658	0.342314	0.0557189	0.515831	0.193764	0.383145	0.019485	0.64628	0.115516	0.604736	0.604422	0.0690405	0.0784492	0.386447	0.441086	0.380664	0.230933	0.0430752	-0.102315	0.196512	-0.101718	0.521055	0.12043	0.125269	-0.03263	0.190384	0.0993551	0.375886	0.525135	0.672159	0.575943	0.507496	0.550445	NaN	1.042	0.887423	0.46847	0.174574	-0.1003	0.553982	0.253926	0.0795497	0.272074	0.494953	0.495444	-0.0382414
38	0.173292	0.0076101	0.45485	0.429704	0.302506	0.10663	0.305941	0.156318	0.176454	0.0253277	0.393039	0.171417	0.477112	0.593333	-0.0108363	0.115294	0.246195	0.27808	0.2214	0.195644	0.0707622	-0.0719231	0.0845467	-0.0367432	0.426226	0.20191	0.0811226	-0.0262569	0.11915	0.193055	0.388484	0.586548	0.566358	0.576936	0.36805	0.451288	1.042	NaN	0.54989	0.5327	0.0820695	-0.0615119	0.454321	0.278324	0.0609229	0.267226	0.438452	0.442977	-0.0701561
39	0.668805	0.292055	0.783706	0.67844	0.687843	0.276285	0.879484	0.453551	0.697802	0.320828	0.807557	0.228197	0.870991	0.820049	0.220219	0.220664	0.699803	0.580765	0.738238	0.46961	0.299811	0.14329	0.578092	0.217632	0.947403	0.393198	0.288369	0.0834219	0.282651	0.214128	0.346757	0.460486	0.732051	0.721209	0.756802	0.799829	0.887423	0.54989	NaN	0.766673	0.710438	0.188515	0.874009	0.553886	0.334982	0.411434	0.435591	0.461688	0.114467
40	0.504422	0.504408	0.548958	0.522038	0.753324	0.700581	0.542894	0.82091	0.532238	0.732192	0.591459	0.624765	0.838802	0.784974	0.205829	0.361398	0.423132	0.527551	0.502784	0.599477	0.330795	0.293672	0.471525	0.590448	0.740782	0.781452	0.237443	0.170625	0.0771887	0.215605	0.282357	0.440776	0.764467	0.619289	0.566424	0.75008	0.46847	0.5327	0.766673	NaN	0.644392	0.687295	0.590467	0.755737	0.356817	0.489939	0.413065	0.39881	0.109264
41	0.912244	0.745179	0.441166	0.38343	0.966593	0.730118	0.940485	0.737618	0.58557	0.484552	0.445443	0.319285	0.679098	0.555337	0.285127	0.374488	0.52502	0.53953	0.645626	0.53453	0.575739	0.613089	0.830053	0.642671	0.737129	0.505746	0.344277	0.150921	0.187722	0.0648115	0.201807	0.278535	0.633843	0.606753	0.533662	0.588189	0.174574	0.0820695	0.710438	0.644392	NaN	0.824719	0.732085	0.816016	0.469843	0.581872	0.337301	0.348143	0.391109
42	0.519779	0.78253	0.199425	0.185116	0.653825	0.979034	0.446897	0.912924	0.252543	0.633874	0.177765	0.493798	0.478008	0.384254	0.183241	0.399695	0.204805	0.311031	0.347024	0.565244	0.406494	0.700874	0.475484	0.904689	0.384286	0.675204	0.261021	0.25793	-0.0283911	0.0249123	0.104053	0.0850563	0.467532	0.375269	0.214766	0.376458	-0.1003	-0.0615119	0.188515	0.687295	0.824719	NaN	0.2997	0.780797	0.383543	0.445266	0.26387	0.235026	0.344435
43	0.797938	0.523062	0.606988	0.565403	0.780159	0.481845	1.09812	0.699774	0.617401	0.343285	0.515836	0.289603	0.978817	0.901665	0.254388	0.307234	0.822844	0.634756	0.678423	0.509036	0.439498	0.336375	0.565143	0.320773	0.803247	0.448105	0.364581	0.1128	0.280251	0.168892	0.469691	0.706016	0.93094	0.901001	1.00702	1.12633	0.553982	0.454321	0.874009	0.590467	0.732085	0.2997	NaN	1.15393	0.621752	0.714801	0.607585	0.636395	0.332879
44	0.810902	0.858922	0.422299	0.403702	0.802692	0.82801	0.875581	1.14042	0.463511	0.573641	0.322263	0.450611	0.888637	0.858454	0.231986	0.375955	0.630438	0.575697	0.553025	0.691757	0.522003	0.577794	0.572287	0.702905	0.674114	0.728962	0.36361	0.166334	0.162158	0.185479	0.385584	0.575024	0.917932	0.848514	0.766265	1.03558	0.253926	0.278324	0.553886	0.755737	0.816016	0.780797	1.15393	NaN	0.701048	0.811475	0.550542	0.557461	0.459065
45	0.728542	0.747494	0.514928	0.426835	0.641489	0.641122	0.607524	0.617913	0.476316	0.490326	0.339045	0.500904	0.720945	0.719946	0.266717	0.411363	0.598514	0.364142	0.609798	0.76583	0.431601	0.439642	0.576583	0.65084	0.532521	0.565492	0.476648	0.297956	0.135724	0.240379	0.552876	0.581562	0.654923	0.638781	0.62398	0.610926	0.0795497	0.0609229	0.334982	0.356817	0.469843	0.383543	0.621752	0.701048	NaN	1.2028	0.596688	0.590067	0.287863
46	0.796314	0.839498	0.585092	0.534745	0.770731	0.767647	0.653085	0.710001	0.473674	0.468722	0.476614	0.588796	0.816335	0.816896	0.249878	0.44931	0.554411	0.470086	0.618693	0.876395	0.518667	0.521712	0.596677	0.692287	0.646071	0.665166	0.522814	0.298886	0.181265	0.270544	0.695728	0.862608	0.801643	0.774862	0.680912	0.733215	0.272074	0.267226	0.411434	0.489939	0.581872	0.445266	0.714801	0.811475	1.2028	NaN	0.766746	0.701831	0.343037
47	0.606575	0.538747	0.66487	0.711503	0.573945	0.498587	0.621923	0.611426	0.499163	0.392936	0.57687	0.555002	0.803845	0.78544	0.131453	0.407419	0.506329	0.489571	0.620891	0.697874	0.24777	0.275549	0.405814	0.34204	0.450392	0.412546	0.335214	0.202532	0.184787	0.149856	0.567327	0.615583	0.770187	0.706004	0.701321	0.723488	0.494953	0.438452	0.435591	0.413065	0.337301	0.26387	0.607585	0.550542	0.596688	0.766746	NaN	1.89706	0.2287
48	0.572979	0.489207	0.632331	0.667152	0.542905	0.454566	0.592125	0.555291	0.451345	0.354478	0.496204	0.473283	0.784596	0.784888	0.151747	0.413437	0.5088	0.504236	0.580583	0.644286	0.237084	0.258785	0.377597	0.296738	0.428772	0.402023	0.317859	0.184983	0.161852	0.136869	0.553538	0.63562	0.768679	0.699441	0.742363	0.747993	0.495444	0.442977	0.461688	0.39881	0.348143	0.235026	0.636395	0.557461	0.590067	0.701831	1.89706	NaN	0.222547
49	0.727921	0.869901	0.246322	0.229657	0.288534	0.382434	0.426385	0.385012	0.366505	0.373647	0.107068	0.284826	0.377219	0.308007	0.550129	0.664561	0.556019	0.385878	0.488349	0.475701	0.705531	0.649633	0.556457	0.459365	0.227195	0.315505	0.632703	0.567065	0.494786	0.315768	-0.0106737	0.245524	0.381876	0.421277	0.199883	0.245681	-0.0382414	-0.0701561	0.114467	0.109264	0.391109	0.344435	0.332879	0.459065	0.287863	0.343037	0.2287	0.222547	NaN
50	0.481161	0.353631	0.689006	0.682421	0.678707	0.533565	0.548659	0.554456	0.500549	0.395493	0.57083	0.529755	0.921029	1.08731	0.147278	0.328904	0.570972	0.378892	0.519958	0.578498	0.196322	0.155819	0.387475	0.329259	0.565264	0.437066	0.416774	0.292606	0.162376	0.289179	0.455686	0.50032	0.777502	0.816452	0.693155	0.741528	0.489243	0.539422	0.649785	0.59653	0.334657	0.232735	0.650201	0.555237	0.598556	0.616344	0.644368	0.629812	0.0922805
51	0.580214	0.466614	0.685048	0.704465	0.824811	0.713654	0.643583	0.683603	0.556949	0.471866	0.585609	0.729213	1.06688	1.23108	0.24185	0.442233	0.634195	0.463203	0.609169	0.729904	0.340788	0.297021	0.410255	0.385766	0.578703	0.491365	0.406367	0.276765	0.0888054	0.214303	0.511927	0.514396	0.915211	0.919978	0.755403	0.857243	0.415347	0.453229	0.576937	0.620775	0.380534	0.287599	0.691865	0.634324	0.72739	0.780091	0.792509	0.779786	0.161568
52	0.27179	0.252217	0.176101	0.143487	0.00801244	0.00147633	0.121709	0.0927456	0.28284	0.146157	0.143803	0.0149259	0.118206	0.120504	0.221726	0.186106	0.265468	0.171326	0.188731	0.0830193	0.240406	0.126032	0.319597	0.113709	0.0861105	0.0828312	0.316903	0.23099	0.524678	0.367161	-0.0223375	0.13374	0.117873	0.137091	0.088052	0.0741907	0.143553	0.062728	0.202624	0.083048	0.105126	-0.0114429	0.201793	0.122858	-0.0941108	0.00112587	0.0189596	0.0152057	0.506181
53	0.947063	0.86803	0.733938	0.724347	1.0838	0.910302	0.868866	0.766387	0.705652	0.495821	0.556715	0.595825	0.808814	0.72226	0.341951	0.520449	0.644675	0.484391	0.774159	0.747445	0.464749	0.541137	0.659346	0.514284	0.48434	0.355362	0.476315	0.308021	0.146385	0.130602	0.350191	0.407427	0.703153	0.720261	0.545861	0.639777	0.301666	0.143046	0.563397	0.49337	0.846584	0.574436	0.626984	0.631954	0.59903	0.725135	0.607224	0.561447	0.537694
54	0.852032	1.01816	0.675678	0.703014	1.01491	1.0693	0.708485	0.844285	0.637817	0.625636	0.471867	0.731007	0.819493	0.741071	0.36004	0.620542	0.599826	0.479404	0.742324	0.828462	0.513685	0.62042	0.618615	0.644856	0.426358	0.431258	0.488288	0.401687	0.111326	0.173751	0.34372	0.438547	0.686921	0.72121	0.503207	0.629286	0.171804	0.120519	0.394139	0.527388	0.702841	0.611928	0.563265	0.658569	0.684629	0.784328	0.644744	0.602598	0.602642
55	0.83603	0.717892	1.06668	1.01555	0.882825	0.701873	0.771259	0.687773	0.816602	0.561638	0.781668	0.65486	1.07822	0.994863	0.345774	0.540619	0.860756	0.605401	0.848376	0.852927	0.448588	0.42414	0.646364	0.481544	0.607546	0.469224	0.493885	0.380023	0.254129	0.273132	0.475308	0.609615	0.881281	0.94064	0.733617	0.793754	0.491662	0.352165	0.655791	0.567557	0.532534	0.361219	0.787097	0.664144	0.702553	0.827351	0.780742	0.746267	0.425767
56	0.946102	0.819966	0.580326	0.574533	0.841504	0.641529	0.939884	0.722193	0.663009	0.480012	0.414942	0.338123	0.89686	0.778915	0.445052	0.53813	0.806772	0.597778	0.744599	0.647042	0.596653	0.596459	0.735598	0.568886	0.663796	0.489138	0.472926	0.315811	0.261807	0.235478	0.346597	0.49106	0.835709	0.816333	0.74702	0.818592	0.229781	0.103271	0.646111	0.515413	0.88405	0.54105	0.970678	0.987456	0.779694	0.682459	0.460368	0.513077	0.624618
57	0.864181	0.716996	0.557551	0.525403	0.762648	0.519337	0.90035	0.705228	0.628528	0.368666	0.42809	0.283365	0.806989	0.680813	0.350502	0.397314	0.821881	0.53732	0.692739	0.548711	0.500699	0.412531	0.614423	0.395823	0.671225	0.393065	0.426623	0.218357	0.241972	0.122683	0.338264	0.484963	0.771783	0.721659	0.819658	0.885366	0.269707	0.132532	0.642374	0.4798	0.785088	0.436564	1.12127	0.966832	0.652739	0.613733	0.431145	0.46317	0.493676
58	0.694767	0.62456	0.665203	0.703752	0.654071	0.523822	0.736113	0.684638	0.535152	0.37888	0.40067	0.387157	0.925556	0.945212	0.24472	0.471169	0.749156	0.565341	0.648673	0.661711	0.357409	0.314359	0.441473	0.395388	0.497515	0.415621	0.381422	0.226071	0.128207	0.211247	0.441733	0.636211	0.95024	0.849125	0.881024	0.9295	0.401503	0.330193	0.547042	0.47001	0.437748	0.294986	0.865952	0.813985	0.830868	0.798057	0.871293	0.914097	0.368109
59	0.632598	0.549112	0.627647	0.630465	0.617949	0.471227	0.698344	0.580866	0.482843	0.350006	0.413442	0.341624	0.905713	0.939073	0.234287	0.416906	0.716333	0.548986	0.639939	0.678058	0.335431	0.316509	0.47707	0.423759	0.530042	0.464327	0.361517	0.232622	0.142885	0.245416	0.470796	0.597912	0.851118	0.811401	0.816519	0.859934	0.38594	0.351669	0.551092	0.431302	0.428964	0.26134	0.820577	0.760544	0.892079	0.842502	0.889444	0.962507	0.305218
60	0.65259	0.650308	0.395897	0.264862	0.16864	0.236154	0.338479	0.276366	0.674032	0.500707	0.346893	0.341999	0.292538	0.220794	0.695055	0.608112	0.534031	0.385044	0.556049	0.33926	0.549837	0.588162	0.657679	0.427741	0.309624	0.366581	0.622154	0.594142	0.683249	0.498894	0.0594578	0.182799	0.243053	0.257104	0.134452	0.151431	0.0358257	-0.093587	0.216404	0.150978	0.320118	0.222558	0.225715	0.241943	0.210515	0.197276	0.149237	0.113644	0.835013
61	0.60882	0.786111	0.407978	0.435098	0.318433	0.433732	0.344898	0.41638	0.625529	0.659668	0.273699	0.452921	0.373046	0.312154	0.485564	0.80552	0.477933	0.371396	0.481243	0.428459	0.453494	0.680043	0.548357	0.566131	0.243788	0.40192	0.485478	0.5933	0.324149	0.430652	0.0828472	0.224007	0.341817	0.329168	0.22424	0.214893	-0.0166721	-0.0822757	0.144471	0.259923	0.37108	0.380692	0.266729	0.353419	0.362952	0.354361	0.287308	0.277376	0.816414
62	0.450769	0.437496	0.338322	0.259389	0.126105	0.168749	0.321489	0.23615	0.417745	0.297803	0.227823	0.278951	0.403818	0.35167	0.794064	0.66264	0.623953	0.556196	0.512634	0.363216	0.619399	0.444096	0.530041	0.292826	0.300501	0.374102	0.534679	0.480251	0.672749	0.375036	0.163496	0.205473	0.35908	0.370288	0.210625	0.230416	0.0913338	0.0363665	0.171526	0.129326	0.232299	0.122888	0.28863	0.270254	0.221459	0.213327	0.273581	0.291287	0.649933
63	0.421723	0.510585	0.341257	0.362067	0.101027	0.149002	0.228132	0.213678	0.417754	0.374236	0.196402	0.268937	0.294	0.229799	0.577491	0.688252	0.502353	0.40635	0.478712	0.371166	0.510038	0.468036	0.468669	0.381496	0.195153	0.332151	0.391465	0.508024	0.538384	0.519985	0.206389	0.264779	0.21043	0.219284	0.234383	0.196722	-0.0558195	-0.0468902	0.0833188	0.119201	0.163643	0.0975794	0.228891	0.244716	0.306192	0.239139	0.230509	0.244501	0.601187
64	0.339217	0.276813	0.402516	0.417904	0.216336	0.117683	0.271731	0.219659	0.443227	0.33395	0.25961	0.10861	0.301027	0.229938	0.247853	0.311023	0.395891	0.356489	0.310794	0.184179	0.188184	0.198453	0.46689	0.224718	0.167489	0.149308	0.289672	0.225518	0.477349	0.231671	0.148363	0.128871	0.219034	0.215994	0.334087	0.291598	0.110015	0.0023617	0.269662	0.138067	0.254884	0.0596135	0.336971	0.226015	0.124351	0.0657514	0.196249	0.208778	0.290609
65	0.416521	0.465191	0.31943	0.393003	0.176545	0.128719	0.270613	0.287862	0.471107	0.39131	0.209141	0.0891349	0.24202	0.16631	0.347275	0.406885	0.488626	0.384985	0.42816	0.177667	0.340943	0.323251	0.581856	0.331649	0.164015	0.217673	0.25751	0.276579	0.366968	0.287386	0.105789	0.216679	0.170784	0.198976	0.268323	0.288561	-0.0201215	-0.0918402	0.173794	0.109425	0.243774	0.0774983	0.288521	0.276725	0.14914	0.107797	0.209913	0.226479	0.503851
66	0.735463	0.685971	0.638948	0.659614	0.595127	0.500994	0.645392	0.645751	0.508405	0.388241	0.472546	0.505941	0.853903	0.816663	0.271832	0.511206	0.612486	0.520147	0.645052	0.738817	0.372618	0.331156	0.422583	0.331372	0.465857	0.403616	0.431223	0.257565	0.231287	0.180975	0.565432	0.66791	0.896158	0.767029	0.757691	0.804725	0.408905	0.358166	0.427932	0.388851	0.354583	0.242605	0.657421	0.638547	0.711067	0.81278	1.25103	1.25429	0.38921
67	0.681337	0.599666	0.644042	0.66256	0.621715	0.480912	0.630864	0.63465	0.467882	0.368729	0.49837	0.443717	0.786974	0.809086	0.176963	0.370956	0.57466	0.451343	0.624053	0.719294	0.300995	0.239431	0.374796	0.335526	0.462242	0.431611	0.3138	0.167237	0.137185	0.162773	0.548271	0.700781	0.761201	0.739098	0.74871	0.858089	0.406066	0.374247	0.48	0.39875	0.335736	0.213659	0.683039	0.672415	0.742857	0.825684	1.21597	1.25338	0.276488
68	0.179188	0.0878059	0.373762	0.271777	0.123321	0.102388	0.209227	0.125699	0.244123	0.161359	0.186678	0.204495	0.319041	0.28006	0.503296	0.465861	0.36277	0.409351	0.35504	0.257923	0.196579	0.178697	0.254522	0.0864454	0.263337	0.294939	0.333652	0.316534	0.147094	0.0357526	0.173557	0.184562	0.252596	0.258982	0.156641	0.128644	0.149695	0.155345	0.177484	0.15402	0.100343	0.0464186	0.269575	0.164271	0.148395	0.174153	0.206553	0.209935	0.169757
69	0.311292	0.258949	0.476172	0.439319	0.271563	0.255509	0.233346	0.287069	0.431722	0.39647	0.231285	0.374128	0.413207	0.354244	0.581044	0.627606	0.374907	0.383697	0.423219	0.368498	0.281017	0.257702	0.278159	0.209895	0.201357	0.294181	0.296125	0.515457	0.0471758	0.105501	0.0739861	0.0921297	0.328546	0.307319	0.302874	0.237356	0.0377552	0.0120328	0.207118	0.267217	0.260409	0.189818	0.241013	0.20349	0.311003	0.222453	0.254793	0.277171	0.230794
70	0.52584	0.438962	0.517769	0.476004	0.237015	0.160093	0.436378	0.269995	0.494033	0.310317	0.392536	0.212182	0.504516	0.430482	0.475519	0.467602	0.725945	0.620689	0.500215	0.352056	0.373601	0.37321	0.593511	0.219525	0.423248	0.297386	0.616681	0.467024	1.0649	0.480723	0.331108	0.356653	0.401465	0.390088	0.466757	0.409394	0.286981	0.175398	0.393051	0.20715	0.233529	-0.00109124	0.503303	0.331903	0.278779	0.298998	0.363462	0.359859	0.493114
71	0.458716	0.45536	0.486995	0.507459	0.20944	0.144324	0.303749	0.220282	0.473683	0.360026	0.314188	0.198075	0.379924	0.34324	0.396805	0.588357	0.628046	0.592534	0.568141	0.393205	0.395854	0.453442	0.61123	0.382269	0.371446	0.431264	0.352209	0.512952	0.576974	0.793951	0.357205	0.459878	0.277635	0.308813	0.375235	0.356111	0.159654	0.200882	0.302251	0.226535	0.188176	0.0323196	0.359938	0.291648	0.28938	0.301666	0.342673	0.347872	0.425841
72	0.78868	0.724441	0.787092	0.748121	0.696385	0.609452	0.655449	0.611233	0.590043	0.514329	0.5575	0.60008	0.876136	0.759365	0.315059	0.581714	0.632272	0.560081	0.785936	0.78454	0.454733	0.505963	0.633957	0.546342	0.542544	0.543138	0.436464	0.356399	0.244392	0.214738	0.646065	0.646875	0.746782	0.705014	0.697696	0.706387	0.270797	0.23577	0.400324	0.395174	0.473974	0.374343	0.568918	0.576088	0.870555	1.05032	0.8634	0.801231	0.322542
73	0.706078	0.643465	0.776872	0.708488	0.642931	0.549179	0.62163	0.563197	0.58126	0.421004	0.525459	0.534111	0.778178	0.765691	0.307635	0.471275	0.696657	0.561608	0.726469	0.708141	0.389379	0.401477	0.558967	0.489089	0.563625	0.545413	0.390235	0.268221	0.212181	0.273685	0.570511	0.827645	0.695242	0.691533	0.770344	0.712829	0.327841	0.300398	0.430756	0.371771	0.447113	0.22698	0.667813	0.609622	0.795645	1.00384	0.931651	0.879278	0.289685
74	0.629149	0.693206	0.606256	0.62311	0.677818	0.612789	0.474315	0.592078	0.546025	0.523955	0.534379	0.598739	0.698397	0.732792	0.153749	0.402524	0.472735	0.391781	0.579627	0.735771	0.298401	0.340701	0.474274	0.52857	0.440461	0.467926	0.372538	0.235838	0.141492	0.233843	0.616902	0.63397	0.651506	0.608579	0.696615	0.689632	0.239654	0.215435	0.363045	0.402861	0.383516	0.270333	0.501283	0.546292	0.907836	1.03107	0.925141	0.871899	0.188227
75	0.731099	0.747221	0.580918	0.585688	0.748142	0.702127	0.566246	0.64501	0.538859	0.509701	0.464454	0.536737	0.648324	0.665965	0.170246	0.373507	0.453428	0.38275	0.548734	0.672178	0.326879	0.398953	0.505437	0.555504	0.519863	0.504203	0.322082	0.162879	0.0437266	0.114818	0.569471	0.660797	0.624228	0.618552	0.580014	0.652254	0.21149	0.12379	0.3557	0.362522	0.510343	0.353681	0.53708	0.603567	1.01635	1.15554	0.819787	0.793329	0.253576
76	0.502047	0.255343	1.01374	0.948061	0.487867	0.195754	0.53587	0.327948	0.813797	0.324541	0.804491	0.299101	0.677883	0.566991	0.229782	0.309328	0.542385	0.538914	0.639653	0.413318	0.166821	0.097697	0.434766	0.160575	0.38475	0.169068	0.207723	0.117088	0.174406	0.182389	0.286518	0.414116	0.5623	0.487132	0.622155	0.567971	0.653997	0.33696	0.715757	0.455621	0.328794	0.0782951	0.449014	0.274028	0.269796	0.314065	0.537389	0.5	0.122213
77	0.486504	0.45054	0.875347	0.996953	0.670859	0.487043	0.44853	0.562826	0.797335	0.61673	0.740462	0.629476	0.726808	0.683329	0.213659	0.40837	0.47983	0.454067	0.670855	0.541347	0.17979	0.182012	0.50575	0.358166	0.379539	0.329012	0.283116	0.185701	0.122712	0.127573	0.33201	0.431316	0.608326	0.541668	0.603732	0.650265	0.445262	0.30809	0.549814	0.607007	0.371268	0.242985	0.423033	0.347559	0.383349	0.455317	0.691007	0.658962	0.154998
78	0.615718	0.408936	1.27471	1.16683	0.581111	0.350873	0.591713	0.442948	0.776809	0.505205	1.14014	0.56688	0.996786	0.925504	0.249641	0.453632	0.751442	0.584535	0.93143	0.839662	0.319905	0.216651	0.58912	0.383687	0.695608	0.50356	0.344456	0.294666	0.22573	0.222653	0.459665	0.563432	0.858366	0.865173	0.705914	0.738155	0.679756	0.516005	0.722987	0.566557	0.349565	0.204134	0.590375	0.452343	0.586005	0.690253	0.807632	0.753315	0.172171
79	0.632708	0.434202	1.1968	1.18732	0.52343	0.357645	0.582933	0.446585	0.724857	0.445231	0.956676	0.534784	0.966719	0.954495	0.401329	0.510771	0.794132	0.668629	0.940368	0.820676	0.382563	0.264128	0.531356	0.319401	0.663258	0.482448	0.387522	0.31557	0.244821	0.200341	0.455024	0.580517	0.839416	0.894626	0.714453	0.766141	0.655943	0.487988	0.707151	0.515436	0.312452	0.17012	0.632722	0.488835	0.566488	0.708134	0.820923	0.773926	0.226244
80	0.534709	0.312647	0.912565	0.863693	0.462446	0.293099	0.576358	0.384433	0.631308	0.299152	0.685698	0.373087	0.841306	0.905207	0.379062	0.422131	0.736651	0.561032	0.81728	0.625018	0.3288	0.148403	0.454828	0.235361	0.565661	0.367894	0.24975	0.270342	0.173196	0.233419	0.317319	0.415913	0.762756	0.798604	0.707391	0.692208	0.672715	0.445728	0.77593	0.484931	0.336366	0.143955	0.570464	0.419875	0.452459	0.47831	0.575288	0.577833	0.151953
81	0.469767	0.299994	0.834347	0.766047	0.48688	0.37081	0.511951	0.396841	0.579409	0.362236	0.800315	0.639581	0.848877	0.867126	0.295504	0.437349	0.561331	0.449061	0.71025	0.688449	0.340345	0.200608	0.388989	0.221151	0.637794	0.418778	0.261515	0.24007	0.198464	0.135601	0.433385	0.352737	0.73243	0.73918	0.495075	0.516092	0.620406	0.507703	0.580739	0.463348	0.255774	0.176128	0.421315	0.315754	0.411688	0.494281	0.723613	0.662668	0.0609625
82	0.648254	0.370892	1.23609	1.018	0.493289	0.259815	0.663142	0.375912	0.81733	0.468128	0.908593	0.409201	0.893467	0.784679	0.435777	0.521135	1.05585	0.763741	1.04256	0.642872	0.379269	0.265163	0.666021	0.28334	0.717702	0.448076	0.404963	0.321053	0.444612	0.23184	0.340802	0.522578	0.703522	0.748238	0.696949	0.695396	0.674778	0.43412	0.833517	0.480094	0.388592	0.0978498	0.690778	0.425899	0.455333	0.497178	0.571477	0.581122	0.2803
83	0.581322	0.430476	1.0224	1.11402	0.426306	0.258092	0.496752	0.343527	0.801173	0.544354	0.778023	0.366933	0.684403	0.547142	0.352781	0.619972	0.766238	0.803135	0.922054	0.577556	0.397983	0.376686	0.718228	0.394459	0.57041	0.475558	0.281699	0.350138	0.353853	0.324602	0.362811	0.456328	0.507565	0.52306	0.531808	0.538025	0.447428	0.263437	0.629691	0.429105	0.362813	0.135937	0.480059	0.33521	0.327032	0.408366	0.477311	0.482082	0.338742
84	0.628432	0.417188	1.07366	0.905884	0.558425	0.354623	0.576059	0.463946	0.735736	0.48269	0.900252	0.561522	0.802061	0.712495	0.303465	0.415391	0.77552	0.487649	0.953702	0.842537	0.356042	0.230778	0.5944	0.351111	0.602823	0.483592	0.367902	0.2609	0.271671	0.207217	0.396399	0.422146	0.584303	0.663795	0.56058	0.610361	0.416008	0.316551	0.629768	0.426048	0.377862	0.203743	0.622415	0.448808	0.545729	0.627189	0.669222	0.592214	0.214765
85	0.697271	0.483278	1.08843	1.05013	0.505418	0.319192	0.619704	0.430489	0.743423	0.455223	0.869874	0.446312	0.829437	0.74163	0.453881	0.564829	0.863201	0.673743	0.999403	0.793902	0.453899	0.332929	0.623382	0.329488	0.671593	0.461422	0.325308	0.33058	0.341992	0.290792	0.401534	0.475096	0.641591	0.711762	0.617891	0.683266	0.468152	0.324027	0.673243	0.466807	0.396779	0.209908	0.641839	0.500485	0.441169	0.584204	0.621355	0.560958	0.331603
86	0.650239	0.374358	1.04397	0.894149	0.466978	0.279487	0.659483	0.423862	0.776643	0.359776	0.781609	0.435931	0.865314	0.917329	0.437698	0.456544	0.970444	0.553174	1.07861	0.765537	0.389775	0.173096	0.5391	0.231755	0.682237	0.39626	0.399333	0.302291	0.303296	0.235899	0.359283	0.451442	0.722147	0.843719	0.701227	0.69456	0.608717	0.419389	0.84192	0.444421	0.35306	0.120872	0.664418	0.458154	0.513814	0.526901	0.640069	0.595452	0.244823
87	0.738727	0.492331	1.07388	0.97038	0.581035	0.421777	0.72462	0.547106	0.731537	0.439447	0.831232	0.562398	1.02096	1.01706	0.399255	0.559169	0.917891	0.643448	1.06598	1.04003	0.466734	0.320569	0.590764	0.345599	0.79636	0.525512	0.375139	0.305781	0.295338	0.284018	0.521087	0.537562	0.835564	0.886304	0.680457	0.719605	0.576987	0.421634	0.776775	0.529713	0.421703	0.236316	0.691801	0.547054	0.624524	0.717455	0.78368	0.71212	0.248879
88	0.690417	0.618987	0.66366	0.697672	0.614914	0.549889	0.742098	0.695581	0.540508	0.376861	0.501114	0.48761	0.906044	0.916742	0.192259	0.411131	0.702234	0.549331	0.645802	0.714828	0.323305	0.31017	0.435926	0.368357	0.515171	0.42444	0.426629	0.228201	0.216247	0.195833	0.524308	0.655137	0.846344	0.855318	0.761866	0.805255	0.479663	0.388209	0.526966	0.420762	0.38599	0.267544	0.825479	0.734105	0.754721	0.839359	1.43314	1.33303	0.3357
89	0.756227	0.668954	0.654346	0.689246	0.626844	0.518984	0.775025	0.701055	0.539529	0.395174	0.447669	0.412203	0.918323	0.856062	0.25377	0.482197	0.738444	0.618518	0.695766	0.720755	0.37229	0.395747	0.508813	0.427572	0.501577	0.461539	0.428244	0.276694	0.252901	0.247736	0.515705	0.633336	0.844788	0.822304	0.836314	0.903988	0.39796	0.317087	0.560998	0.439869	0.487096	0.336505	0.925928	0.871729	0.718694	0.752667	1.13557	1.21402	0.418614
90	0.580532	0.704154	0.414041	0.364386	0.580159	0.627736	0.459192	0.634598	0.492455	0.527226	0.319131	0.52078	0.537967	0.630569	0.216047	0.319461	0.546752	0.269755	0.471044	0.610688	0.292488	0.338816	0.501361	0.587868	0.426696	0.508498	0.455406	0.207272	0.173684	0.265095	0.480909	0.543488	0.485565	0.533796	0.485988	0.535523	0.0147963	0.0560186	0.263474	0.321081	0.348395	0.307725	0.556503	0.655154	1.15078	0.979615	0.593059	0.573567	0.286112
91	0.686278	0.713971	0.489977	0.435055	0.716131	0.691864	0.566893	0.631693	0.489459	0.451994	0.33786	0.519925	0.679568	0.77579	0.279858	0.38434	0.530038	0.346355	0.516128	0.69416	0.405064	0.363904	0.475138	0.522696	0.490896	0.478716	0.470369	0.207615	0.163156	0.233527	0.51465	0.582605	0.643389	0.66873	0.601852	0.640981	0.127886	0.125751	0.3879	0.401993	0.469302	0.323212	0.611183	0.680582	1.18497	1.1726	0.686324	0.676259	0.29904
92	0.774655	0.793312	0.619183	0.605511	0.781588	0.772395	0.694511	0.821734	0.557362	0.639284	0.513093	0.689133	0.950186	0.910075	0.31364	0.527653	0.615461	0.471004	0.657228	0.78803	0.553831	0.490024	0.599744	0.576141	0.663412	0.556845	0.504766	0.360301	0.279843	0.219906	0.444569	0.438878	0.855341	0.833382	0.610738	0.690961	0.249587	0.270721	0.483157	0.610183	0.590564	0.522243	0.712332	0.737932	0.766808	0.801421	0.648192	0.59717	0.421244
93	0.709574	0.743277	0.645786	0.681718	0.775755	0.78901	0.653613	0.835949	0.571765	0.613145	0.523593	0.685185	0.922558	0.890101	0.294626	0.502531	0.583108	0.448494	0.590835	0.747305	0.451229	0.443384	0.506185	0.511555	0.584634	0.508813	0.494783	0.292112	0.26419	0.219084	0.484796	0.425382	0.77305	0.772858	0.582557	0.652365	0.302684	0.288405	0.472921	0.592818	0.482764	0.469371	0.665662	0.701345	0.69676	0.736425	0.665943	0.625747	0.337048
94	0.710276	0.805351	0.481352	0.510949	0.791837	0.846798	0.62428	0.843608	0.51431	0.545394	0.4128	0.638126	0.747913	0.672442	0.212936	0.402202	0.468048	0.442684	0.557419	0.644483	0.386032	0.463432	0.487936	0.554406	0.464002	0.483049	0.449547	0.282737	0.136386	0.0953853	0.530913	0.47186	0.63853	0.616736	0.524049	0.599101	0.170016	0.088023	0.349906	0.418637	0.486444	0.438534	0.561678	0.619441	0.8178	0.828119	0.712282	0.652323	0.350145
95	0.486794	0.62579	0.451268	0.47738	0.691768	0.723442	0.436424	0.76037	0.474959	0.596124	0.432051	0.643792	0.662372	0.642327	0.125804	0.337643	0.351703	0.265159	0.398361	0.564449	0.265184	0.326413	0.386261	0.498874	0.408057	0.437998	0.295772	0.242051	0.111643	0.165775	0.472863	0.452364	0.588472	0.537059	0.487388	0.565216	0.199064	0.225582	0.308223	0.590863	0.379257	0.415868	0.49154	0.596608	0.556878	0.676241	0.574693	0.528205	0.195965
96	0.651849	0.517224	0.937993	0.830507	0.581558	0.511471	0.57131	0.567129	0.752812	0.579404	0.768167	0.655012	0.883689	0.826524	0.449545	0.558171	0.673873	0.625872	0.824774	0.71612	0.446743	0.308753	0.519001	0.394683	0.548073	0.484819	0.406636	0.373158	0.282187	0.179422	0.320814	0.366211	0.703331	0.696342	0.574644	0.638054	0.41943	0.277748	0.546371	0.541565	0.403899	0.284892	0.506977	0.449119	0.46587	0.52823	0.634148	0.60564	0.315291
97	0.646792	0.537447	0.878628	0.869806	0.637646	0.568882	0.591275	0.624633	0.714019	0.626616	0.659189	0.671258	0.90889	0.821672	0.405711	0.556995	0.587925	0.598562	0.752219	0.637683	0.41039	0.396261	0.543752	0.450611	0.57364	0.48389	0.368643	0.351857	0.276445	0.184007	0.355151	0.367855	0.790938	0.729171	0.599978	0.595058	0.390452	0.285937	0.532001	0.591246	0.503044	0.395463	0.499413	0.496942	0.418688	0.510041	0.602729	0.563279	0.308595
98	0.37766	0.3131	0.566746	0.531441	0.338887	0.287598	0.366236	0.33656	0.457751	0.373626	0.443118	0.351325	0.553822	0.463076	0.280612	0.442152	0.39696	0.41737	0.575514	0.442497	0.296441	0.291939	0.33493	0.270919	0.309216	0.293266	0.322019	0.343884	0.24248	0.0986046	0.214766	0.212483	0.453539	0.395083	0.361837	0.348502	0.309489	0.194237	0.354097	0.317031	0.24019	0.231744	0.362346	0.254456	0.275755	0.289979	0.408213	0.354452	0.244672
99	0.548732	0.544972	0.628673	0.544739	0.490173	0.507724	0.405674	0.520195	0.508719	0.586248	0.487637	0.628302	0.661068	0.517135	0.390855	0.618906	0.459838	0.480617	0.605465	0.631982	0.388172	0.453819	0.464477	0.514841	0.425306	0.519336	0.396277	0.360343	0.261385	0.228526	0.417829	0.398488	0.543	0.456837	0.418672	0.396472	0.248484	0.23107	0.306405	0.467857	0.324544	0.394287	0.312836	0.371457	0.468121	0.506759	0.536861	0.473596	0.29669
100	0.787209	0.756765	0.553013	0.541317	0.426965	0.395301	0.591483	0.519678	0.734357	0.661684	0.460018	0.348041	0.667988	0.525464	0.547538	0.607441	0.936844	0.702285	0.792136	0.550906	0.653864	0.608146	0.922356	0.652289	0.541896	0.547329	0.517398	0.419418	0.548775	0.443199	0.250712	0.400409	0.54663	0.550901	0.440044	0.468089	0.121259	0.059423	0.373992	0.33204	0.491696	0.273089	0.592251	0.602134	0.526632	0.477612	0.384644	0.372613	0.704427
101	0.698634	0.736202	0.589538	0.633626	0.417134	0.409271	0.525974	0.52435	0.629698	0.599287	0.451976	0.366237	0.645238	0.529011	0.524379	0.590835	0.864061	0.602795	0.756621	0.625236	0.570441	0.531493	0.738945	0.592648	0.460216	0.505938	0.383932	0.364051	0.342805	0.3456	0.263815	0.371414	0.526121	0.576092	0.403444	0.490439	0.133545	0.0906165	0.337424	0.368954	0.407862	0.335252	0.527073	0.587113	0.507966	0.474329	0.416741	0.38924	0.65113
102	0.490042	0.516545	0.280558	0.253692	0.136408	0.189069	0.325605	0.285552	0.488451	0.379925	0.17209	0.221511	0.348688	0.326538	0.623286	0.500698	0.618166	0.399981	0.560541	0.339325	0.530056	0.393297	0.586719	0.378991	0.273725	0.38572	0.385169	0.333318	0.39275	0.373625	0.145079	0.311241	0.328716	0.355132	0.220692	0.248481	-0.0268249	-0.0195828	0.129791	0.134959	0.197364	0.115584	0.262765	0.30731	0.377866	0.276565	0.272394	0.287718	0.58394
103	0.617091	0.624697	0.506683	0.525552	0.28985	0.337986	0.44749	0.441828	0.642267	0.523266	0.37474	0.441287	0.600729	0.556743	0.671461	0.739897	0.778811	0.572567	0.74876	0.55198	0.590094	0.529758	0.64749	0.452778	0.466521	0.524373	0.486929	0.45264	0.381647	0.28586	0.289287	0.388783	0.559198	0.562031	0.349226	0.365551	0.156112	0.126715	0.262923	0.26099	0.272821	0.215151	0.390616	0.418275	0.485379	0.428237	0.45885	0.461135	0.661346
104	0.600596	0.649911	0.356722	0.241443	0.396405	0.507374	0.442883	0.610943	0.452203	0.506774	0.248868	0.522466	0.448333	0.408122	0.3823	0.345068	0.503755	0.314465	0.48498	0.494366	0.496923	0.284775	0.436597	0.357396	0.268978	0.356071	0.438817	0.387832	0.273568	0.162192	0.252231	0.242233	0.399605	0.422275	0.347748	0.390263	0.0234942	-0.00464547	0.237929	0.343858	0.292867	0.30717	0.412234	0.483288	0.433861	0.414274	0.340106	0.320969	0.489477
105	0.387311	0.395691	0.211596	0.186219	0.322366	0.307179	0.300532	0.349467	0.370388	0.355724	0.1317	0.331519	0.288737	0.304026	0.419045	0.336731	0.306008	0.0974917	0.271646	0.233644	0.355709	0.237139	0.274898	0.190189	0.172821	0.196034	0.234534	0.174738	0.197825	0.154066	0.177775	0.272348	0.304693	0.378164	0.238998	0.289647	-0.0122309	0.0209144	0.133476	0.187868	0.206371	0.174558	0.283274	0.339923	0.247338	0.217268	0.173957	0.187175	0.359874
106	0.13296	0.0505591	0.22762	0.314735	0.172026	0.107821	0.14483	0.147924	0.113777	0.0467619	0.0734309	0.11598	0.20818	0.274774	0.232071	0.1871	0.171773	0.247632	0.160477	0.152938	0.0941568	0.0256039	0.113841	-0.0263882	0.157986	0.0582378	0.200651	0.0589453	0.22393	-0.015611	0.169323	0.141693	0.190102	0.222926	0.305684	0.267035	0.117311	0.0836102	0.21729	0.15163	0.139124	-0.0195028	0.292937	0.168865	0.146781	0.151791	0.1894	0.198167	0.0299443
107	0.823545	0.762921	0.397831	0.320508	0.84638	0.788593	0.715816	0.768585	0.590114	0.517107	0.38776	0.511511	0.646451	0.619389	0.272619	0.399815	0.486894	0.385679	0.5196	0.597194	0.386653	0.467835	0.527357	0.572013	0.628203	0.544199	0.347708	0.152762	0.00591009	0.135698	0.550958	0.576937	0.655329	0.567318	0.558421	0.622681	0.118114	0.0516512	0.373281	0.432209	0.675464	0.507247	0.624539	0.721499	0.97649	1.01047	0.590842	0.575833	0.263433
108	0.366826	0.553181	0.0255986	0.0321478	0.432655	0.549958	0.304947	0.504118	0.167742	0.305817	-0.0603906	0.243246	0.250383	0.322241	0.156993	0.169736	0.233814	0.133668	0.14992	0.306988	0.247279	0.306792	0.282177	0.456406	0.230973	0.280149	0.264621	0.0605619	-0.0484148	0.0436812	0.315694	0.307771	0.294664	0.293913	0.303897	0.319472	-0.242277	-0.155985	0.0317563	0.175335	0.337023	0.303534	0.307143	0.509567	0.788889	0.587925	0.213976	0.233628	0.233227
109	0.864769	0.787109	0.429369	0.382607	0.763644	0.70312	0.762787	0.726688	0.579877	0.512412	0.349455	0.472216	0.672323	0.623396	0.373783	0.503011	0.541031	0.457312	0.582646	0.640977	0.493457	0.497977	0.594908	0.576067	0.527419	0.498123	0.400781	0.27485	0.108226	0.272	0.474632	0.515645	0.682974	0.570462	0.574005	0.650698	0.122074	0.0158416	0.380855	0.439126	0.635353	0.446016	0.62215	0.707468	0.928938	0.823694	0.563893	0.59185	0.397114
110	0.608888	0.830182	0.370038	0.327488	0.613653	0.75099	0.497319	0.722749	0.443033	0.538204	0.256636	0.494365	0.598078	0.622239	0.428776	0.529794	0.503614	0.382642	0.498789	0.64808	0.466418	0.553345	0.563734	0.649342	0.514453	0.580575	0.439335	0.3727	0.157778	0.335322	0.586027	0.56635	0.584882	0.541909	0.506451	0.557744	0.0243072	0.0227644	0.275219	0.448407	0.477077	0.457445	0.497371	0.70552	0.909836	0.842073	0.490169	0.50681	0.361722
111	0.291095	0.319512	0.268313	0.257161	0.160264	0.167812	0.176965	0.24875	0.380523	0.359779	0.168353	0.189733	0.224808	0.217189	0.425557	0.407353	0.268954	0.259079	0.298044	0.180978	0.323253	0.273707	0.418692	0.289104	0.114632	0.194349	0.270921	0.34188	0.328661	0.333539	0.139406	0.132395	0.17265	0.188651	0.175485	0.205078	0.0267482	-0.0200378	0.183565	0.203575	0.203725	0.134992	0.173848	0.192579	0.0336197	0.0678097	0.123752	0.134089	0.346517
112	0.0718765	0.050763	0.114894	0.129809	-0.0299557	-0.033902	-0.00603569	0.0427265	0.157393	0.150812	-0.0505466	0.0316686	0.0263322	0.0489917	0.399998	0.275641	0.0701628	0.102774	0.0793154	-0.0238081	0.157831	0.028253	0.151191	0.0389937	-0.086114	-0.0227372	0.148631	0.192803	0.1726	0.00204757	-0.0951399	-0.0937783	0.0222733	0.0458996	0.0569853	0.0441004	-0.100615	-0.113673	0.00485924	0.0166099	0.0574795	-0.0148682	0.0269704	0.000792924	-0.0971212	-0.141543	-0.042757	-0.0129129	0.17867
113	0.470483	0.488609	0.350882	0.392955	0.373518	0.37977	0.414563	0.476161	0.391135	0.323595	0.15766	0.289274	0.447982	0.480518	0.500435	0.534388	0.424804	0.390652	0.437987	0.342471	0.434739	0.315245	0.378561	0.299665	0.221398	0.273306	0.346124	0.336298	0.190733	0.171362	0.228172	0.306528	0.434319	0.467756	0.447613	0.486086	0.032534	0.0295823	0.237552	0.262613	0.311544	0.222879	0.413648	0.457641	0.363254	0.338311	0.314859	0.322189	0.397825
114	0.274133	0.178688	0.314861	0.337479	0.273446	0.217736	0.309386	0.275414	0.254267	0.164893	0.132578	0.184013	0.407969	0.443412	0.494606	0.424613	0.292591	0.302286	0.27799	0.217461	0.266741	0.113094	0.124076	0.0619929	0.170674	0.0849646	0.127137	0.14183	0.0372606	-0.0615288	0.128901	0.115559	0.48762	0.438227	0.395529	0.354952	0.123885	0.113192	0.202412	0.247381	0.237426	0.186275	0.288807	0.28346	0.184741	0.145324	0.257858	0.278512	0.155627
115	0.834245	0.669542	0.807339	0.707487	0.868566	0.666594	0.7872	0.714461	0.760044	0.562082	0.659875	0.564211	0.951905	0.910471	0.346942	0.509982	0.696145	0.604374	0.849233	0.789182	0.402585	0.38169	0.632924	0.547024	0.738849	0.61586	0.294017	0.246553	0.0789621	0.229252	0.659494	0.709422	0.877763	0.804061	0.796705	0.835441	0.412385	0.310036	0.649174	0.615821	0.632393	0.388313	0.730138	0.717834	0.894543	0.972786	0.810463	0.808929	0.196596
116	0.743362	0.742532	0.618175	0.5506	0.823898	0.831288	0.695837	0.85352	0.59526	0.555234	0.419991	0.628483	0.859083	0.929186	0.359614	0.488449	0.588792	0.522478	0.640932	0.785454	0.409035	0.451307	0.501493	0.562331	0.61287	0.574877	0.366789	0.212211	0.0476394	0.140997	0.597317	0.586892	0.895037	0.828122	0.691321	0.743367	0.252536	0.229911	0.459932	0.546163	0.567139	0.447778	0.66537	0.800964	1.0175	1.026	0.733003	0.711994	0.226002
117	0.59048	0.392417	0.556813	0.561772	0.547591	0.388947	0.617726	0.461772	0.434243	0.27362	0.397464	0.353861	0.701607	0.612672	0.277245	0.451413	0.400431	0.502172	0.511262	0.507719	0.302006	0.210101	0.299856	0.233457	0.455837	0.336297	0.157985	0.139923	-0.0102556	0.0927104	0.421636	0.488526	0.714855	0.537338	0.669736	0.629061	0.392724	0.25029	0.433211	0.440323	0.397254	0.236937	0.536032	0.480461	0.617628	0.611054	0.641154	0.651379	0.12888
118	0.554485	0.546705	0.521523	0.480952	0.546138	0.535635	0.545423	0.580398	0.510849	0.430561	0.413479	0.44682	0.646836	0.618913	0.429266	0.433172	0.574205	0.442706	0.613128	0.610761	0.370736	0.323653	0.454587	0.362207	0.609985	0.474289	0.259823	0.224451	0.117488	0.272912	0.576604	0.609544	0.62086	0.554074	0.582812	0.598028	0.296841	0.1884	0.461677	0.507063	0.408983	0.295586	0.566849	0.584642	0.68929	0.705244	0.559057	0.550712	0.166676
119	0.542791	0.473324	0.568866	0.505979	0.54891	0.432185	0.515104	0.436716	0.467293	0.332076	0.366615	0.391477	0.684858	0.679701	0.42971	0.50168	0.532414	0.519647	0.573549	0.543227	0.361222	0.289561	0.442113	0.328598	0.54465	0.389458	0.259186	0.213926	0.0887454	0.196753	0.58635	0.591966	0.705958	0.572877	0.790662	0.736883	0.265786	0.217411	0.4379	0.456181	0.421401	0.252832	0.595725	0.560711	0.748388	0.704654	0.536096	0.58224	0.176595
120	0.43179	0.332052	0.577282	0.534818	0.507147	0.408991	0.466413	0.409714	0.448889	0.33315	0.426708	0.365695	0.618216	0.605134	0.458945	0.489229	0.457569	0.515025	0.536005	0.465161	0.349205	0.287619	0.371921	0.274666	0.608434	0.40101	0.219845	0.212814	0.0895093	0.0677249	0.518986	0.542475	0.62434	0.574867	0.582823	0.538855	0.326174	0.302884	0.418574	0.436535	0.383798	0.227817	0.570437	0.48141	0.525266	0.60989	0.446415	0.437655	0.0811672
121	0.184047	0.107827	0.140926	0.153167	0.178612	0.163411	0.180627	0.186314	0.129383	0.0774025	0.0127962	0.104933	0.22599	0.270374	0.365054	0.323224	0.147445	0.201743	0.153842	0.146229	0.264837	0.103689	0.0829932	0.0147187	0.210988	0.0932791	0.181926	0.0676167	0.0995542	-0.139207	0.200952	0.113263	0.243527	0.241947	0.273616	0.237697	0.0333945	0.0511684	0.143463	0.112473	0.177127	0.0272159	0.263645	0.203102	0.24176	0.234507	0.143443	0.183457	0.0665812
122	0.268425	0.223806	0.193664	0.221442	0.203436	0.220176	0.238805	0.212593	0.182215	0.146107	-0.0193402	0.215285	0.313436	0.341847	0.494401	0.422601	0.207722	0.311901	0.186761	0.19046	0.329183	0.194321	0.147931	0.0780543	0.155254	0.0708239	0.286509	0.173035	0.145812	-0.0862114	0.113233	0.112779	0.334613	0.341326	0.276363	0.266962	0.025337	0.0503715	0.114925	0.124249	0.193505	0.0877295	0.294683	0.263122	0.209769	0.207674	0.191897	0.228704	0.305226
123	-0.0787834	-0.118671	0.107516	0.11061	0.14571	0.0875734	0.0136444	0.059677	0.0729905	0.0745925	0.0773723	-0.00603991	0.122444	0.201143	-0.0327789	0.0279322	0.0540394	0.080951	0.00219971	0.0672859	-0.100609	-0.0298044	0.0182428	0.116729	0.183508	0.160061	-0.0551672	-0.120692	-0.0845967	0.0966605	0.211045	0.212637	0.140319	0.0956778	0.217354	0.172771	0.127854	0.188463	0.219482	0.296022	0.129047	0.0749598	0.172797	0.14533	0.210097	0.150967	0.0126382	0.0436543	-0.295163
124	0.0460711	-0.0283781	0.0611972	0.0915184	0.147414	0.113022	0.0682988	0.0840109	0.0733557	0.123856	-0.0231748	0.0522187	0.0504249	0.0389596	0.0753154	0.0970099	-0.0234636	0.0618585	-0.00721238	0.00352765	0.03089	0.00861211	-0.0199647	0.0406759	0.132778	0.0962369	-0.100124	-0.0661145	-0.0934979	-0.198546	0.0873678	0.0259364	0.0618753	0.0263679	0.169721	0.107512	-0.061819	-0.135165	0.075759	0.0887386	0.131895	0.103993	0.130134	0.115565	0.180867	0.126159	0.06852	0.0529022	-0.089856
125	0.0586968	-0.00658566	0.229522	0.130784	-0.0398114	-0.0453757	0.0580778	0.0423556	0.186712	0.124707	0.139231	0.0913081	0.0937674	0.08315	0.222687	0.11648	0.0736603	0.127531	0.143979	0.0550025	0.068859	-0.00525479	0.0697607	-0.0435431	-0.0246861	-0.0182675	0.0457325	0.166603	0.154611	0.0538069	-0.0479626	-0.0607175	0.0641189	0.0616858	0.0246644	-0.000590794	0.152543	0.0405312	0.146795	0.0806198	0.0644385	0.0114926	0.0485605	0.00317597	-0.19851	-0.157228	0.026751	0.0467075	0.0664083
126	0.138206	0.0726633	0.162106	0.085338	0.0749217	0.0831306	0.162127	0.177731	0.155894	0.132431	0.131863	0.231939	0.212002	0.276908	0.293188	0.177829	0.160607	0.0854459	0.126153	0.152268	0.190047	0.00234208	-0.00130113	-0.0289872	0.0610031	0.0394829	0.139748	0.172793	0.122751	0.0720397	-0.0147879	-0.0706999	0.212927	0.236128	0.118819	0.126099	0.142621	0.129895	0.209603	0.170367	0.0961627	0.114034	0.167267	0.170182	-0.105333	-0.0676431	0.140435	0.152232	0.145018
127	0.355412	0.388458	0.0711519	0.0920478	0.355682	0.300486	0.411372	0.372654	0.166106	0.12422	-0.00126659	0.0894054	0.345441	0.402487	0.194422	0.147678	0.314148	0.20345	0.179071	0.197008	0.257791	0.156882	0.18437	0.192927	0.243968	0.154844	0.184935	-0.0234967	-0.0331115	-0.0181097	0.167025	0.378181	0.463096	0.443803	0.455844	0.483038	0.0247568	0.0332077	0.205899	0.198033	0.318107	0.184309	0.491041	0.580789	0.550673	0.423396	0.240049	0.310096	0.290389
128	0.566588	0.506208	0.567811	0.550644	0.643504	0.550227	0.62169	0.644422	0.405573	0.306843	0.336474	0.424754	0.818341	0.940071	0.261037	0.348085	0.520696	0.382846	0.558318	0.613685	0.296971	0.221579	0.306882	0.328748	0.444013	0.341679	0.36941	0.186498	0.108025	0.122604	0.410854	0.517819	0.859388	0.894735	0.654667	0.782172	0.411105	0.394247	0.529765	0.551419	0.437398	0.318351	0.700154	0.72278	0.728241	0.745085	0.652129	0.654554	0.264585
129	0.466243	0.363893	0.581142	0.455281	0.46304	0.376119	0.504479	0.458053	0.422097	0.288375	0.425325	0.33891	0.70206	0.699661	0.376559	0.342171	0.520176	0.403869	0.515475	0.527405	0.344212	0.204576	0.304263	0.256976	0.493095	0.368396	0.313796	0.184028	0.155042	0.195554	0.390027	0.522053	0.717831	0.611256	0.646895	0.702201	0.462414	0.295977	0.525024	0.540839	0.382455	0.239583	0.630309	0.568652	0.479084	0.585404	0.470953	0.509022	0.197384
130	0.395894	0.30914	0.437185	0.414899	0.498006	0.427425	0.410658	0.352269	0.36087	0.246079	0.291156	0.348506	0.519835	0.47459	0.497629	0.519005	0.331767	0.371835	0.444497	0.436403	0.31509	0.276351	0.198871	0.166723	0.325051	0.221554	0.146556	0.189841	-0.119367	0.0330542	0.376119	0.273092	0.554661	0.489317	0.325348	0.380787	0.18632	0.104309	0.255001	0.350477	0.347302	0.296663	0.30676	0.29644	0.392438	0.400334	0.389406	0.40564	0.113094
131	0.316888	0.289818	0.188979	0.162367	0.307559	0.28825	0.276142	0.248606	0.280412	0.205225	0.0595744	0.282518	0.286775	0.318508	0.618267	0.407763	0.297057	0.19138	0.307092	0.240157	0.279806	0.243152	0.165128	0.100808	0.176875	0.0938049	0.259745	0.198388	0.0501334	0.0316079	0.1734	0.152613	0.294973	0.303464	0.252992	0.28801	-0.0538091	-0.0705562	0.150158	0.145364	0.225319	0.139303	0.268874	0.242504	0.308165	0.254436	0.181302	0.214943	0.215337
132	-0.0431654	-0.0105345	-0.113479	-0.164563	0.0483627	0.0883815	0.0400559	0.0886866	-0.135626	-0.0834993	-0.190033	0.0393382	0.018276	0.130449	0.122303	-0.0642049	-0.0361374	-0.128539	-0.0968302	0.00164802	0.0146133	-0.0704073	-0.130887	-0.0313958	0.00551775	-0.0151354	0.118936	-0.0335607	-0.144232	-0.174843	0.113544	0.0412179	0.0841969	0.114919	0.163021	0.153531	-0.106802	-0.0503224	0.00135969	0.0214739	0.0366403	0.00743	0.132833	0.166485	0.314866	0.242167	0.0537076	0.0879074	-0.166474
133	0.385637	0.350049	0.159761	0.0943357	0.0565223	0.0541743	0.184981	0.128546	0.443635	0.266268	0.174838	0.132551	0.126096	0.109196	0.530423	0.342874	0.397701	0.168798	0.304424	0.145859	0.34091	0.218763	0.407523	0.169303	0.158324	0.172108	0.311718	0.271538	0.354995	0.346078	0.0462968	0.194983	0.155179	0.166035	0.121014	0.107197	0.0241636	-0.0540948	0.137911	0.0801007	0.129825	0.0197287	0.176453	0.1348	0.096654	0.0913712	0.104844	0.091638	0.556654
[truncated: 84 more columns]

## Sheet: sub-05
Fisher Z ROI-to-ROI matrix
Nasal breathing condition
# ROI	1	2	3	4	5	6	7	8	9	10	11	12	13	14	15	16	17	18	19	20	21	22	23	24	25	26	27	28	29	30	31	32	33	34	35	36	37	38	39	40	41	42	43	44	45	46	47	48	49
1	NaN	0.884012	0.449606	0.603926	0.63625	0.48623	0.722589	0.420133	0.549514	0.373532	0.826707	0.49158	0.360699	0.284165	0.619741	0.325337	0.345042	0.400122	0.658322	0.447852	0.625977	0.517479	0.924772	0.576809	0.595295	0.444214	0.426946	0.186736	0.483705	0.304508	0.139156	0.056152	0.336039	0.208314	0.198712	0.0834791	0.275751	0.215426	0.5113	0.310051	0.845776	0.532226	0.464516	0.374795	0.403202	0.419491	0.355664	0.430067	0.386375
2	0.884012	NaN	0.410192	0.581624	0.507574	0.684902	0.386731	0.593683	0.380534	0.49568	0.533701	0.583007	0.436532	0.378444	0.672888	0.505395	0.583873	0.492241	0.675786	0.60816	0.568965	0.595528	0.730364	0.803982	0.577172	0.642976	0.377809	0.244515	0.320586	0.400232	0.0988558	0.00427847	0.426457	0.298962	0.28756	0.14052	0.303051	0.261512	0.385544	0.331691	0.47252	0.563629	0.34801	0.411817	0.456444	0.434698	0.345534	0.30458	0.663161
3	0.449606	0.410192	NaN	1.06105	0.0807283	0.0746044	0.161498	0.186192	0.423915	0.538054	0.442728	0.572102	0.174468	0.213343	0.407591	0.40352	0.245704	0.407313	0.394511	0.302647	0.218492	0.188777	0.367763	0.391947	0.306549	0.336393	0.0936881	-0.00245179	0.257919	0.332391	0.279666	0.220451	0.110217	0.149993	0.301034	0.0747409	0.266596	0.275413	0.270248	0.129949	0.0307759	-0.0238774	0.0682661	0.0725483	0.275894	0.376241	0.179383	0.240558	0.22511
4	0.603926	0.581624	1.06105	NaN	0.339011	0.347057	0.208235	0.338131	0.442502	0.599804	0.529283	0.632913	0.295431	0.302162	0.369621	0.315979	0.307424	0.512839	0.403458	0.391689	0.311195	0.24513	0.400299	0.391209	0.432428	0.425694	0.0582339	-0.16323	0.211659	0.288189	0.291867	0.298164	0.226033	0.218485	0.315101	0.13977	0.372234	0.437626	0.422318	0.33131	0.186477	0.0974838	0.163627	0.185155	0.266992	0.433669	0.26359	0.308987	0.276149
5	0.63625	0.507574	0.0807283	0.339011	NaN	1.04258	0.671018	0.45895	0.208317	-0.0275818	0.757609	0.21823	0.76672	0.624318	0.160877	0.0448563	0.185927	0.0242847	0.292207	0.365478	0.200938	0.100747	0.246067	0.0268416	0.333797	0.190176	0.213585	0.0449755	0.169139	0.0621936	0.223482	0.0736448	0.700136	0.555485	0.463649	0.490722	0.716337	0.611777	0.811394	0.72528	0.755407	0.372381	0.619136	0.530644	0.363125	0.344334	0.321944	0.282103	0.149696
6	0.48623	0.684902	0.0746044	0.347057	1.04258	NaN	0.559638	0.827476	0.139734	0.175444	0.56716	0.377452	0.724883	0.722246	0.288491	0.228387	0.30258	0.14289	0.259273	0.402251	0.273404	0.252093	0.23283	0.21295	0.403094	0.497321	0.131327	0.0559092	0.107972	0.1567	0.21561	0.215603	0.701374	0.603579	0.462693	0.518943	0.585176	0.659768	0.551656	0.817822	0.539857	0.514002	0.658598	0.775361	0.359789	0.37455	0.352363	0.296437	0.381072
7	0.722589	0.386731	0.161498	0.208235	0.671018	0.559638	NaN	0.807673	0.272439	0.0231334	0.771527	0.280853	0.571998	0.612835	0.381712	0.177803	0.308669	0.146708	0.386476	0.384097	0.397065	0.274391	0.521956	0.246538	0.537947	0.366961	0.236412	0.170367	0.488914	0.211875	0.327455	0.102448	0.632256	0.511918	0.443227	0.434998	0.5115	0.376502	0.688797	0.517771	0.894987	0.452526	1.06823	0.862208	0.376328	0.464804	0.178944	0.219277	0.284386
8	0.420133	0.593683	0.186192	0.338131	0.45895	0.827476	0.807673	NaN	0.126962	0.326604	0.438062	0.527423	0.441609	0.583488	0.29025	0.256231	0.417243	0.324011	0.28278	0.439191	0.334669	0.362907	0.29978	0.384983	0.454373	0.694106	0.029782	0.0452148	0.209732	0.220573	0.224449	0.183594	0.547004	0.502655	0.414028	0.429555	0.418924	0.577942	0.422707	0.673497	0.4304	0.509062	0.721819	1.04212	0.271966	0.442337	0.177693	0.215466	0.504976
9	0.549514	0.380534	0.423915	0.442502	0.208317	0.139734	0.272439	0.126962	NaN	0.546799	0.608467	0.446721	0.0657894	0.0279805	0.370827	0.261454	0.139308	0.19544	0.29939	0.0644304	0.393187	0.320657	0.446544	0.284562	0.712929	0.325145	0.221714	0.0380038	0.347727	0.177235	0.159425	0.0386789	-0.0107211	-0.0701245	0.026026	-0.0293433	0.082115	0.0202203	0.376295	0.101059	0.375744	0.168187	0.146603	0.0946468	0.177647	0.227239	0.144972	0.26843	0.170162
10	0.373532	0.49568	0.538054	0.599804	-0.0275818	0.175444	0.0231334	0.326604	0.546799	NaN	0.197	0.968173	-0.103405	0.0156653	0.379124	0.37718	0.124104	0.399183	0.274196	0.156891	0.389956	0.413794	0.464466	0.650202	0.488753	0.707265	0.129682	0.0509162	0.140243	0.326945	0.0258939	0.118	-0.122186	-0.135568	-0.0698839	-0.25621	-0.178068	0.0257087	0.0497481	0.151756	0.0884528	0.285566	-0.0618742	-0.0104792	0.138552	0.150973	0.160744	0.289477	0.282485
11	0.826707	0.533701	0.442728	0.529283	0.757609	0.56716	0.771527	0.438062	0.608467	0.197	NaN	0.522075	0.535254	0.485703	0.423947	0.124547	0.216859	0.170965	0.394948	0.420098	0.381287	0.26756	0.453922	0.239911	0.546853	0.337425	0.242398	0.0589811	0.31538	0.0976669	0.464427	0.113907	0.456399	0.309291	0.330536	0.261956	0.61723	0.433857	0.795957	0.512162	0.694724	0.264573	0.592454	0.472638	0.492065	0.48839	0.363712	0.343278	0.146504
12	0.49158	0.583007	0.572102	0.632913	0.21823	0.377452	0.280853	0.527423	0.446721	0.968173	0.522075	NaN	0.134378	0.239131	0.30894	0.188253	0.159445	0.386783	0.285006	0.348914	0.298812	0.313843	0.331244	0.469383	0.473644	0.598115	0.109834	0.0201418	0.100316	0.196357	0.19339	0.118289	0.108874	0.0557703	0.067407	-0.0456518	0.144788	0.326171	0.343912	0.427119	0.230802	0.241016	0.208989	0.217804	0.353321	0.295124	0.229509	0.320614	0.288581
13	0.360699	0.436532	0.174468	0.295431	0.76672	0.724883	0.571998	0.441609	0.0657894	-0.103405	0.535254	0.134378	NaN	1.39907	0.251881	0.180364	0.421094	0.178575	0.298491	0.489137	0.14684	0.154938	0.201797	0.0776684	0.286048	0.229988	0.196583	0.148529	0.248493	0.244968	0.328447	0.120504	1.55759	1.29342	0.919313	0.861713	0.94348	0.540214	0.630176	0.529281	0.28479	0.170982	0.736684	0.571854	0.55934	0.403184	0.387415	0.276626	0.291984
14	0.284165	0.378444	0.213343	0.302162	0.624318	0.722246	0.612835	0.583488	0.0279805	0.0156653	0.485703	0.239131	1.39907	NaN	0.272322	0.262733	0.324827	0.124418	0.200088	0.387916	0.0971605	0.135583	0.18708	0.0889724	0.258412	0.354842	0.150741	0.17513	0.327844	0.326401	0.331576	0.226235	1.11729	1.3897	0.923198	0.953341	0.814552	0.638233	0.547988	0.659986	0.216208	0.164505	0.775413	0.649632	0.467735	0.42057	0.386694	0.283041	0.304425
15	0.619741	0.672888	0.407591	0.369621	0.160877	0.288491	0.381712	0.29025	0.370827	0.379124	0.423947	0.30894	0.251881	0.272322	NaN	0.889517	0.396071	0.428293	0.432763	0.245017	0.877029	0.695334	0.858205	0.683069	0.580451	0.551195	0.594541	0.491284	0.618881	0.627055	0.214234	0.183183	0.205908	0.135125	0.193249	0.0415457	0.0577704	-0.0279061	0.192196	0.107898	0.34714	0.442089	0.271562	0.272448	0.304799	0.276791	0.270982	0.284021	0.620803
16	0.325337	0.505395	0.40352	0.315979	0.0448563	0.228387	0.177803	0.256231	0.261454	0.37718	0.124547	0.188253	0.180364	0.262733	0.889517	NaN	0.282194	0.373587	0.200768	0.0977898	0.534139	0.596644	0.49057	0.565399	0.329244	0.526933	0.390647	0.55239	0.593743	0.656998	-0.0660254	0.1756	0.125869	0.187488	0.244609	0.123009	0.0419907	0.0439187	0.073445	0.0585526	0.102105	0.301261	0.160692	0.200843	0.0667408	0.097254	0.237456	0.293556	0.710932
17	0.345042	0.583873	0.245704	0.307424	0.185927	0.30258	0.308669	0.417243	0.139308	0.124104	0.216859	0.159445	0.421094	0.324827	0.396071	0.282194	NaN	0.530549	0.637012	0.533541	0.493703	0.469247	0.466888	0.480646	0.336421	0.267116	0.136084	-0.00186168	0.17557	0.159251	0.121752	-0.0697557	0.429267	0.350585	0.263841	0.229153	0.245809	0.0568038	0.171176	0.0432463	0.195611	0.260206	0.316049	0.371283	0.329801	0.341925	0.233066	0.142583	0.552949
18	0.400122	0.492241	0.407313	0.512839	0.0242847	0.14289	0.146708	0.324011	0.19544	0.399183	0.170965	0.386783	0.178575	0.124418	0.428293	0.373587	0.530549	NaN	0.416609	0.500249	0.446018	0.790223	0.424734	0.589171	0.359885	0.413182	0.053732	0.000890502	0.134959	0.251392	0.112475	0.0519592	0.221516	0.101918	0.143761	0.0425902	0.140972	0.100728	0.128808	0.0910578	0.101946	0.16872	0.125983	0.159415	0.275226	0.297986	0.121123	0.156897	0.424831
19	0.658322	0.675786	0.394511	0.403458	0.292207	0.259273	0.386476	0.28278	0.29939	0.274196	0.394948	0.285006	0.298491	0.200088	0.432763	0.200768	0.637012	0.416609	NaN	0.815687	0.486162	0.483217	0.902991	0.651189	0.609768	0.442962	0.429141	0.137858	0.189585	0.149437	0.120114	-0.146875	0.309374	0.210927	0.105977	-0.00743636	0.126412	-0.0826069	0.294346	0.0910127	0.525735	0.524708	0.239969	0.169739	0.504068	0.408189	0.215946	0.165406	0.208359
20	0.447852	0.60816	0.302647	0.391689	0.365478	0.402251	0.384097	0.439191	0.0644304	0.156891	0.420098	0.348914	0.489137	0.387916	0.245017	0.0977898	0.533541	0.500249	0.815687	NaN	0.201528	0.22321	0.367337	0.450887	0.349746	0.43793	0.154281	0.0126985	0.112389	0.0927662	0.280083	-0.0422551	0.540887	0.42109	0.353591	0.297668	0.440699	0.244842	0.409788	0.398765	0.309107	0.355972	0.431077	0.363865	0.642952	0.495481	0.385657	0.261195	0.102752
21	0.625977	0.568965	0.218492	0.311195	0.200938	0.273404	0.397065	0.334669	0.393187	0.389956	0.381287	0.298812	0.14684	0.0971605	0.877029	0.534139	0.493703	0.446018	0.486162	0.201528	NaN	0.918811	0.973892	0.789913	0.654743	0.561631	0.477688	0.298953	0.42947	0.298267	0.0571796	0.066257	0.102764	-0.0476499	-0.0705282	-0.223607	-0.0513568	-0.15803	0.122869	0.00511394	0.522696	0.54505	0.188398	0.177942	0.13671	0.162304	0.0749507	0.128697	0.618247
22	0.517479	0.595528	0.188777	0.24513	0.100747	0.252093	0.274391	0.362907	0.320657	0.413794	0.26756	0.313843	0.154938	0.135583	0.695334	0.596644	0.469247	0.790223	0.483217	0.22321	0.918811	NaN	0.779046	0.789105	0.607752	0.565438	0.298048	0.314573	0.273409	0.304988	-0.0153493	0.0191432	0.149573	0.035241	0.00677931	-0.12109	-0.0364909	-0.160383	0.06423	-0.0627175	0.340771	0.44849	0.200688	0.19397	0.215161	0.178062	0.0913823	0.152456	0.637542
23	0.924772	0.730364	0.367763	0.400299	0.246067	0.23283	0.521956	0.29978	0.446544	0.464466	0.453922	0.331244	0.201797	0.18708	0.858205	0.49057	0.466888	0.424734	0.902991	0.367337	0.973892	0.779046	NaN	1.09873	0.775861	0.686096	0.560434	0.350097	0.561288	0.440216	0.172433	0.0810394	0.192007	0.0715096	0.0381579	-0.147627	-0.0271028	-0.169811	0.229641	0.0240188	0.718789	0.705923	0.299361	0.214944	0.370423	0.382189	0.154449	0.204934	0.451311
24	0.576809	0.803982	0.391947	0.391209	0.0268416	0.21295	0.246538	0.384983	0.284562	0.650202	0.239911	0.469383	0.0776684	0.0889724	0.683069	0.565399	0.480646	0.589171	0.651189	0.450887	0.789913	0.789105	1.09873	NaN	0.530636	0.915805	0.342747	0.262604	0.38587	0.496167	0.070341	0.135033	0.0886887	-0.00747195	0.0166799	-0.173582	-0.0990513	-0.149763	0.0304362	0.0167423	0.372261	0.689744	0.22713	0.239407	0.334802	0.386211	0.222566	0.230767	0.522038
25	0.595295	0.577172	0.306549	0.432428	0.333797	0.403094	0.537947	0.454373	0.712929	0.488753	0.546853	0.473644	0.286048	0.258412	0.580451	0.329244	0.336421	0.359885	0.609768	0.349746	0.654743	0.607752	0.775861	0.530636	NaN	0.626653	0.338676	0.183011	0.399463	0.314759	0.363589	0.133524	0.226234	0.0845063	0.147069	0.0366029	0.122758	0.0182789	0.517368	0.205187	0.624559	0.42506	0.410308	0.34604	0.423646	0.455752	0.080538	0.186219	0.36769
26	0.444214	0.642976	0.336393	0.425694	0.190176	0.497321	0.366961	0.694106	0.325145	0.707265	0.337425	0.598115	0.229988	0.354842	0.551195	0.526933	0.267116	0.413182	0.442962	0.43793	0.561631	0.565438	0.686096	0.915805	0.626653	NaN	0.212353	0.201295	0.316952	0.453318	0.242073	0.365636	0.228162	0.174091	0.170089	0.0411035	0.102077	0.157609	0.226392	0.399613	0.354062	0.718479	0.404913	0.487514	0.342536	0.489821	0.260033	0.29624	0.441895
27	0.426946	0.377809	0.0936881	0.0582339	0.213585	0.131327	0.236412	0.029782	0.221714	0.129682	0.242398	0.109834	0.196583	0.150741	0.594541	0.390647	0.136084	0.053732	0.429141	0.154281	0.477688	0.298048	0.560434	0.342747	0.338676	0.212353	NaN	0.748546	0.578329	0.347119	-0.0121155	-0.171095	0.171779	0.05792	0.119884	-0.0613505	-0.0352704	-0.194928	0.195376	0.0789633	0.406732	0.501107	0.0715467	-0.028374	0.167852	-0.0403914	0.124235	0.134897	0.170718
28	0.186736	0.244515	-0.00245179	-0.16323	0.0449755	0.0559092	0.170367	0.0452148	0.0380038	0.0509162	0.0589811	0.0201418	0.148529	0.17513	0.491284	0.55239	-0.00186168	0.000890502	0.137858	0.0126985	0.298953	0.314573	0.350097	0.262604	0.183011	0.201295	0.748546	NaN	0.500363	0.303094	-0.00978207	-0.130196	0.123224	0.140329	0.132917	0.0104675	-0.0457543	-0.130242	0.0430824	0.0232889	0.159655	0.374986	0.162277	0.0520706	0.158326	-0.0581696	0.0427642	0.0728473	0.298216
29	0.483705	0.320586	0.257919	0.211659	0.169139	0.107972	0.488914	0.209732	0.347727	0.140243	0.31538	0.100316	0.248493	0.327844	0.618881	0.593743	0.17557	0.134959	0.189585	0.112389	0.42947	0.273409	0.561288	0.38587	0.399463	0.316952	0.578329	0.500363	NaN	0.560065	0.155739	0.157461	0.1714	0.194136	0.28675	0.187138	0.119558	0.0195598	0.270532	0.124543	0.345968	0.280815	0.37876	0.268358	0.204303	0.220801	0.23623	0.297911	0.35884
30	0.304508	0.400232	0.332391	0.288189	0.0621936	0.1567	0.211875	0.220573	0.177235	0.326945	0.0976669	0.196357	0.244968	0.326401	0.627055	0.656998	0.159251	0.251392	0.149437	0.0927662	0.298267	0.304988	0.440216	0.496167	0.314759	0.453318	0.347119	0.303094	0.560065	NaN	0.14804	0.345217	0.175289	0.176757	0.351055	0.178163	0.117694	0.0869576	0.168641	0.170448	0.114551	0.223262	0.231232	0.222233	0.201741	0.277925	0.332878	0.345411	0.435913
31	0.139156	0.0988558	0.279666	0.291867	0.223482	0.21561	0.327455	0.224449	0.159425	0.0258939	0.464427	0.19339	0.328447	0.331576	0.214234	-0.0660254	0.121752	0.112475	0.120114	0.280083	0.0571796	-0.0153493	0.172433	0.070341	0.363589	0.242073	-0.0121155	-0.00978207	0.155739	0.14804	NaN	0.483526	0.331705	0.208344	0.426642	0.303743	0.471863	0.342358	0.487346	0.318401	0.115475	-0.0532591	0.476771	0.392872	0.542955	0.686506	0.124033	0.0946839	-0.0756937
32	0.056152	0.00427847	0.220451	0.298164	0.0736448	0.215603	0.102448	0.183594	0.0386789	0.118	0.113907	0.118289	0.120504	0.226235	0.183183	0.1756	-0.0697557	0.0519592	-0.146875	-0.0422551	0.066257	0.0191432	0.0810394	0.135033	0.133524	0.365636	-0.171095	-0.130196	0.157461	0.345217	0.483526	NaN	0.0436362	0.088451	0.233727	0.20678	0.199153	0.394215	0.133116	0.24185	-0.0375138	-0.01528	0.236717	0.36751	0.104103	0.424328	0.157882	0.180325	0.0707731
33	0.336039	0.426457	0.110217	0.226033	0.700136	0.701374	0.632256	0.547004	-0.0107211	-0.122186	0.456399	0.108874	1.55759	1.11729	0.205908	0.125869	0.429267	0.221516	0.309374	0.540887	0.102764	0.149573	0.192007	0.0886887	0.226234	0.228162	0.171779	0.123224	0.1714	0.175289	0.331705	0.0436362	NaN	1.30884	0.907499	0.839636	0.877416	0.556731	0.537373	0.531745	0.304993	0.230659	0.82494	0.647753	0.578303	0.416433	0.26927	0.153299	0.246134
34	0.208314	0.298962	0.149993	0.218485	0.555485	0.603579	0.511918	0.502655	-0.0701245	-0.135568	0.309291	0.0557703	1.29342	1.3897	0.135125	0.187488	0.350585	0.101918	0.210927	0.42109	-0.0476499	0.035241	0.0715096	-0.00747195	0.0845063	0.174091	0.05792	0.140329	0.194136	0.176757	0.208344	0.088451	1.30884	NaN	0.92925	1.0603	0.795498	0.617198	0.40533	0.517271	0.152907	0.143871	0.68583	0.567914	0.394748	0.310823	0.313782	0.199196	0.240077
35	0.198712	0.28756	0.301034	0.315101	0.463649	0.462693	0.443227	0.414028	0.026026	-0.0698839	0.330536	0.067407	0.919313	0.923198	0.193249	0.244609	0.263841	0.143761	0.105977	0.353591	-0.0705282	0.00677931	0.0381579	0.0166799	0.147069	0.170089	0.119884	0.132917	0.28675	0.351055	0.426642	0.233727	0.907499	0.92925	NaN	1.19932	0.873132	0.62006	0.58088	0.48983	0.0468011	-0.00852023	0.745063	0.625925	0.477179	0.519884	0.330749	0.276508	0.226665
36	0.0834791	0.14052	0.0747409	0.13977	0.490722	0.518943	0.434998	0.429555	-0.0293433	-0.25621	0.261956	-0.0456518	0.861713	0.953341	0.0415457	0.123009	0.229153	0.0425902	-0.00743636	0.297668	-0.223607	-0.12109	-0.147627	-0.173582	0.0366029	0.0411035	-0.0613505	0.0104675	0.187138	0.178163	0.303743	0.20678	0.839636	1.0603	1.19932	NaN	0.836259	0.714756	0.501482	0.569312	0.0581256	-0.0665165	0.781664	0.725656	0.303926	0.394577	0.31471	0.211263	0.132455
37	0.275751	0.303051	0.266596	0.372234	0.716337	0.585176	0.5115	0.418924	0.082115	-0.178068	0.61723	0.144788	0.94348	0.814552	0.0577704	0.0419907	0.245809	0.140972	0.126412	0.440699	-0.0513568	-0.0364909	-0.0271028	-0.0990513	0.122758	0.102077	-0.0352704	-0.0457543	0.119558	0.117694	0.471863	0.199153	0.877416	0.795498	0.873132	0.836259	NaN	0.879336	0.951653	0.68384	0.224265	-0.0183015	0.647989	0.56346	0.351343	0.441084	0.299569	0.175993	0.132803
38	0.215426	0.261512	0.275413	0.437626	0.611777	0.659768	0.376502	0.577942	0.0202203	0.0257087	0.433857	0.326171	0.540214	0.638233	-0.0279061	0.0439187	0.0568038	0.100728	-0.0826069	0.244842	-0.15803	-0.160383	-0.169811	-0.149763	0.0182789	0.157609	-0.194928	-0.130242	0.0195598	0.0869576	0.342358	0.394215	0.556731	0.617198	0.62006	0.714756	0.879336	NaN	0.585993	0.958575	0.124999	-0.0282726	0.447402	0.559617	0.176343	0.367741	0.236543	0.155736	0.109231
39	0.5113	0.385544	0.270248	0.422318	0.811394	0.551656	0.688797	0.422707	0.376295	0.0497481	0.795957	0.343912	0.630176	0.547988	0.192196	0.073445	0.171176	0.128808	0.294346	0.409788	0.122869	0.06423	0.229641	0.0304362	0.517368	0.226392	0.195376	0.0430824	0.270532	0.168641	0.487346	0.133116	0.537373	0.40533	0.58088	0.501482	0.951653	0.585993	NaN	0.779649	0.609586	0.168007	0.631221	0.511569	0.351827	0.484706	0.256355	0.252782	0.142122
40	0.310051	0.331691	0.129949	0.33131	0.72528	0.817822	0.517771	0.673497	0.101059	0.151756	0.512162	0.427119	0.529281	0.659986	0.107898	0.0585526	0.0432463	0.0910578	0.0910127	0.398765	0.00511394	-0.0627175	0.0240188	0.0167423	0.205187	0.399613	0.0789633	0.0232889	0.124543	0.170448	0.318401	0.24185	0.531745	0.517271	0.48983	0.569312	0.68384	0.958575	0.779649	NaN	0.393669	0.365811	0.579587	0.667983	0.21285	0.335804	0.281138	0.234524	0.0967766
41	0.845776	0.47252	0.0307759	0.186477	0.755407	0.539857	0.894987	0.4304	0.375744	0.0884528	0.694724	0.230802	0.28479	0.216208	0.34714	0.102105	0.195611	0.101946	0.525735	0.309107	0.522696	0.340771	0.718789	0.372261	0.624559	0.354062	0.406732	0.159655	0.345968	0.114551	0.115475	-0.0375138	0.304993	0.152907	0.0468011	0.0581256	0.224265	0.124999	0.609586	0.393669	NaN	0.747634	0.535055	0.413698	0.197833	0.254664	0.107367	0.136706	0.185482
42	0.532226	0.563629	-0.0238774	0.0974838	0.372381	0.514002	0.452526	0.509062	0.168187	0.285566	0.264573	0.241016	0.170982	0.164505	0.442089	0.301261	0.260206	0.16872	0.524708	0.355972	0.54505	0.44849	0.705923	0.689744	0.42506	0.718479	0.501107	0.374986	0.280815	0.223262	-0.0532591	-0.01528	0.230659	0.143871	-0.00852023	-0.0665165	-0.0183015	-0.0282726	0.168007	0.365811	0.747634	NaN	0.339456	0.389633	0.212619	0.171935	0.171762	0.181979	0.286289
43	0.464516	0.34801	0.0682661	0.163627	0.619136	0.658598	1.06823	0.721819	0.146603	-0.0618742	0.592454	0.208989	0.736684	0.775413	0.271562	0.160692	0.316049	0.125983	0.239969	0.431077	0.188398	0.200688	0.299361	0.22713	0.410308	0.404913	0.0715467	0.162277	0.37876	0.231232	0.476771	0.236717	0.82494	0.68583	0.745063	0.781664	0.647989	0.447402	0.631221	0.579587	0.535055	0.339456	NaN	1.20154	0.590174	0.679649	0.379206	0.364236	0.278924
44	0.374795	0.411817	0.0725483	0.185155	0.530644	0.775361	0.862208	1.04212	0.0946468	-0.0104792	0.472638	0.217804	0.571854	0.649632	0.272448	0.200843	0.371283	0.159415	0.169739	0.363865	0.177942	0.19397	0.214944	0.239407	0.34604	0.487514	-0.028374	0.0520706	0.268358	0.222233	0.392872	0.36751	0.647753	0.567914	0.625925	0.725656	0.56346	0.559617	0.511569	0.667983	0.413698	0.389633	1.20154	NaN	0.397908	0.71974	0.342791	0.335504	0.390174
45	0.403202	0.456444	0.275894	0.266992	0.363125	0.359789	0.376328	0.271966	0.177647	0.138552	0.492065	0.353321	0.55934	0.467735	0.304799	0.0667408	0.329801	0.275226	0.504068	0.642952	0.13671	0.215161	0.370423	0.334802	0.423646	0.342536	0.167852	0.158326	0.204303	0.201741	0.542955	0.104103	0.578303	0.394748	0.477179	0.303926	0.351343	0.176343	0.351827	0.21285	0.197833	0.212619	0.590174	0.397908	NaN	0.913166	0.449446	0.408226	0.132978
46	0.419491	0.434698	0.376241	0.433669	0.344334	0.37455	0.464804	0.442337	0.227239	0.150973	0.48839	0.295124	0.403184	0.42057	0.276791	0.097254	0.341925	0.297986	0.408189	0.495481	0.162304	0.178062	0.382189	0.386211	0.455752	0.489821	-0.0403914	-0.0581696	0.220801	0.277925	0.686506	0.424328	0.416433	0.310823	0.519884	0.394577	0.441084	0.367741	0.484706	0.335804	0.254664	0.171935	0.679649	0.71974	0.913166	NaN	0.335345	0.31385	0.222254
47	0.355664	0.345534	0.179383	0.26359	0.321944	0.352363	0.178944	0.177693	0.144972	0.160744	0.363712	0.229509	0.387415	0.386694	0.270982	0.237456	0.233066	0.121123	0.215946	0.385657	0.0749507	0.0913823	0.154449	0.222566	0.080538	0.260033	0.124235	0.0427642	0.23623	0.332878	0.124033	0.157882	0.26927	0.313782	0.330749	0.31471	0.299569	0.236543	0.256355	0.281138	0.107367	0.171762	0.379206	0.342791	0.449446	0.335345	NaN	1.3888	0.102254
48	0.430067	0.30458	0.240558	0.308987	0.282103	0.296437	0.219277	0.215466	0.26843	0.289477	0.343278	0.320614	0.276626	0.283041	0.284021	0.293556	0.142583	0.156897	0.165406	0.261195	0.128697	0.152456	0.204934	0.230767	0.186219	0.29624	0.134897	0.0728473	0.297911	0.345411	0.0946839	0.180325	0.153299	0.199196	0.276508	0.211263	0.175993	0.155736	0.252782	0.234524	0.136706	0.181979	0.364236	0.335504	0.408226	0.31385	1.3888	NaN	0.169379
49	0.386375	0.663161	0.22511	0.276149	0.149696	0.381072	0.284386	0.504976	0.170162	0.282485	0.146504	0.288581	0.291984	0.304425	0.620803	0.710932	0.552949	0.424831	0.208359	0.102752	0.618247	0.637542	0.451311	0.522038	0.36769	0.441895	0.170718	0.298216	0.35884	0.435913	-0.0756937	0.0707731	0.246134	0.240077	0.226665	0.132455	0.132803	0.109231	0.142122	0.0967766	0.185482	0.286289	0.278924	0.390174	0.132978	0.222254	0.102254	0.169379	NaN
50	0.261944	0.28984	0.204983	0.336094	0.662192	0.574219	0.326899	0.224572	-0.00779854	-0.0793124	0.422186	0.131964	1.26134	1.16225	0.168324	0.122774	0.258027	0.0398051	0.135682	0.320576	-0.00880457	-0.0152564	0.072427	-0.0458695	0.165489	0.122581	0.118781	0.11275	0.198703	0.24537	0.401983	0.248855	0.885792	0.942848	0.818632	0.789905	0.776434	0.577572	0.543907	0.481728	0.0794604	-0.0294645	0.543885	0.39315	0.513016	0.387648	0.417114	0.318702	0.190668
51	0.253795	0.283451	0.191038	0.344158	0.703202	0.656291	0.341219	0.239619	-0.00385624	-0.0778346	0.429321	0.123787	1.25672	1.21055	0.176484	0.160251	0.235794	0.0767524	0.137256	0.319683	0.023399	0.0318545	0.0990603	-0.0195065	0.173489	0.183752	0.0947135	0.0968519	0.215601	0.210146	0.365675	0.275788	0.910121	0.988152	0.751359	0.76956	0.794292	0.556218	0.513138	0.493507	0.139628	0.0291763	0.565445	0.392362	0.488669	0.353027	0.385289	0.280544	0.168801
52	0.32238	0.201513	0.0257735	0.122958	0.00583329	-0.0455067	0.241938	0.174928	0.224299	0.134693	0.144705	0.156408	-0.045778	-0.0483277	0.113193	-0.00701328	0.114508	0.304385	0.146739	0.0912227	0.304412	0.293871	0.302831	0.264543	0.35409	0.177936	0.0606098	-0.00120181	0.148219	0.137895	0.0367781	-0.0408917	-0.0438519	-0.133958	0.0283232	0.00175796	-0.0307875	-0.0828238	0.146214	-0.00669848	0.289113	0.0981237	0.154292	0.156641	0.0487265	0.187595	-0.0287716	0.0710142	0.253525
53	0.954664	0.751187	0.454846	0.748012	0.74613	0.637842	0.406706	0.340678	0.434673	0.419462	0.6724	0.507003	0.347438	0.278239	0.352972	0.231151	0.249287	0.312884	0.493405	0.4078	0.439117	0.336387	0.607203	0.464892	0.506207	0.498322	0.228713	0.00961375	0.27072	0.251379	0.236749	0.248865	0.278295	0.143799	0.197974	0.0629145	0.37039	0.376052	0.583516	0.445393	0.606841	0.392743	0.307684	0.250647	0.421089	0.491215	0.304992	0.368813	0.31996
54	0.758882	0.951219	0.50163	0.765972	0.512012	0.664447	0.185847	0.322514	0.390361	0.607499	0.475178	0.601314	0.318942	0.277726	0.523995	0.413432	0.258705	0.404576	0.390969	0.361979	0.484306	0.426328	0.594806	0.628158	0.480761	0.617669	0.244265	0.0777227	0.259639	0.381116	0.208045	0.284108	0.249234	0.152722	0.192389	0.0150298	0.245494	0.338951	0.357727	0.330456	0.36651	0.40382	0.203889	0.173758	0.412506	0.41452	0.361446	0.406288	0.463692
55	0.700364	0.691126	0.571911	0.867319	0.533588	0.585026	0.237099	0.282544	0.440763	0.477985	0.620628	0.605402	0.382552	0.339895	0.364935	0.262025	0.202651	0.36271	0.349634	0.365798	0.32783	0.242016	0.433985	0.394671	0.471939	0.518232	0.110681	-0.0315201	0.229733	0.271897	0.402521	0.374762	0.279004	0.159703	0.30211	0.149359	0.391887	0.454971	0.515699	0.422736	0.294276	0.141317	0.309474	0.256545	0.520544	0.651196	0.344509	0.401821	0.305468
56	0.507967	0.657954	0.143361	0.243677	0.536506	0.708115	0.690812	0.666204	0.159669	0.075813	0.429637	0.180371	0.685937	0.698471	0.534992	0.511174	0.4468	0.247674	0.412705	0.388916	0.481575	0.48102	0.550245	0.50245	0.524143	0.683932	0.211276	0.229772	0.437625	0.516578	0.236152	0.301762	0.628903	0.548117	0.485744	0.449669	0.458333	0.274701	0.469767	0.431576	0.520264	0.488577	0.833087	0.88491	0.351704	0.558643	0.362306	0.304681	0.640268
57	0.535232	0.590209	0.0366359	0.240404	0.553365	0.672713	0.623403	0.709772	0.119813	0.0930218	0.389144	0.148219	0.500789	0.435903	0.332468	0.325624	0.412	0.276186	0.379737	0.400737	0.413952	0.433005	0.466242	0.508595	0.508411	0.600661	0.0875632	0.0871003	0.243722	0.309477	0.214891	0.28744	0.504368	0.38914	0.449108	0.427663	0.398922	0.285299	0.472795	0.396527	0.575763	0.479076	0.851392	0.944721	0.327322	0.63161	0.370311	0.348795	0.488487
58	0.324489	0.240755	0.0357714	0.143668	0.431826	0.396266	0.284495	0.187303	0.0472294	0.0090768	0.334051	0.109748	0.452103	0.420501	0.247933	0.239721	0.15373	0.0910441	0.0927857	0.295148	0.0435797	0.110567	0.115486	0.12579	0.0655622	0.244369	0.0768805	0.0911973	0.287498	0.335138	0.196085	0.219571	0.363517	0.358452	0.432236	0.40496	0.366355	0.227349	0.336934	0.350316	0.190795	0.187031	0.590461	0.491293	0.416852	0.37231	1.20399	1.08548	0.161744
59	0.333334	0.216037	0.104159	0.163678	0.350957	0.321946	0.313303	0.219395	0.131043	0.0643418	0.359956	0.185495	0.351859	0.354676	0.26884	0.217259	0.155446	0.0609059	0.115468	0.26845	0.0590985	0.0938226	0.129895	0.141848	0.130537	0.231772	0.111027	0.106031	0.316823	0.331476	0.213909	0.190075	0.235089	0.275202	0.383908	0.356942	0.293872	0.166318	0.33739	0.301322	0.192313	0.169588	0.54718	0.479059	0.413433	0.366157	1.21123	1.30794	0.141626
60	0.41467	0.408222	0.450155	0.300321	-0.101741	-0.0213299	0.121398	0.111915	0.361164	0.400629	0.136703	0.27466	-0.00508646	0.0877088	0.803956	0.794721	0.0990466	0.276212	0.134235	0.00349165	0.399608	0.361148	0.456039	0.427796	0.251772	0.312257	0.506761	0.460875	0.666449	0.68221	-0.0618548	0.0810716	-0.0833501	-0.00131969	0.151569	0.0293784	-0.0892675	-0.0628778	0.0240863	-0.0300216	0.0495838	0.180078	-0.0231974	0.0121275	0.00995103	0.00774187	0.173921	0.283564	0.415428
61	0.667105	0.847643	0.401935	0.671681	0.326305	0.457561	0.144791	0.307974	0.545679	0.670447	0.348049	0.491421	0.16447	0.154269	0.60389	0.659506	0.287791	0.372108	0.254215	0.199622	0.59271	0.47038	0.541208	0.62965	0.485855	0.58089	0.296278	0.154539	0.410209	0.495977	-0.0501931	0.17518	0.0728356	0.0287695	0.104986	-0.0209596	0.0559903	0.150395	0.211284	0.229928	0.287701	0.401571	0.110401	0.175273	0.155091	0.208079	0.332418	0.423064	0.618106
62	0.287742	0.274917	0.169521	0.285632	0.374605	0.37242	0.551668	0.463256	0.176743	-0.0613229	0.443393	0.0349429	0.622489	0.571086	0.450045	0.363555	0.349896	0.262068	0.164327	0.298328	0.400197	0.294643	0.249064	0.16041	0.362326	0.232928	0.203314	0.10139	0.451196	0.264044	0.234515	0.228747	0.583526	0.506578	0.498003	0.521011	0.479038	0.249239	0.393733	0.281838	0.270667	0.126671	0.549169	0.498476	0.22911	0.282877	0.179748	0.136501	0.308954
63	0.0814238	0.255118	0.20177	0.0676229	-0.0804399	0.0881248	0.0959666	0.16241	0.173392	0.21162	-0.00816016	0.0321076	0.154794	0.254123	0.708652	0.993226	0.194575	0.192224	0.0579048	-0.0495846	0.359409	0.429761	0.308381	0.294227	0.301035	0.295713	0.382994	0.519313	0.598487	0.552412	0.00913435	0.207146	0.081124	0.185525	0.273552	0.178319	0.0311566	-0.033287	0.0459199	-0.0540286	-0.0584096	0.097585	0.0975072	0.125172	-0.00227714	0.0547403	0.123291	0.186831	0.542244
64	0.139201	0.104119	-0.0126851	0.120484	0.270803	0.255718	0.361482	0.292847	0.0419773	-0.0730574	0.159652	-0.0614606	0.468368	0.464697	0.161431	0.163563	0.241726	0.0949711	0.190688	0.120127	0.205104	0.205903	0.208599	0.127939	0.268222	0.136208	0.0782717	0.0365345	0.30978	0.150949	0.0518116	0.0973075	0.453624	0.509585	0.413788	0.4718	0.251651	0.111354	0.234358	0.0784141	0.246899	0.13959	0.442593	0.325278	0.177786	0.211354	0.107069	0.0672071	0.258967
65	-0.089484	0.0384632	-0.219322	-0.219643	0.256335	0.280276	0.331637	0.300348	-0.071429	-0.255231	0.0294869	-0.208413	0.460535	0.541621	0.146223	0.217378	0.128768	-0.13593	-0.0898947	0.00482876	0.0327435	0.03722	-0.0310087	-0.0905968	0.0945813	0.0361317	0.1528	0.206795	0.29854	0.220949	-0.00679026	-0.02362	0.467659	0.560904	0.483849	0.568166	0.32672	0.196249	0.199439	0.193138	0.14893	0.165431	0.378161	0.355347	0.0829666	0.082473	0.0828408	0.00685025	0.219194
66	0.322159	0.236181	0.248308	0.256109	0.0655309	0.110113	0.124192	0.0768798	0.151438	0.292631	0.15632	0.202681	0.178226	0.221265	0.343808	0.377303	0.215517	0.204692	0.225382	0.290643	0.158878	0.202535	0.28776	0.35314	0.142752	0.279493	0.139674	0.0812078	0.412704	0.477579	0.0982258	0.17454	0.0840256	0.133165	0.245126	0.151827	0.0861362	0.0129621	0.116387	0.0470958	0.0115089	0.0977146	0.282473	0.174793	0.400385	0.310113	1.09986	1.15332	0.145648
67	0.422474	0.305947	0.324171	0.35946	0.0856219	0.165345	0.171093	0.185023	0.248231	0.426401	0.189729	0.333871	0.13421	0.227215	0.439263	0.430899	0.205061	0.314609	0.189568	0.217753	0.232247	0.28109	0.348324	0.412013	0.213883	0.364451	0.133725	0.0966533	0.428383	0.521412	0.119395	0.238758	0.0474402	0.110877	0.24787	0.149881	0.0352458	0.0641514	0.132775	0.118231	0.0558517	0.162455	0.284485	0.244156	0.352997	0.336539	0.998788	1.26306	0.235951
68	0.361875	0.471362	0.223268	0.330384	0.25259	0.34222	0.343921	0.371892	0.269871	0.297056	0.336179	0.288734	0.303226	0.33391	0.62356	0.514367	0.153329	0.164431	0.23831	0.168995	0.451238	0.334501	0.511112	0.391718	0.572671	0.443914	0.56682	0.46115	0.565716	0.440091	0.281084	0.158923	0.250967	0.163145	0.282352	0.146431	0.113998	0.0877117	0.281135	0.196532	0.278126	0.315366	0.279277	0.253002	0.299464	0.262646	0.109744	0.167794	0.29861
69	0.280106	0.451293	0.0995303	0.191199	0.351482	0.408069	0.269847	0.317358	0.180394	0.301092	0.2569	0.248301	0.42476	0.413007	0.493725	0.531279	0.261512	0.179207	0.194978	0.187909	0.326849	0.342215	0.343467	0.30129	0.417815	0.366763	0.385355	0.440769	0.410669	0.406962	0.100056	0.0877735	0.377657	0.297034	0.379518	0.253471	0.190924	0.109574	0.249395	0.2057	0.221761	0.289351	0.324791	0.279627	0.307765	0.183877	0.259473	0.276452	0.389314
70	0.309718	0.284825	0.288761	0.311856	0.00952687	0.141461	0.30099	0.33481	0.304919	0.227749	0.193077	0.141166	0.164611	0.210988	0.54469	0.548456	0.245489	0.287639	0.168692	0.175939	0.383126	0.351908	0.37138	0.395731	0.440104	0.374125	0.2786	0.306974	0.829462	0.516762	0.21598	0.302825	0.102054	0.126493	0.276505	0.197089	0.113813	0.0616806	0.164439	0.0576698	0.110384	0.160422	0.330906	0.295182	0.239089	0.288403	0.173069	0.256352	0.363738
71	0.209332	0.270896	0.276913	0.194323	-0.157363	0.017729	0.220989	0.286282	0.264152	0.357865	0.0381376	0.141877	0.115886	0.231085	0.634849	0.717553	0.197603	0.377574	0.123851	0.0309958	0.411976	0.485519	0.421113	0.449427	0.370548	0.414363	0.250632	0.36823	0.649386	0.761967	0.075153	0.234703	0.084077	0.135409	0.258781	0.135116	0.0202913	-0.0243672	0.078729	0.0247826	0.0169557	0.163219	0.180051	0.182972	0.156261	0.218313	0.104163	0.192308	0.5198
72	0.342217	0.22589	0.210735	0.186969	0.119905	0.164904	0.383964	0.229601	0.190612	0.15651	0.32335	0.188518	0.335607	0.377367	0.422196	0.200674	0.247478	0.189572	0.20337	0.247701	0.200141	0.218387	0.369452	0.314664	0.374328	0.277655	0.204761	0.166181	0.419317	0.458451	0.569638	0.35978	0.287116	0.252359	0.435053	0.286135	0.27533	0.0659121	0.315516	0.0777859	0.095321	0.074247	0.538655	0.378645	0.650997	0.583845	0.501583	0.54523	0.146637
73	0.29508	0.192283	0.196469	0.179643	0.191557	0.196376	0.316018	0.200983	0.187352	0.125503	0.280286	0.102001	0.333639	0.423172	0.324367	0.296171	0.230965	0.124358	0.187677	0.171724	0.0898654	0.192039	0.291049	0.245949	0.267094	0.25997	0.156563	0.137224	0.459678	0.477109	0.291466	0.342239	0.239413	0.303742	0.475439	0.372388	0.258315	0.0930275	0.303973	0.146671	0.12102	0.129798	0.4698	0.384098	0.457654	0.462064	0.633508	0.652991	0.153847
74	0.32975	0.254027	0.171419	0.113489	0.117435	0.106656	0.238986	0.111547	0.16851	0.180811	0.251719	0.22525	0.239779	0.237352	0.319498	0.129391	0.16722	0.177698	0.269449	0.343235	0.0883353	0.193622	0.34446	0.317642	0.269702	0.339167	0.10687	0.12445	0.274385	0.299434	0.410773	0.214052	0.222095	0.13892	0.280417	0.129654	0.160774	-0.0274399	0.212597	0.030996	0.0725254	0.14723	0.43355	0.30613	0.806061	0.623496	0.615883	0.666642	0.0524444
75	0.508821	0.359251	0.28693	0.339921	0.238669	0.224645	0.319813	0.262592	0.273288	0.30215	0.355076	0.30088	0.243133	0.304913	0.385498	0.278519	0.223634	0.27605	0.338963	0.417639	0.163028	0.251439	0.411116	0.428714	0.327024	0.486038	0.159095	0.0617209	0.395746	0.416419	0.345792	0.26365	0.200583	0.183223	0.346163	0.200373	0.164774	0.107773	0.281243	0.229837	0.198872	0.324036	0.479535	0.425095	0.678912	0.669174	0.857037	0.959901	0.101263
76	0.436364	0.33462	0.674502	0.766699	0.447013	0.222915	0.102613	-0.00558653	0.357453	0.259942	0.618552	0.455873	0.27515	0.240848	0.118615	0.0424366	0.0449301	0.123262	0.212644	0.264091	-0.0183102	-0.0569706	0.140517	0.0642344	0.179838	0.0925784	0.0301911	-0.125033	0.133282	0.106147	0.398719	0.198145	0.14268	0.144541	0.270006	0.171527	0.472419	0.454132	0.547019	0.279079	0.107712	-0.14973	0.108264	0.0370702	0.375217	0.389689	0.361224	0.360426	-0.0109414
77	0.407169	0.381841	0.648206	0.791944	0.133778	0.180082	-0.0184723	0.088501	0.43666	0.760064	0.295686	0.652433	0.0506671	0.102465	0.322753	0.276916	-0.0367031	0.294072	0.128398	0.115654	0.17137	0.155215	0.278065	0.319614	0.366681	0.37974	0.052274	-0.0253132	0.214529	0.383093	0.261642	0.388814	-0.0747698	-0.0725786	0.0894056	-0.077744	0.144395	0.332888	0.337755	0.276485	0.0557519	-0.00266778	-0.0554731	-0.0304825	0.169147	0.296238	0.215248	0.320286	0.20012
78	0.551928	0.560198	0.719506	0.68107	0.457009	0.370403	0.367334	0.276366	0.205241	0.193842	0.691736	0.456961	0.812298	0.657782	0.361073	0.197611	0.425082	0.413421	0.507681	0.691386	0.221266	0.200972	0.33557	0.287086	0.324045	0.289305	0.206122	0.079083	0.166506	0.221985	0.369683	0.0511623	0.698212	0.593562	0.581983	0.375309	0.673038	0.4178	0.488528	0.333742	0.165038	0.0759849	0.373727	0.253162	0.669291	0.480866	0.433293	0.344797	0.198544
79	0.527061	0.555372	0.762333	0.844307	0.382592	0.352772	0.266226	0.235681	0.278317	0.270227	0.590872	0.467093	0.641275	0.572545	0.346213	0.238392	0.383163	0.499818	0.4573	0.559158	0.180639	0.255025	0.360288	0.308717	0.348067	0.379523	0.0878913	0.0474245	0.141584	0.224206	0.495479	0.185625	0.530592	0.504546	0.542099	0.354872	0.625752	0.433902	0.487966	0.296178	0.111369	0.0224809	0.357491	0.250348	0.643626	0.613884	0.392294	0.340132	0.217363
80	0.490268	0.508264	0.498674	0.659905	0.521508	0.469083	0.36739	0.319807	0.257206	0.179122	0.66334	0.357954	0.683775	0.567853	0.343768	0.188077	0.385067	0.466361	0.455015	0.626865	0.233258	0.264759	0.315335	0.261073	0.418214	0.362536	0.140469	0.00990625	0.150011	0.232684	0.494736	0.173199	0.556686	0.427865	0.681108	0.443932	0.760156	0.431721	0.720795	0.488773	0.212409	0.0831789	0.438022	0.367831	0.549635	0.578645	0.316359	0.273809	0.255014
81	0.483322	0.485548	0.528379	0.684878	0.535978	0.491463	0.340933	0.333009	0.238045	0.174917	0.686858	0.384004	0.590182	0.510037	0.202075	0.10852	0.352082	0.447565	0.408853	0.609242	0.188823	0.200971	0.247857	0.222159	0.354863	0.367143	-0.0268	-0.0747394	0.0525378	0.141544	0.532104	0.22537	0.465672	0.376229	0.575072	0.424449	0.75104	0.551888	0.665927	0.48106	0.209749	0.0115626	0.452089	0.394976	0.504828	0.633768	0.36807	0.334424	0.209801
82	0.429493	0.446486	1.18101	0.831721	-0.0446569	0.0255963	0.173529	0.232894	0.294323	0.501943	0.219729	0.409644	0.113785	0.175933	0.481848	0.487104	0.47964	0.511065	0.552882	0.436359	0.317746	0.318765	0.515736	0.567265	0.315527	0.397637	0.0858554	-0.0159367	0.291604	0.447887	0.223399	0.155599	0.101358	0.147769	0.248915	0.05698	0.122149	0.104848	0.157429	0.07009	0.0173208	0.10976	0.118436	0.119155	0.293761	0.407554	0.230549	0.2622	0.29271
83	0.284664	0.31049	0.859254	0.780137	-0.213567	-0.0945758	-0.0113929	0.102128	0.323434	0.654066	0.0316225	0.363945	-0.133064	-0.0429959	0.48555	0.520202	0.212	0.642564	0.298483	0.180851	0.312551	0.341365	0.433898	0.529682	0.331374	0.408305	0.0735597	-0.000855917	0.281073	0.475569	0.169418	0.286799	-0.138547	-0.113107	0.0738034	-0.123714	-0.071328	0.00856674	0.0330758	-0.0191839	-0.0815613	0.0458751	-0.074115	-0.0270039	0.0992123	0.301116	0.0546027	0.186678	0.296637
84	0.434149	0.471595	1.04721	0.714807	-0.0217155	0.0212409	0.124698	0.155516	0.343367	0.583508	0.33604	0.539891	0.159043	0.181722	0.527824	0.398966	0.359903	0.562063	0.590605	0.483748	0.342576	0.364599	0.530086	0.560088	0.432515	0.416698	0.225084	0.134393	0.273253	0.338565	0.254314	0.0716964	0.134549	0.111529	0.221591	-0.0130269	0.0793395	0.0523142	0.162462	0.0559053	0.0234525	0.130212	0.0762166	0.02223	0.447695	0.374621	0.196411	0.25782	0.259836
85	0.436034	0.482967	0.812038	0.759788	0.132999	0.141962	0.173083	0.207985	0.295224	0.386988	0.417582	0.463858	0.343775	0.357788	0.361817	0.274223	0.376025	0.48952	0.545036	0.589248	0.217931	0.288785	0.42461	0.441562	0.409385	0.385246	0.0927969	0.0442077	0.15642	0.248921	0.354475	0.112722	0.272472	0.301318	0.416449	0.226134	0.31147	0.207273	0.269548	0.124137	0.0348464	0.0142619	0.225094	0.156125	0.556914	0.566623	0.305573	0.316483	0.14088
86	0.374647	0.437198	0.368661	0.441225	0.461408	0.437059	0.405922	0.373483	0.127629	0.0123959	0.506703	0.244974	0.695451	0.573021	0.287167	0.101732	0.503417	0.388881	0.657606	0.852015	0.160282	0.153445	0.277324	0.201142	0.387021	0.252951	0.214804	-0.000863066	0.131365	0.142869	0.342076	-0.0400072	0.673752	0.562477	0.571311	0.506844	0.578904	0.295215	0.516432	0.398944	0.235403	0.190867	0.453594	0.369392	0.610467	0.451298	0.315681	0.217967	0.117667
87	0.515366	0.527523	0.566748	0.636541	0.441526	0.408549	0.415563	0.371547	0.278458	0.168547	0.719631	0.452639	0.600228	0.523627	0.283056	0.13688	0.424262	0.476209	0.577324	0.916049	0.226941	0.21729	0.31311	0.294552	0.467152	0.401432	0.0568362	-0.016407	0.135445	0.176298	0.519443	0.0891234	0.521801	0.416186	0.524501	0.409596	0.698935	0.406658	0.655456	0.43735	0.225852	0.0728284	0.516865	0.410264	0.661386	0.663035	0.412366	0.35348	0.161672
88	0.352969	0.287962	0.153584	0.251455	0.329568	0.317992	0.162847	0.112276	0.156215	0.12903	0.397402	0.231373	0.327935	0.300526	0.253491	0.184074	0.142884	0.123292	0.175428	0.344936	0.0667101	0.086266	0.11883	0.165305	0.0969033	0.223103	0.119595	0.0510436	0.248666	0.272106	0.150589	0.166637	0.205303	0.220327	0.259226	0.226727	0.265811	0.187235	0.267475	0.277808	0.13646	0.145972	0.36276	0.317498	0.459646	0.347011	1.64417	1.39584	0.0762191
89	0.405966	0.267796	0.148754	0.260921	0.250282	0.299875	0.217534	0.241787	0.25388	0.265373	0.370958	0.273838	0.208645	0.208325	0.297179	0.270399	0.132797	0.162258	0.164055	0.250569	0.22379	0.215948	0.224852	0.275198	0.262276	0.35885	0.137677	0.0627294	0.306421	0.302858	0.141085	0.274361	0.0876887	0.0946283	0.206936	0.139383	0.118998	0.118813	0.24117	0.246003	0.188519	0.218209	0.375624	0.390614	0.35626	0.351059	1.14132	1.50867	0.168528
90	0.217106	0.295278	0.00633817	0.0104649	0.383508	0.330985	0.251937	0.13339	0.0595471	-0.0395993	0.382601	0.138212	0.454994	0.398073	0.169877	0.0156361	0.123234	0.0179602	0.250633	0.443436	-0.0143476	-0.0127987	0.12387	0.108928	0.152593	0.233466	0.0778297	0.133943	0.103793	0.0914668	0.349364	0.109519	0.436479	0.35397	0.322566	0.296024	0.32368	0.209428	0.268839	0.286533	0.142024	0.208994	0.46428	0.392789	0.903909	0.697862	0.612344	0.434905	0.0350217
91	0.23047	0.267287	0.0261698	0.0443055	0.398559	0.318028	0.318627	0.150614	0.102157	-0.0938085	0.406117	0.0856864	0.534361	0.478225	0.192191	-0.0105875	0.159322	0.0365837	0.277474	0.451223	-0.0150462	-0.00754308	0.154755	0.0861769	0.182597	0.228878	0.0780734	0.0482261	0.143048	0.166724	0.421216	0.131176	0.536472	0.444581	0.432527	0.424693	0.37689	0.218244	0.324257	0.319279	0.204378	0.165627	0.570652	0.476268	0.848576	0.747318	0.570727	0.423459	-0.00758421
92	0.557305	0.535344	0.516974	0.490923	0.377589	0.482695	0.501519	0.445833	0.256559	0.153094	0.531928	0.33459	0.526036	0.58346	0.432064	0.383288	0.374284	0.345044	0.420121	0.412398	0.277798	0.281303	0.431152	0.302681	0.442129	0.406115	0.164804	0.148572	0.449139	0.316704	0.357622	0.245052	0.455882	0.459402	0.45082	0.360746	0.50849	0.449307	0.421007	0.336998	0.266016	0.22602	0.426988	0.456783	0.478118	0.544644	0.293574	0.302578	0.311222
93	0.314613	0.405475	0.324606	0.27706	0.306731	0.492031	0.40691	0.442055	0.207868	0.135199	0.341039	0.306814	0.525565	0.639681	0.411017	0.494019	0.258978	0.17042	0.18852	0.209877	0.28064	0.230967	0.269148	0.239263	0.353611	0.443478	0.182385	0.188067	0.383585	0.434806	0.200348	0.302083	0.445709	0.474798	0.534448	0.414866	0.453573	0.387415	0.320947	0.337768	0.154776	0.18424	0.468081	0.509816	0.301257	0.429412	0.245623	0.275434	0.437974
94	0.503069	0.576082	0.60794	0.668678	0.324654	0.403443	0.332861	0.408432	0.332019	0.440626	0.43267	0.718728	0.37196	0.429347	0.306093	0.235838	0.280841	0.306563	0.307941	0.333372	0.266445	0.18474	0.356347	0.365513	0.349993	0.468373	0.0823966	-0.0701961	0.291754	0.357237	0.244715	0.240661	0.292379	0.304151	0.248075	0.131936	0.283234	0.362021	0.29743	0.329332	0.223599	0.173527	0.247822	0.271896	0.398016	0.396685	0.381755	0.434698	0.294621
95	0.450953	0.569885	0.322031	0.444153	0.481805	0.559024	0.364256	0.378292	0.231984	0.260363	0.405008	0.520802	0.529827	0.567887	0.400329	0.254302	0.36558	0.282592	0.294926	0.288731	0.34629	0.269645	0.361436	0.274637	0.435273	0.344062	0.184976	0.0204665	0.227802	0.319417	0.197712	0.201887	0.427788	0.36577	0.309992	0.259093	0.369937	0.397138	0.382329	0.352063	0.279295	0.151071	0.249141	0.242891	0.356253	0.342932	0.239509	0.199646	0.336343
96	0.436344	0.529165	0.457135	0.409618	0.315225	0.385801	0.352081	0.316973	0.242041	0.217416	0.452863	0.363595	0.685127	0.633494	0.290298	0.295845	0.394433	0.367398	0.350684	0.467894	0.120944	0.261036	0.316864	0.368546	0.291382	0.306158	0.0900597	0.115457	0.252605	0.343852	0.260616	0.174405	0.59237	0.638492	0.577632	0.461286	0.557041	0.376345	0.385635	0.245564	0.152247	0.0613359	0.476501	0.401585	0.517636	0.47122	0.449026	0.335092	0.335198
97	0.402826	0.530409	0.393126	0.45085	0.321833	0.380418	0.31687	0.299799	0.207242	0.200089	0.368026	0.296995	0.733421	0.681774	0.301327	0.324402	0.448708	0.382614	0.350929	0.447824	0.150651	0.265654	0.30198	0.324195	0.261329	0.279416	0.103615	0.102828	0.277613	0.372389	0.139198	0.106289	0.616231	0.694859	0.546199	0.474398	0.504367	0.354864	0.303386	0.206763	0.173564	0.0513896	0.414126	0.327213	0.475949	0.390707	0.451827	0.34654	0.36575
98	0.456002	0.506598	0.405604	0.430047	0.462567	0.500699	0.325089	0.380179	0.140925	0.178584	0.456691	0.370947	0.639988	0.61239	0.275228	0.327361	0.225063	0.330695	0.30711	0.476953	0.103248	0.239081	0.218495	0.259703	0.250161	0.374567	0.100223	0.165755	0.190661	0.238617	0.193872	0.106669	0.578673	0.575571	0.478223	0.429869	0.531448	0.443349	0.395853	0.40873	0.159091	0.178024	0.449173	0.417298	0.458972	0.42056	0.412942	0.359409	0.25677
99	0.323689	0.371829	0.152927	0.203029	0.401079	0.392053	0.256902	0.229434	0.158668	0.116843	0.297247	0.258796	0.576416	0.586162	0.151164	0.195122	0.193646	0.11704	0.178932	0.273473	0.0372036	0.0797503	0.121677	0.117726	0.0981448	0.190358	0.126429	0.0912731	0.175621	0.247935	0.0143103	0.0948024	0.479119	0.553022	0.436536	0.374434	0.422581	0.383811	0.248403	0.286018	0.124209	0.0789664	0.260076	0.207478	0.311908	0.213314	0.327906	0.240946	0.134637
100	0.495302	0.499735	0.36323	0.471951	0.0948846	0.274009	0.377717	0.474175	0.259414	0.454126	0.281929	0.399451	0.253501	0.348086	0.614148	0.537255	0.394693	0.556355	0.276814	0.228821	0.696749	0.640256	0.630743	0.641999	0.479853	0.610019	0.123575	0.109517	0.422348	0.418784	0.169874	0.277327	0.224045	0.218429	0.196048	0.0838707	0.102579	0.136372	0.105469	0.0854357	0.190395	0.228261	0.312177	0.264624	0.238589	0.349074	0.116117	0.162105	0.554168
101	0.357924	0.498969	0.320853	0.31037	-0.0862357	0.1366	0.173754	0.335159	0.303775	0.525573	0.107308	0.315234	0.0946694	0.198312	0.829072	0.907659	0.401068	0.528648	0.245221	0.0833816	0.720395	0.771676	0.634033	0.710922	0.504617	0.589946	0.291505	0.309969	0.487343	0.562441	0.0276218	0.25237	0.0438256	0.0643443	0.130854	-0.0142292	-0.0947731	-0.0436747	0.013744	-0.0537424	0.10147	0.280723	0.121616	0.15913	0.134131	0.231892	0.155064	0.237392	0.676786
102	0.412826	0.482945	0.425226	0.400747	0.15393	0.258964	0.350121	0.34958	0.29504	0.29122	0.292409	0.231421	0.459762	0.505084	0.711722	0.753331	0.377646	0.373163	0.162606	0.175364	0.50679	0.462828	0.470083	0.444026	0.445701	0.441671	0.215922	0.273955	0.57105	0.613727	0.217971	0.22155	0.373765	0.396434	0.485871	0.312633	0.288716	0.173304	0.243289	0.0938165	0.0858505	0.0819834	0.369239	0.278009	0.296551	0.346778	0.241264	0.261868	0.608927
103	0.272364	0.464853	0.265745	0.245944	0.0778728	0.2436	0.183385	0.249455	0.249073	0.293041	0.157659	0.143277	0.376558	0.439758	0.772241	1.002	0.360141	0.364002	0.0769973	0.110012	0.403199	0.508376	0.369748	0.399441	0.350673	0.401098	0.257457	0.368948	0.535751	0.675203	0.12025	0.241906	0.279165	0.334841	0.425214	0.288938	0.166556	0.123345	0.154735	0.0385308	0.002109	0.0947721	0.263218	0.223284	0.248811	0.250781	0.293087	0.349973	0.629976
104	0.149603	0.280174	0.164517	0.105637	0.0941256	0.168281	0.237609	0.220636	-0.039039	0.00599471	0.118218	0.15921	0.311616	0.371987	0.171441	0.265654	0.145629	0.123444	0.142289	0.234265	0.0305929	0.116017	0.10856	0.131038	0.04938	0.226583	0.168161	0.260558	0.251926	0.261044	0.0812255	0.0188698	0.283085	0.343603	0.393394	0.236773	0.263401	0.183041	0.194302	0.199203	0.0370225	0.0759222	0.239415	0.202851	0.151098	0.0938369	0.226556	0.224488	0.226397
105	0.142285	0.277433	0.0835108	0.0861624	0.05101	0.153755	0.24404	0.237432	-0.0128342	0.0390393	0.071429	0.10769	0.221157	0.333362	0.248477	0.312885	0.162824	0.0850609	0.0967873	0.116227	0.177786	0.174573	0.227751	0.207691	0.203579	0.232763	0.247991	0.346528	0.384123	0.370827	0.11279	0.129292	0.185018	0.231141	0.331306	0.200736	0.158795	0.176256	0.195513	0.15042	0.133624	0.119857	0.195493	0.166129	0.173227	0.189806	0.0645228	0.0690695	0.384422
106	0.0227365	0.0465489	-0.255329	-0.0340161	0.684305	0.521892	0.415523	0.316062	-0.160495	-0.391203	0.255911	-0.171962	0.704283	0.559245	-0.187654	-0.195173	0.136064	-0.134523	0.0895899	0.268669	-0.0899072	-0.126144	-0.11701	-0.218275	0.035893	-0.0542712	-0.0495427	-0.151136	-0.0429551	-0.114675	0.0594995	-0.0396724	0.728971	0.667199	0.458073	0.613547	0.599829	0.370943	0.402637	0.419225	0.334275	0.157454	0.487585	0.4488	0.156809	0.159829	0.165653	0.0132066	0.00106191
107	0.299585	0.232535	0.288396	0.242918	0.150959	0.132821	0.2413	0.0727476	0.0747392	0.114509	0.168695	0.0697925	0.318223	0.406194	0.386808	0.387611	0.0626412	0.145995	0.196516	0.101397	0.123812	0.169755	0.415329	0.303808	0.259977	0.332204	0.195576	0.212835	0.462283	0.501278	0.347058	0.370324	0.255911	0.280245	0.360901	0.236113	0.227897	0.135704	0.216895	0.0977798	0.080216	0.0860435	0.2955	0.177495	0.360709	0.436771	0.227477	0.220488	0.172407
108	0.14057	0.349271	0.201778	0.0646891	0.00903035	0.126869	0.177825	0.220531	0.0364199	0.198211	0.00149157	0.0987087	0.16665	0.324213	0.451259	0.498402	0.23804	0.172366	0.130398	0.106415	0.171205	0.204631	0.289016	0.296322	0.211395	0.327834	0.129862	0.359859	0.289978	0.547797	0.200559	0.179457	0.163971	0.228505	0.30502	0.222159	0.135181	0.116614	0.122322	0.115735	-0.0413647	0.108632	0.233193	0.240386	0.236745	0.371156	0.127581	0.121123	0.393701
109	0.271119	0.243022	0.125205	0.00580001	0.140039	0.0947302	0.385664	0.149444	0.00553439	0.0432634	0.150094	0.0165442	0.299428	0.420995	0.417011	0.395647	0.0707966	-0.00754307	0.199066	0.155921	0.154155	0.106808	0.408427	0.276984	0.231297	0.265736	0.38879	0.41187	0.575691	0.488614	0.209062	0.17087	0.222948	0.269503	0.338472	0.270002	0.197425	0.0708417	0.245637	0.150989	0.182963	0.187187	0.339533	0.279397	0.272924	0.353774	0.22237	0.195836	0.260864
110	0.200097	0.313635	0.262648	0.0695843	0.0407572	0.131609	0.27133	0.214359	0.0312393	0.0122788	0.185131	0.0136337	0.293617	0.427917	0.594714	0.562587	0.14982	0.126196	0.175246	0.189048	0.252088	0.229229	0.363896	0.350081	0.198644	0.358284	0.355934	0.474666	0.669684	0.535713	0.242041	0.258775	0.238179	0.299693	0.358933	0.296294	0.213717	0.102744	0.153646	0.144916	0.0703514	0.144084	0.332764	0.320463	0.200439	0.306868	0.195237	0.151997	0.360432
111	-0.205742	-0.0906443	0.0169073	-0.153503	-0.0248256	-0.0306814	0.115827	0.0371256	-0.11734	-0.272409	-0.1558	-0.322924	0.236254	0.316238	0.131096	0.308929	0.0680963	-0.125565	-0.0459194	-0.103936	-0.0714038	-0.0510717	-0.0555325	-0.111218	-0.0210572	-0.0949945	0.195674	0.201195	0.324101	0.252127	-0.109308	-0.0847585	0.2645	0.393069	0.348827	0.35648	0.132777	0.0312867	0.0460648	-0.0218178	-0.0256163	-0.00882029	0.106656	0.0626451	-0.1302	-0.120091	-0.0631865	-0.125272	0.203958
112	-0.223665	-0.146172	-0.0556676	-0.239384	-0.118377	-0.0902846	0.0945704	0.00819118	-0.156326	-0.296682	-0.221009	-0.389184	0.170679	0.250695	0.188892	0.32357	0.0566945	-0.137188	-0.0700384	-0.135923	-0.0302083	-0.0170316	-0.0592945	-0.110395	-0.08249	-0.121338	0.21719	0.261755	0.348524	0.222391	-0.17409	-0.0916259	0.192501	0.329447	0.322673	0.327794	0.0636264	-0.0289652	-0.00891207	-0.0847707	-0.0699394	-0.0165076	0.0965602	0.0654912	-0.135165	-0.116813	-0.0412798	-0.0863492	0.238071
113	-0.119617	0.00980519	-0.0465475	-0.178603	0.0386966	0.0966573	0.20152	0.153765	-0.148809	-0.212014	-0.138953	-0.25394	0.306408	0.445258	0.236359	0.383844	0.161397	-0.0561509	0.00940511	0.0213298	-0.0297097	0.0239658	0.0234382	-0.0161906	0.00792985	0.00807241	0.205345	0.282357	0.36534	0.368537	-0.0993142	-0.020072	0.347149	0.524977	0.448107	0.500954	0.170621	0.0810514	0.0447016	0.0789063	0.0109773	0.0968555	0.257156	0.226324	-0.00717984	0.00111745	0.137045	0.0525878	0.232575
114	-0.115815	0.0284809	0.0528048	-0.149612	-0.130737	-0.0605289	0.0893798	0.0436905	-0.0817361	-0.0964753	-0.177849	-0.195257	0.227986	0.331368	0.299815	0.458976	0.156072	0.0100478	0.0669187	-0.0233526	-0.00285999	0.105443	0.109092	0.0874418	-0.00368933	0.0258442	0.265449	0.359983	0.389292	0.395242	-0.100204	-0.116877	0.245983	0.397485	0.360355	0.298908	0.0465034	-0.0753612	-0.0131385	-0.101247	-0.11339	0.0317632	0.139046	0.0673789	0.0385978	-0.00290646	0.126558	0.106495	0.231562
115	0.363993	0.352389	0.142226	0.0818752	0.302383	0.307024	0.468102	0.260325	0.0295192	-0.0212406	0.321952	0.0753817	0.663116	0.73341	0.45276	0.367994	0.221598	0.170981	0.237055	0.348861	0.129746	0.198619	0.319013	0.226477	0.219699	0.257704	0.381322	0.32824	0.548602	0.521976	0.27155	0.213978	0.636573	0.642863	0.636156	0.529694	0.452581	0.231468	0.330302	0.240589	0.184136	0.207801	0.54291	0.429165	0.494285	0.423929	0.598686	0.477203	0.20606
116	0.265106	0.412303	0.116939	0.0721136	0.268404	0.389854	0.388862	0.346271	-0.0013065	0.0216148	0.210502	0.100833	0.645338	0.765247	0.464667	0.462371	0.331245	0.218649	0.193852	0.363536	0.121227	0.243092	0.274444	0.271785	0.194613	0.298986	0.261045	0.400918	0.431724	0.528313	0.325954	0.201153	0.657222	0.727819	0.6869	0.588865	0.388171	0.278807	0.233883	0.248323	0.0709174	0.185655	0.593536	0.506546	0.566944	0.433848	0.546193	0.440962	0.308648
117	0.11086	0.142559	0.248256	0.111122	0.0502039	0.0539124	0.16909	0.120643	0.0716305	0.0793165	0.0855	0.107557	0.209768	0.3601	0.116381	0.210988	0.0523727	-0.0402413	0.0939895	0.164569	-0.118038	-0.0753636	0.088118	0.0490964	0.168542	0.104937	0.172045	0.186927	0.336227	0.310462	0.237255	0.191083	0.135744	0.242456	0.358182	0.306051	0.211036	0.261504	0.238534	0.214828	-0.0297853	-0.0328842	0.217646	0.205046	0.243154	0.338248	0.245005	0.268271	0.089279
118	0.129019	0.143536	0.230287	0.0858062	0.0228026	0.142949	0.297857	0.212153	-0.0168094	0.037476	0.151582	0.130214	0.182591	0.360698	0.447443	0.33589	0.025088	0.0665957	0.028298	0.080352	0.212927	0.123178	0.228194	0.199043	0.198941	0.301639	0.176372	0.316477	0.427449	0.388805	0.440123	0.410121	0.139397	0.213284	0.31721	0.23832	0.201226	0.228536	0.238872	0.275661	0.0944953	0.123304	0.372548	0.350195	0.204539	0.322607	0.128119	0.166272	0.245989
119	0.158679	0.177123	0.184245	0.0354206	0.0984251	0.170646	0.198423	0.0942155	0.0946905	0.00663569	0.295874	0.111716	0.304093	0.371087	0.338587	0.22806	0.0864056	0.056094	0.11053	0.190786	0.148248	0.147934	0.143757	0.0800629	0.259352	0.170358	0.319768	0.263833	0.382088	0.260229	0.288838	0.224582	0.224087	0.210004	0.35901	0.223597	0.256272	0.18899	0.248305	0.172883	0.0490326	0.0109771	0.263462	0.153309	0.291253	0.200343	0.237392	0.255527	0.105832
120	0.0361134	0.112839	0.0946418	0.0132874	0.109105	0.192365	0.210906	0.178843	-0.106109	-0.0553441	0.095114	0.00411375	0.331096	0.449034	0.210244	0.188348	0.0908351	0.0698307	0.081459	0.188	0.0766186	0.0446029	0.0989825	0.0852293	0.160132	0.167018	0.0842758	0.115476	0.123063	0.315992	0.395865	0.23744	0.374461	0.404791	0.470437	0.405225	0.303385	0.234325	0.225959	0.221073	0.045769	0.0263972	0.391922	0.318008	0.239712	0.361288	0.123021	0.115813	0.0945638
121	0.0719947	0.141451	0.109785	-0.0328888	0.218883	0.225973	0.399558	0.256443	0.0258488	-0.153447	0.260714	-0.0788585	0.456432	0.518272	0.286183	0.312382	0.119584	-0.078145	0.150073	0.172166	0.0531726	0.0489048	0.1099	0.0287206	0.204278	0.0834949	0.33818	0.26192	0.386428	0.261036	0.0979218	0.0257807	0.438074	0.508722	0.509546	0.489059	0.309503	0.160909	0.273525	0.157486	0.174446	0.109465	0.352599	0.300352	0.15053	0.129155	0.254532	0.183398	0.124682
122	-0.00592379	0.10382	0.0421343	-0.0700312	0.303854	0.339312	0.333484	0.251238	-0.124335	-0.240325	0.162314	-0.152348	0.433896	0.511932	0.20104	0.28713	0.0895587	-0.186345	0.121548	0.0715782	0.00579952	0.0404371	0.0450237	-0.054583	0.0953074	0.0417796	0.257411	0.279597	0.200095	0.214943	0.067062	0.0318459	0.458326	0.506342	0.432908	0.430296	0.265213	0.179931	0.162823	0.203177	0.173316	0.163144	0.336608	0.339994	0.187414	0.0999651	0.142459	0.0880941	0.121941
123	-0.120947	-0.118702	-0.160421	-0.184563	0.139151	0.124552	0.214366	0.0833963	-0.222941	-0.392555	-0.0307035	-0.29507	0.271123	0.255563	-0.0225249	-0.0115374	0.132243	-0.144124	0.0360582	0.0804583	-0.126677	-0.17306	-0.108476	-0.247769	-0.0847364	-0.202388	0.0329472	0.0613967	0.000804908	-0.0109678	0.0159868	-0.0141865	0.298835	0.351687	0.288474	0.4189	0.211129	0.101687	0.102165	0.0884088	0.0451229	-0.0320911	0.278418	0.302078	0.0427698	0.0270424	0.107947	0.0394042	0.0353038
124	-0.0168536	0.0226306	0.0909591	-0.0401944	0.131867	0.165843	0.15688	0.0992776	-0.18877	-0.256648	0.107047	-0.0926555	0.299757	0.408847	0.215273	0.211812	0.0496581	-0.133643	0.0568394	0.158014	-0.0326604	-0.10858	-0.0346777	-0.111759	-0.0466194	-0.00903706	0.169556	0.141787	0.199872	0.137873	0.1271	0.0718632	0.318842	0.417913	0.466168	0.481542	0.282032	0.171498	0.136613	0.164722	-0.0124884	0.00467448	0.273487	0.242114	0.187107	0.164548	0.263492	0.146309	0.0198008
125	-0.19766	-0.112648	0.194858	-0.102762	-0.355798	-0.240165	-0.105054	-0.0996619	-0.0641676	-0.0336362	-0.27967	-0.175397	-0.0960633	0.0126235	0.265196	0.440603	0.0175219	0.00962185	-0.102881	-0.167156	0.0223145	0.0441153	-0.0181576	0.0363538	-0.123869	-0.0552638	0.125743	0.223129	0.299701	0.291472	-0.167821	0.00741844	-0.0990124	0.0602136	0.126068	0.0856754	-0.129691	-0.101001	-0.182482	-0.207477	-0.219821	-0.0976517	-0.106338	-0.120718	-0.195021	-0.170942	-0.0247229	-0.0210801	0.234691
126	-0.100349	-0.0114203	0.307382	0.0387626	-0.287595	-0.181603	0.00986164	-0.00624358	0.0167658	0.00751032	-0.176221	-0.1533	0.0815639	0.189188	0.375805	0.547672	0.149507	0.160195	0.0066039	-0.071273	0.110561	0.119977	0.140025	0.171793	0.0651107	0.0849456	0.141019	0.17521	0.377676	0.466304	-0.0299333	0.0882267	0.0520294	0.194404	0.257965	0.193601	0.00202129	-0.0792687	-0.0622233	-0.136295	-0.175527	-0.0926913	0.0101479	0.00565165	-0.142762	-0.021659	-0.00859576	0.00770745	0.328641
127	0.0475159	0.208287	0.155334	0.0107696	-0.0295628	0.0193732	0.149883	0.111208	-0.0393994	0.0382145	-0.0808867	-0.04967	0.245534	0.388778	0.307991	0.463484	0.173949	0.0892149	0.142791	0.00444931	0.135435	0.21196	0.273885	0.245897	0.0597429	0.194047	0.198986	0.267151	0.324088	0.42932	-0.147373	0.0418143	0.268643	0.405088	0.258447	0.217956	0.0616284	-0.0254037	-0.0745537	-0.0650632	-0.0338484	0.113878	0.132683	0.0758109	0.0241583	0.04584	0.0734475	0.0309659	0.279521
128	0.0556161	0.0911579	-0.110242	-0.162561	0.276081	0.206725	0.261545	0.0960579	-0.1626	-0.251394	0.0610071	-0.223975	0.551752	0.592897	0.189912	0.255647	0.110715	-0.0517955	0.0284432	0.18593	-0.0631311	-0.0410988	0.0165025	-0.0464765	-0.0360993	0.00350358	0.281313	0.297059	0.360266	0.435696	0.00454338	0.020133	0.549893	0.617166	0.543125	0.60875	0.34037	0.163535	0.158493	0.199941	0.0406014	0.0831077	0.3641	0.277571	0.238155	0.12184	0.379045	0.26686	0.0598429
129	0.0230591	0.00358721	-0.0913409	-0.231867	0.237045	0.188524	0.261543	0.0685757	-0.174747	-0.260109	0.112364	-0.143462	0.438846	0.47747	0.0785664	0.133209	-0.0126751	-0.159399	-0.0167782	0.123912	-0.103873	-0.138642	-0.0476618	-0.137831	-0.0893548	-0.0469113	0.291065	0.277601	0.246128	0.238141	0.0653403	-0.0383608	0.393855	0.438958	0.399407	0.43105	0.239765	0.110217	0.151241	0.193171	0.0696025	0.0360199	0.286606	0.187096	0.178278	0.0574467	0.202968	0.145497	0.0187835
130	0.00559277	0.112297	0.0422113	-0.0921305	0.201182	0.250254	0.198918	0.128026	-0.12215	-0.180155	0.0239448	-0.146738	0.380548	0.494932	0.288508	0.394093	0.0579921	-0.0485467	0.0532271	0.100613	0.00177723	0.043251	0.0509264	-0.00872011	-0.0171014	0.0695827	0.316132	0.41504	0.336578	0.305493	0.0410444	0.0391251	0.360108	0.498117	0.440114	0.440534	0.177602	0.117765	0.0946011	0.193592	0.0593005	0.152631	0.293702	0.236789	0.101579	0.0408036	0.207382	0.168962	0.162632
131	-0.0478727	0.0841553	0.00194729	-0.160991	-0.0922363	-0.00144266	0.0619157	0.058026	-0.00207699	-0.00494437	-0.123378	-0.108329	0.000978319	0.12784	0.299281	0.43637	-0.0527247	-0.116336	0.00696385	-0.129195	0.0798359	0.138244	0.122117	0.0998467	0.00364238	0.0588047	0.353424	0.431058	0.30739	0.263494	-0.143702	-0.0876542	0.018365	0.135804	0.077094	0.0475586	-0.134175	-0.145009	-0.10298	-0.0829779	0.0235684	0.155568	0.0254906	0.0281573	-0.160942	-0.152746	0.0394815	0.0466471	0.225068
132	-0.277776	-0.196694	-0.116458	-0.268912	0.016521	-0.0517913	-0.0325322	-0.117572	-0.202752	-0.427371	-0.0718929	-0.293073	0.0978636	0.0905995	-0.170373	-0.151369	-0.16501	-0.366779	-0.110466	-0.0769543	-0.245145	-0.306786	-0.285806	-0.308246	-0.229445	-0.306998	0.147979	0.0990621	-0.00207946	-0.0952583	-0.0377186	-0.12309	0.126762	0.178002	0.101471	0.146743	0.102846	0.0038916	-0.0254542	-0.00798043	-0.0431425	-0.0205534	-0.0295418	-0.0971906	-0.155988	-0.277463	-0.0368999	-0.138629	-0.227158
133	0.285203	0.182018	-0.131041	-0.0443808	0.0546781	0.052152	0.326842	0.132401	0.159998	0.0639306	0.182417	0.140668	0.0376715	0.0575089	0.15287	0.0521952	0.0902873	0.107356	0.0771871	0.0945614	0.262977	0.224939	0.256267	0.216177	0.308826	0.168394	0.167877	0.158322	0.155846	0.197676	0.077181	-0.00222426	0.0199606	-0.0688271	0.0571243	0.0669552	0.0150453	-0.101675	0.19434	0.0144005	0.30095	0.122364	0.2717	0.197089	0.0964221	0.119821	0.0721011	0.129718	0.209692
[truncated: 84 more columns]

## Sheet: sub-06
Fisher Z ROI-to-ROI matrix
Nasal breathing condition
# ROI	1	2	3	4	5	6	7	8	9	10	11	12	13	14	15	16	17	18	19	20	21	22	23	24	25	26	27	28	29	30	31	32	33	34	35	36	37	38	39	40	41	42	43	44	45	46	47	48	49
1	NaN	1.04823	0.56974	0.481433	0.549083	0.454977	0.506034	0.535606	0.647713	0.510537	0.477578	0.341218	0.192679	0.221135	0.236464	0.193167	0.361363	0.28707	0.428583	0.328026	0.520465	0.312708	0.953456	0.637475	0.620426	0.613104	0.473744	0.288246	0.348178	0.360903	0.403348	0.603721	0.260919	0.268089	0.256384	0.238375	0.338997	0.247881	0.304835	0.34128	0.549069	0.426145	0.616086	0.566123	0.434044	0.500314	0.302834	0.303732	0.568458
2	1.04823	NaN	0.364684	0.440783	0.388373	0.662372	0.340791	0.80211	0.400309	0.692866	0.180286	0.434218	0.18334	0.275531	0.232943	0.242032	0.302442	0.309843	0.336433	0.400426	0.603314	0.587904	0.628669	1.0754	0.448102	0.797816	0.323473	0.458609	0.225934	0.359449	0.303644	0.448744	0.295324	0.312386	0.252019	0.199465	0.152482	0.137403	0.083176	0.31102	0.249372	0.624776	0.466548	0.624142	0.327562	0.334473	0.133546	0.107866	0.688925
3	0.56974	0.364684	NaN	1.2201	0.245383	0.19149	0.0719732	0.131319	0.430768	0.394216	0.470365	0.327414	0.196037	0.264271	0.169246	0.0182778	0.727241	0.505658	0.731469	0.46072	0.224038	0.121439	0.653109	0.175454	0.560277	0.185156	0.218889	0.0921811	0.196464	0.0862778	0.0980209	0.32087	0.191048	0.290823	0.0749303	0.130823	0.355386	0.553829	0.431211	0.3982	0.256146	0.174061	0.126402	0.122953	0.395945	0.42674	0.647657	0.638891	0.164749
4	0.481433	0.440783	1.2201	NaN	0.132343	0.151173	-0.0341045	0.116321	0.408115	0.526033	0.315764	0.420636	0.107412	0.21863	0.467528	0.323042	0.71619	0.619053	0.619401	0.336972	0.338928	0.273643	0.590609	0.274853	0.423505	0.220301	0.243065	0.335366	0.196331	0.187423	0.168891	0.30936	0.08962	0.212338	0.085727	0.0762637	0.182558	0.365621	0.229494	0.27766	0.0737903	0.0764934	0.0290156	0.0414083	0.312826	0.300538	0.444277	0.437902	0.360709
5	0.549083	0.388373	0.245383	0.132343	NaN	0.923196	0.878101	0.587145	0.4921	0.0812742	0.569573	0.342342	0.492407	0.424753	-0.141429	-0.0784299	0.184586	0.0122846	0.174268	0.0855952	0.221618	0.0402441	0.309221	0.163979	0.459252	0.217139	0.15968	-0.106039	-0.0215662	0.0988036	-0.0320803	0.334759	0.44734	0.369356	0.448598	0.409228	0.352556	0.469079	0.596231	0.616566	0.737052	0.602634	0.733402	0.574259	0.168254	0.216168	0.188358	0.295363	0.0713734
6	0.454977	0.662372	0.19149	0.151173	0.923196	NaN	0.665091	1.11377	0.268177	0.262386	0.330916	0.558464	0.558234	0.657745	-0.222334	-0.148149	0.173211	0.161355	0.228828	0.32153	0.231935	0.242917	0.203404	0.412956	0.411064	0.387487	-0.024907	-0.0201688	-0.0730067	0.100467	0.00711139	0.338178	0.590471	0.602576	0.444038	0.519568	0.191911	0.436105	0.332383	0.763296	0.348763	0.912768	0.761011	0.901209	0.298496	0.275024	0.208456	0.247707	0.0956331
7	0.506034	0.340791	0.0719732	-0.0341045	0.878101	0.665091	NaN	0.770394	0.519153	0.0915921	0.596054	0.327544	0.412817	0.357867	-0.188096	-0.142457	-0.0052194	-0.0659733	0.0762562	-0.0079184	0.0136694	-0.109299	0.316154	0.143068	0.289116	0.345887	0.0597499	-0.104557	0.167654	0.153183	0.202169	0.443901	0.423383	0.334742	0.434274	0.369103	0.375639	0.359057	0.517803	0.543796	0.6762	0.551505	0.96421	0.758079	0.190949	0.250509	0.207874	0.284253	0.136253
8	0.535606	0.80211	0.131319	0.116321	0.587145	1.11377	0.770394	NaN	0.253669	0.369896	0.307913	0.610424	0.324325	0.41583	-0.190263	-0.158259	0.133835	0.152021	0.26698	0.325705	0.245849	0.280424	0.284536	0.554859	0.353487	0.659331	-0.102884	-0.014333	0.0140179	0.0846845	0.137135	0.400728	0.408113	0.437258	0.319644	0.372927	0.154408	0.290147	0.230315	0.596532	0.359897	1.03069	0.815231	1.09247	0.25878	0.200202	0.201884	0.189799	0.214451
9	0.647713	0.400309	0.430768	0.408115	0.4921	0.268177	0.519153	0.253669	NaN	0.449049	0.843938	0.587519	0.240695	0.171743	0.202271	0.179767	0.231041	0.0465759	0.141656	0.00213704	0.143074	0.0243317	0.533621	0.149833	0.47338	0.377382	0.309592	0.141791	0.142413	0.256251	0.236209	0.376382	0.203924	0.148597	0.14815	0.042011	0.459387	0.388124	0.387913	0.331036	0.555305	0.213763	0.274623	0.143731	0.0935648	0.183085	0.113214	0.187037	0.244518
10	0.510537	0.692866	0.394216	0.526033	0.0812742	0.262386	0.0915921	0.369896	0.449049	NaN	0.21015	0.855173	-0.136366	-0.0741378	0.230445	0.187373	0.0731119	0.121525	0.141997	0.163083	0.153265	0.176037	0.388524	0.538892	0.223318	0.627415	0.11045	0.365628	0.180923	0.371952	0.260441	0.274203	-0.0688563	-0.0826	-0.0328121	-0.199422	0.159523	0.131155	-0.0573359	0.13296	0.0956595	0.247498	0.0303336	0.135133	0.076554	0.0585229	0.0893425	0.0108038	0.404172
11	0.477578	0.180286	0.470365	0.315764	0.569573	0.330916	0.596054	0.307913	0.843938	0.21015	NaN	0.500052	0.518946	0.355159	-0.105625	-0.110828	0.255352	0.114811	0.170903	0.118781	-0.0774741	-0.290411	0.284435	-0.0933729	0.33984	0.208232	0.228262	-0.111918	0.106418	0.169439	0.270214	0.409519	0.377267	0.310307	0.26872	0.251561	0.707099	0.716756	0.739089	0.513444	0.449171	0.219493	0.482682	0.304733	0.199941	0.290851	0.356317	0.425433	0.0243028
12	0.341218	0.434218	0.327414	0.420636	0.342342	0.558464	0.327544	0.610424	0.587519	0.855173	0.500052	NaN	0.0887821	0.124343	-0.0152173	-0.0671039	0.050814	0.0342469	0.106909	0.0445873	0.0360346	0.0182177	0.172713	0.230792	0.282394	0.4382	-0.085228	0.0341317	0.0178966	0.166064	0.103817	0.20281	0.0986441	0.0587283	0.0253846	-0.0944899	0.18927	0.359299	0.114935	0.40568	0.233461	0.444803	0.185122	0.250435	0.00871935	-0.0710127	0.114363	0.0875359	0.11459
13	0.192679	0.18334	0.196037	0.107412	0.492407	0.558234	0.412817	0.324325	0.240695	-0.136366	0.518946	0.0887821	NaN	1.37705	-0.0239612	0.090814	0.363692	0.369021	0.154811	0.456515	0.128806	0.132585	0.0686925	0.0720391	0.149688	0.116614	0.234445	0.00648787	0.0169983	0.0618146	0.0632166	0.370233	1.49113	1.19481	0.809793	0.850878	0.494886	0.564813	0.618499	0.67312	0.0690136	0.332717	0.573575	0.493168	0.358127	0.483125	0.246207	0.389521	0.0536438
14	0.221135	0.275531	0.264271	0.21863	0.424753	0.657745	0.357867	0.41583	0.171743	-0.0741378	0.355159	0.124343	1.37705	NaN	0.00828385	0.0899214	0.389939	0.461478	0.301965	0.589199	0.161104	0.197548	0.172221	0.157472	0.215002	0.162208	0.195184	0.0977476	-0.00159638	0.0591181	0.0883213	0.413541	1.14196	1.49081	0.6778	0.949333	0.245306	0.514459	0.452415	0.694995	0.0248054	0.376622	0.588091	0.568654	0.490631	0.606709	0.341438	0.455484	0.112867
15	0.236464	0.232943	0.169246	0.467528	-0.141429	-0.222334	-0.188096	-0.190263	0.202271	0.230445	-0.105625	-0.0152173	-0.0239612	0.00828385	NaN	1.53712	0.451705	0.49898	0.200131	0.0992343	0.472916	0.587905	0.413833	0.338282	-0.0193196	0.222486	0.458272	0.765994	0.319964	0.435256	0.225171	0.133362	-0.0642334	-0.0444753	0.0649437	-0.0241685	-0.0811821	-0.259033	-0.0738496	-0.118868	-0.168567	-0.211269	-0.102902	-0.160101	-0.00740968	0.0303053	-0.146116	-0.0497041	0.688006
16	0.193167	0.242032	0.0182778	0.323042	-0.0784299	-0.148149	-0.142457	-0.158259	0.179767	0.187373	-0.110828	-0.0671039	0.090814	0.0899214	1.53712	NaN	0.318874	0.390451	0.0630594	0.0369824	0.39013	0.572274	0.308185	0.339053	-0.146634	0.212135	0.454742	0.854413	0.191811	0.565186	0.19662	0.176022	0.053844	0.0188689	0.220989	0.0839923	-0.00771643	-0.245884	-0.076205	-0.133942	-0.216761	-0.242688	-0.0275692	-0.0804245	-0.0668446	0.029354	-0.237984	-0.0949738	0.762429
17	0.361363	0.302442	0.727241	0.71619	0.184586	0.173211	-0.0052194	0.133835	0.231041	0.0731119	0.255352	0.050814	0.363692	0.389939	0.451705	0.318874	NaN	1.0537	0.808958	0.690037	0.577425	0.487056	0.562099	0.298704	0.50627	0.184217	0.236239	0.211705	0.180825	0.0422066	0.062865	0.214103	0.335277	0.454233	0.208293	0.334848	0.21291	0.324199	0.50133	0.453975	0.126544	0.281914	0.154875	0.175641	0.414498	0.393008	0.42763	0.479247	0.165829
18	0.28707	0.309843	0.505658	0.619053	0.0122846	0.161355	-0.0659733	0.152021	0.0465759	0.121525	0.114811	0.0342469	0.369021	0.461478	0.49898	0.390451	1.0537	NaN	0.80679	0.964531	0.440875	0.626618	0.443428	0.394042	0.278953	0.252403	0.205914	0.300147	0.210468	0.0248144	0.118717	0.242347	0.344207	0.495811	0.222645	0.410368	0.0329454	0.113664	0.261571	0.379323	-0.0772769	0.202151	0.213441	0.249093	0.449655	0.487622	0.341135	0.353174	0.235955
19	0.428583	0.336433	0.731469	0.619401	0.174268	0.228828	0.0762562	0.26698	0.141656	0.141997	0.170903	0.106909	0.154811	0.301965	0.200131	0.0630594	0.808958	0.80679	NaN	0.75495	0.369608	0.359976	0.764322	0.299062	0.566761	0.150957	0.0712902	0.13323	0.186241	0.00247786	0.145224	0.337857	0.187673	0.364301	0.179832	0.314307	0.0308885	0.235446	0.330653	0.395279	0.191507	0.264114	0.297408	0.267089	0.591871	0.505669	0.4787	0.412732	0.0824263
20	0.328026	0.400426	0.46072	0.336972	0.0855952	0.32153	-0.0079184	0.325705	0.00213704	0.163083	0.118781	0.0445873	0.456515	0.589199	0.0992343	0.0369824	0.690037	0.964531	0.75495	NaN	0.376984	0.477398	0.419184	0.535719	0.397617	0.345437	0.176227	0.0967298	0.175053	-0.0490767	0.115773	0.257472	0.492227	0.705246	0.244055	0.47661	0.0472384	0.216711	0.283254	0.477278	0.0212759	0.437642	0.350177	0.432854	0.610727	0.633747	0.436903	0.388378	0.10143
21	0.520465	0.603314	0.224038	0.338928	0.221618	0.231935	0.0136694	0.245849	0.143074	0.153265	-0.0774741	0.0360346	0.128806	0.161104	0.472916	0.39013	0.577425	0.440875	0.369608	0.376984	NaN	0.835583	0.60599	0.690883	0.521211	0.329992	0.411755	0.272957	0.318011	0.234468	0.14458	0.183767	0.191167	0.22176	0.1573	0.0375987	-0.0497078	-0.00716587	0.113876	0.0914787	0.228495	0.36091	0.192905	0.170047	0.274636	0.108621	0.0637644	0.050656	0.445307
22	0.312708	0.587904	0.121439	0.273643	0.0402441	0.242917	-0.109299	0.280424	0.0243317	0.176037	-0.290411	0.0182177	0.132585	0.197548	0.587905	0.572274	0.487056	0.626618	0.359976	0.477398	0.835583	NaN	0.336007	0.789282	0.206043	0.384939	0.164855	0.40519	0.107369	0.0761213	0.00533757	0.0579684	0.184356	0.271583	0.0918797	0.149851	-0.200587	-0.197939	-0.0967663	0.0673653	-0.0300952	0.353713	0.111524	0.224318	0.146316	0.0912628	-0.0386606	-0.0204789	0.420063
23	0.953456	0.628669	0.653109	0.590609	0.309221	0.203404	0.316154	0.284536	0.533621	0.388524	0.284435	0.172713	0.0686925	0.172221	0.413833	0.308185	0.562099	0.443428	0.764322	0.419184	0.60599	0.336007	NaN	0.608072	0.646419	0.46546	0.443063	0.29969	0.56301	0.400139	0.48546	0.613352	0.140796	0.207	0.200815	0.153319	0.233106	0.212457	0.373637	0.236219	0.525256	0.241191	0.407693	0.33801	0.503934	0.50135	0.399645	0.382249	0.514332
24	0.637475	1.0754	0.175454	0.274853	0.163979	0.412956	0.143068	0.554859	0.149833	0.538892	-0.0933729	0.230792	0.0720391	0.157472	0.338282	0.339053	0.298704	0.394042	0.299062	0.535719	0.690883	0.789282	0.608072	NaN	0.31552	0.898114	0.256169	0.488211	0.308808	0.338929	0.31488	0.369684	0.15294	0.191664	0.0958632	0.0654808	-0.0543358	-0.118884	-0.0682337	0.102229	0.138574	0.480605	0.311983	0.531223	0.260545	0.22007	0.100861	0.061122	0.695873
25	0.620426	0.448102	0.560277	0.423505	0.459252	0.411064	0.289116	0.353487	0.47338	0.223318	0.33984	0.282394	0.149688	0.215002	-0.0193196	-0.146634	0.50627	0.278953	0.566761	0.397617	0.521211	0.206043	0.646419	0.31552	NaN	0.262384	0.212933	-0.0763286	0.145753	-0.0300572	0.180835	0.308898	0.185815	0.259414	0.109423	0.127508	0.140097	0.337793	0.412575	0.370201	0.679848	0.478339	0.352419	0.262728	0.527984	0.372886	0.347819	0.257469	0.0127625
26	0.613104	0.797816	0.185156	0.220301	0.217139	0.387487	0.345887	0.659331	0.377382	0.627415	0.208232	0.4382	0.116614	0.162208	0.222486	0.212135	0.184217	0.252403	0.150957	0.345437	0.329992	0.384939	0.46546	0.898114	0.262384	NaN	0.292882	0.386293	0.242106	0.302851	0.216249	0.452347	0.18383	0.168698	0.0696537	0.0865773	0.221387	0.117825	0.124497	0.323061	0.272495	0.564621	0.374337	0.597476	0.105875	0.19794	0.112317	0.112598	0.568276
27	0.473744	0.323473	0.218889	0.243065	0.15968	-0.024907	0.0597499	-0.102884	0.309592	0.11045	0.228262	-0.085228	0.234445	0.195184	0.458272	0.454742	0.236239	0.205914	0.0712902	0.176227	0.411755	0.164855	0.443063	0.256169	0.212933	0.292882	NaN	0.476135	0.502348	0.482805	0.239892	0.263058	0.180606	0.155388	0.199225	0.128733	0.282699	0.136741	0.285561	0.102101	0.252639	-0.0349129	0.139547	0.0383422	0.156588	0.289254	0.00287617	0.0964085	0.493908
28	0.288246	0.458609	0.0921811	0.335366	-0.106039	-0.0201688	-0.104557	-0.014333	0.141791	0.365628	-0.111918	0.0341317	0.00648787	0.0977476	0.765994	0.854413	0.211705	0.300147	0.13323	0.0967298	0.272957	0.40519	0.29969	0.488211	-0.0763286	0.386293	0.476135	NaN	0.0454466	0.516965	0.134176	0.183885	-0.0195926	0.0252165	0.031459	0.0173927	-0.089997	-0.185757	-0.215497	-0.131243	-0.23197	-0.154978	-0.0665444	0.0281154	-0.0519346	0.0803059	-0.0876163	-0.0250811	0.954728
29	0.348178	0.225934	0.196464	0.196331	-0.0215662	-0.0730067	0.167654	0.0140179	0.142413	0.180923	0.106418	0.0178966	0.0169983	-0.00159638	0.319964	0.191811	0.180825	0.210468	0.186241	0.175053	0.318011	0.107369	0.56301	0.308808	0.145753	0.242106	0.502348	0.0454466	NaN	0.380344	0.513126	0.390764	0.038636	0.0101738	0.136855	-0.0175443	0.195248	0.031243	0.254533	0.0360084	0.246581	0.0616856	0.187161	0.110764	0.287134	0.304874	0.174751	0.166228	0.284654
30	0.360903	0.359449	0.0862778	0.187423	0.0988036	0.100467	0.153183	0.0846845	0.256251	0.371952	0.169439	0.166064	0.0618146	0.0591181	0.435256	0.565186	0.0422066	0.0248144	0.00247786	-0.0490767	0.234468	0.0761213	0.400139	0.338929	-0.0300572	0.302851	0.482805	0.516965	0.380344	NaN	0.366655	0.438415	0.0927529	-0.0193453	0.25648	-0.0210933	0.322144	0.120207	0.156708	0.0506991	0.137585	-0.0255713	0.141334	0.106857	-0.00160049	0.104348	-0.0649216	-0.0152636	0.577302
31	0.403348	0.303644	0.0980209	0.168891	-0.0320803	0.00711139	0.202169	0.137135	0.236209	0.260441	0.270214	0.103817	0.0632166	0.0883213	0.225171	0.19662	0.062865	0.118717	0.145224	0.115773	0.14458	0.00533757	0.48546	0.31488	0.180835	0.216249	0.239892	0.134176	0.513126	0.366655	NaN	0.696634	0.126224	0.148097	0.28171	0.158795	0.150761	0.0278013	0.107063	-0.0897915	-0.00909586	-0.0499346	0.368944	0.254829	0.524949	0.443687	0.164248	0.0837606	0.275021
32	0.603721	0.448744	0.32087	0.30936	0.334759	0.338178	0.443901	0.400728	0.376382	0.274203	0.409519	0.20281	0.370233	0.413541	0.133362	0.176022	0.214103	0.242347	0.337857	0.257472	0.183767	0.0579684	0.613352	0.369684	0.308898	0.452347	0.263058	0.183885	0.390764	0.438415	0.696634	NaN	0.43729	0.438286	0.599659	0.446076	0.381202	0.324637	0.340786	0.256315	0.252936	0.193569	0.690945	0.60847	0.606497	0.705177	0.312348	0.331934	0.311403
33	0.260919	0.295324	0.191048	0.08962	0.44734	0.590471	0.423383	0.408113	0.203924	-0.0688563	0.377267	0.0986441	1.49113	1.14196	-0.0642334	0.053844	0.335277	0.344207	0.187673	0.492227	0.191167	0.184356	0.140796	0.15294	0.185815	0.18383	0.180606	-0.0195926	0.038636	0.0927529	0.126224	0.43729	NaN	1.31676	1.00533	0.835616	0.570194	0.590559	0.569419	0.656649	0.0807522	0.441542	0.592934	0.579836	0.432056	0.533031	0.238769	0.365997	0.0769095
34	0.268089	0.312386	0.290823	0.212338	0.369356	0.602576	0.334742	0.437258	0.148597	-0.0826	0.310307	0.0587283	1.19481	1.49081	-0.0444753	0.0188689	0.454233	0.495811	0.364301	0.705246	0.22176	0.271583	0.207	0.191664	0.259414	0.168698	0.155388	0.0252165	0.0101738	-0.0193453	0.148097	0.438286	1.31676	NaN	0.781812	1.0562	0.321194	0.588167	0.51332	0.703271	0.0352008	0.459576	0.612489	0.636826	0.604249	0.730105	0.38607	0.485284	0.0570725
35	0.256384	0.252019	0.0749303	0.085727	0.448598	0.444038	0.434274	0.319644	0.14815	-0.0328121	0.26872	0.0253846	0.809793	0.6778	0.0649437	0.220989	0.208293	0.222645	0.179832	0.244055	0.1573	0.0918797	0.200815	0.0958632	0.109423	0.0696537	0.199225	0.031459	0.136855	0.25648	0.28171	0.599659	1.00533	0.781812	NaN	0.90285	0.538889	0.454399	0.485809	0.461857	0.0736905	0.281258	0.709177	0.564842	0.487171	0.592672	0.186547	0.329842	0.110972
36	0.238375	0.199465	0.130823	0.0762637	0.409228	0.519568	0.369103	0.372927	0.042011	-0.199422	0.251561	-0.0944899	0.850878	0.949333	-0.0241685	0.0839923	0.334848	0.410368	0.314307	0.47661	0.0375987	0.149851	0.153319	0.0654808	0.127508	0.0865773	0.128733	0.0173927	-0.0175443	-0.0210933	0.158795	0.446076	0.835616	1.0562	0.90285	NaN	0.31006	0.424621	0.483821	0.701562	0.0296851	0.344076	0.787748	0.780682	0.629875	0.802741	0.305617	0.438644	0.0162794
37	0.338997	0.152482	0.355386	0.182558	0.352556	0.191911	0.375639	0.154408	0.459387	0.159523	0.707099	0.18927	0.494886	0.245306	-0.0811821	-0.00771643	0.21291	0.0329454	0.0308885	0.0472384	-0.0497078	-0.200587	0.233106	-0.0543358	0.140097	0.221387	0.282699	-0.089997	0.195248	0.322144	0.150761	0.381202	0.570194	0.321194	0.538889	0.31006	NaN	0.946449	0.836669	0.505116	0.364143	0.186442	0.293812	0.27474	0.134617	0.279919	0.221628	0.361728	0.0559064
38	0.247881	0.137403	0.553829	0.365621	0.469079	0.436105	0.359057	0.290147	0.388124	0.131155	0.716756	0.359299	0.564813	0.514459	-0.259033	-0.245884	0.324199	0.113664	0.235446	0.216711	-0.00716587	-0.197939	0.212457	-0.118884	0.337793	0.117825	0.136741	-0.185757	0.031243	0.120207	0.0278013	0.324637	0.590559	0.588167	0.454399	0.424621	0.946449	NaN	0.849706	0.794569	0.357272	0.356382	0.305357	0.320022	0.280401	0.345816	0.448876	0.545274	-0.113754
39	0.304835	0.083176	0.431211	0.229494	0.596231	0.332383	0.517803	0.230315	0.387913	-0.0573359	0.739089	0.114935	0.618499	0.452415	-0.0738496	-0.076205	0.50133	0.261571	0.330653	0.283254	0.113876	-0.0967663	0.373637	-0.0682337	0.412575	0.124497	0.285561	-0.215497	0.254533	0.156708	0.107063	0.340786	0.569419	0.51332	0.485809	0.483821	0.836669	0.849706	NaN	0.853939	0.657739	0.418067	0.49747	0.353188	0.273917	0.398392	0.312864	0.414122	-0.12648
40	0.34128	0.31102	0.3982	0.27766	0.616566	0.763296	0.543796	0.596532	0.331036	0.13296	0.513444	0.40568	0.67312	0.694995	-0.118868	-0.133942	0.453975	0.379323	0.395279	0.477278	0.0914787	0.0673653	0.236219	0.102229	0.370201	0.323061	0.102101	-0.131243	0.0360084	0.0506991	-0.0897915	0.256315	0.656649	0.703271	0.461857	0.701562	0.505116	0.794569	0.853939	NaN	0.422976	0.836745	0.59118	0.651949	0.300305	0.392163	0.259512	0.346694	-0.0475731
41	0.549069	0.249372	0.256146	0.0737903	0.737052	0.348763	0.6762	0.359897	0.555305	0.0956595	0.449171	0.233461	0.0690136	0.0248054	-0.168567	-0.216761	0.126544	-0.0772769	0.191507	0.0212759	0.228495	-0.0300952	0.525256	0.138574	0.679848	0.272495	0.252639	-0.23197	0.246581	0.137585	-0.00909586	0.252936	0.0807522	0.0352008	0.0736905	0.0296851	0.364143	0.357272	0.657739	0.422976	NaN	0.530698	0.438999	0.326679	0.097885	0.120357	0.157263	0.157305	-0.0369015
42	0.426145	0.624776	0.174061	0.0764934	0.602634	0.912768	0.551505	1.03069	0.213763	0.247498	0.219493	0.444803	0.332717	0.376622	-0.211269	-0.242688	0.281914	0.202151	0.264114	0.437642	0.36091	0.353713	0.241191	0.480605	0.478339	0.564621	-0.0349129	-0.154978	0.0616856	-0.0255713	-0.0499346	0.193569	0.441542	0.459576	0.281258	0.344076	0.186442	0.356382	0.418067	0.836745	0.530698	NaN	0.60281	0.815421	0.226739	0.179697	0.181822	0.189946	0.0143442
43	0.616086	0.466548	0.126402	0.0290156	0.733402	0.761011	0.96421	0.815231	0.274623	0.0303336	0.482682	0.185122	0.573575	0.588091	-0.102902	-0.0275692	0.154875	0.213441	0.297408	0.350177	0.192905	0.111524	0.407693	0.311983	0.352419	0.374337	0.139547	-0.0665444	0.187161	0.141334	0.368944	0.690945	0.592934	0.612489	0.709177	0.787748	0.293812	0.305357	0.49747	0.59118	0.438999	0.60281	NaN	1.30783	0.585305	0.621072	0.279787	0.351612	0.162649
44	0.566123	0.624142	0.122953	0.0414083	0.574259	0.901209	0.758079	1.09247	0.143731	0.135133	0.304733	0.250435	0.493168	0.568654	-0.160101	-0.0804245	0.175641	0.249093	0.267089	0.432854	0.170047	0.224318	0.33801	0.531223	0.262728	0.597476	0.0383422	0.0281154	0.110764	0.106857	0.254829	0.60847	0.579836	0.636826	0.564842	0.780682	0.27474	0.320022	0.353188	0.651949	0.326679	0.815421	1.30783	NaN	0.487515	0.536188	0.290211	0.347914	0.242017
45	0.434044	0.327562	0.395945	0.312826	0.168254	0.298496	0.190949	0.25878	0.0935648	0.076554	0.199941	0.00871935	0.358127	0.490631	-0.00740968	-0.0668446	0.414498	0.449655	0.591871	0.610727	0.274636	0.146316	0.503934	0.260545	0.527984	0.105875	0.156588	-0.0519346	0.287134	-0.00160049	0.524949	0.606497	0.432056	0.604249	0.487171	0.629875	0.134617	0.280401	0.273917	0.300305	0.097885	0.226739	0.585305	0.487515	NaN	1.23875	0.556597	0.456624	0.000181799
46	0.500314	0.334473	0.42674	0.300538	0.216168	0.275024	0.250509	0.200202	0.183085	0.0585229	0.290851	-0.0710127	0.483125	0.606709	0.0303053	0.029354	0.393008	0.487622	0.505669	0.633747	0.108621	0.0912628	0.50135	0.22007	0.372886	0.19794	0.289254	0.0803059	0.304874	0.104348	0.443687	0.705177	0.533031	0.730105	0.592672	0.802741	0.279919	0.345816	0.398392	0.392163	0.120357	0.179697	0.621072	0.536188	1.23875	NaN	0.599013	0.598775	0.0966188
47	0.302834	0.133546	0.647657	0.444277	0.188358	0.208456	0.207874	0.201884	0.113214	0.0893425	0.356317	0.114363	0.246207	0.341438	-0.146116	-0.237984	0.42763	0.341135	0.4787	0.436903	0.0637644	-0.0386606	0.399645	0.100861	0.347819	0.112317	0.00287617	-0.0876163	0.174751	-0.0649216	0.164248	0.312348	0.238769	0.38607	0.186547	0.305617	0.221628	0.448876	0.312864	0.259512	0.157263	0.181822	0.279787	0.290211	0.556597	0.599013	NaN	1.52367	0.0130853
48	0.303732	0.107866	0.638891	0.437902	0.295363	0.247707	0.284253	0.189799	0.187037	0.0108038	0.425433	0.0875359	0.389521	0.455484	-0.0497041	-0.0949738	0.479247	0.353174	0.412732	0.388378	0.050656	-0.0204789	0.382249	0.061122	0.257469	0.112598	0.0964085	-0.0250811	0.166228	-0.0152636	0.0837606	0.331934	0.365997	0.485284	0.329842	0.438644	0.361728	0.545274	0.414122	0.346694	0.157305	0.189946	0.351612	0.347914	0.456624	0.598775	1.52367	NaN	0.0849682
49	0.568458	0.688925	0.164749	0.360709	0.0713734	0.0956331	0.136253	0.214451	0.244518	0.404172	0.0243028	0.11459	0.0536438	0.112867	0.688006	0.762429	0.165829	0.235955	0.0824263	0.10143	0.445307	0.420063	0.514332	0.695873	0.0127625	0.568276	0.493908	0.954728	0.284654	0.577302	0.275021	0.311403	0.0769095	0.0570725	0.110972	0.0162794	0.0559064	-0.113754	-0.12648	-0.0475731	-0.0369015	0.0143442	0.162649	0.242017	0.000181799	0.0966188	0.0130853	0.0849682	NaN
50	0.0244631	0.0421292	0.322382	0.178548	0.240869	0.373215	0.0937191	0.118584	0.0340785	-0.156284	0.308876	-0.0389646	1.01722	0.941457	-0.127964	-0.0624135	0.348623	0.380479	0.158403	0.471608	-0.0355443	0.0560977	-0.0232035	-0.0193227	0.138786	-0.0531857	0.104829	-0.0552729	-0.100744	-0.108054	-0.050604	0.219634	0.807697	0.853327	0.523494	0.680759	0.382767	0.514705	0.412295	0.44638	-0.0573186	0.133388	0.289302	0.319954	0.351466	0.477183	0.392985	0.492851	-0.062067
51	0.0572803	0.0886058	0.376895	0.241738	0.309225	0.470664	0.115871	0.183284	0.0851413	-0.120565	0.319225	0.0355301	0.92648	1.0759	-0.121042	-0.0724969	0.406997	0.384458	0.275497	0.504359	0.0731407	0.110204	0.0698986	0.0270821	0.278497	-0.04606	0.113893	-0.0350014	-0.0616948	-0.0703282	-0.0524755	0.245012	0.744873	0.893805	0.416074	0.654523	0.265511	0.513007	0.393176	0.471371	0.0220179	0.221597	0.313913	0.344666	0.421235	0.45294	0.382324	0.457973	-0.0625822
52	0.316179	0.278315	0.105603	0.270618	0.114548	-0.0263296	0.0151859	-0.0608279	0.17627	0.120878	-0.000718817	-0.00392319	0.0138554	0.0488743	0.59105	0.6287	0.174252	0.113182	0.103244	-0.0766292	0.253188	0.261065	0.304409	0.201519	-0.026848	0.0881459	0.313455	0.395678	0.201477	0.296544	0.244329	0.235854	0.0131691	0.0426851	0.167232	0.0801402	-0.0382663	-0.146106	-0.0500086	-0.160204	-0.0373659	-0.184888	0.137591	0.0280802	0.103903	0.120235	-0.106537	-0.000171434	0.488059
53	0.907506	0.638259	0.860084	0.692704	0.69016	0.568398	0.361187	0.402587	0.431587	0.30376	0.42432	0.278433	0.266053	0.322009	0.0313105	-0.0488138	0.493944	0.314106	0.528821	0.344853	0.381707	0.176105	0.674251	0.329598	0.774363	0.209926	0.236059	-0.00315115	0.179111	0.0646143	0.176876	0.459734	0.284078	0.352727	0.266184	0.350977	0.320956	0.449569	0.428026	0.470631	0.4824	0.402965	0.521014	0.451996	0.579902	0.551961	0.461411	0.475466	0.206337
54	0.74034	0.796711	0.761479	0.732602	0.584607	0.752389	0.284142	0.577464	0.384154	0.398241	0.299749	0.416828	0.281515	0.368926	0.0405461	-0.00621122	0.508718	0.365739	0.544744	0.374362	0.434425	0.333392	0.555446	0.440407	0.723684	0.278666	0.104313	0.0863689	0.0523628	0.0440162	0.0694381	0.386278	0.314459	0.386528	0.26321	0.345117	0.242653	0.414319	0.309646	0.520684	0.339338	0.53183	0.444978	0.497265	0.472911	0.410842	0.368639	0.397956	0.246177
55	0.772445	0.610304	0.875666	0.700657	0.502269	0.531263	0.262507	0.322883	0.449551	0.331495	0.504512	0.295525	0.432999	0.502219	0.0837057	0.0206096	0.606215	0.41785	0.571243	0.441265	0.384067	0.181597	0.655178	0.296303	0.764312	0.208971	0.278763	0.0917083	0.227333	0.140079	0.297102	0.558417	0.43982	0.532448	0.372616	0.42576	0.411006	0.601721	0.474326	0.455421	0.312452	0.311413	0.44023	0.392265	0.744741	0.751764	0.559042	0.554575	0.189627
56	0.451921	0.43332	-0.0623383	-0.0653038	0.637229	0.418533	0.555472	0.353376	0.317828	-0.00282578	0.215864	0.0254637	0.32943	0.22346	0.175021	0.29292	0.0479517	-0.0657848	-0.0871907	-0.0390653	0.473795	0.226519	0.360626	0.421456	0.176624	0.380477	0.42422	0.169424	0.247948	0.400265	0.142324	0.413742	0.349962	0.18474	0.405791	0.206098	0.311155	0.116205	0.286937	0.167447	0.427871	0.301899	0.568954	0.48799	0.0217516	0.0401728	-0.088557	0.0438079	0.452165
57	0.492184	0.47256	0.0582284	0.0417928	0.770404	0.609611	0.674648	0.580295	0.215902	-0.0393062	0.196303	0.0413062	0.364585	0.350435	0.102372	0.184706	0.206974	0.104936	0.185479	0.136387	0.45396	0.277214	0.436716	0.415821	0.338629	0.376048	0.253969	0.0825064	0.20792	0.259661	0.159432	0.565214	0.427589	0.350777	0.604097	0.490995	0.2733	0.203182	0.391116	0.364802	0.481364	0.533188	0.915028	0.829328	0.268367	0.274909	0.1483	0.280405	0.328576
58	0.338249	0.0916063	0.471923	0.25604	0.495275	0.368987	0.511401	0.260452	0.238802	-0.0806392	0.549588	0.0363228	0.36556	0.390558	-0.239396	-0.249936	0.34214	0.180293	0.373433	0.232095	0.00699917	-0.189951	0.340276	-0.0750377	0.430748	0.0287549	0.144233	-0.240182	0.205321	0.0133462	0.152219	0.450905	0.339139	0.404669	0.413874	0.50105	0.422662	0.580567	0.646788	0.46452	0.47848	0.299745	0.601508	0.458383	0.583306	0.659674	0.885729	0.94989	-0.147882
59	0.296683	0.131095	0.498563	0.242281	0.476114	0.468271	0.412892	0.336556	0.14596	-0.108449	0.445737	0.0332246	0.530225	0.570035	-0.280446	-0.297159	0.439075	0.294905	0.440966	0.446411	0.0519174	-0.0727394	0.312301	0.0354242	0.461023	0.0465165	0.0887358	-0.264451	0.144127	-0.0966154	0.130681	0.459489	0.529454	0.613057	0.493498	0.644462	0.395715	0.601346	0.630678	0.554423	0.373986	0.433059	0.614203	0.573983	0.711014	0.725699	0.865594	0.948279	-0.175439
60	0.618852	0.476554	0.585887	0.849626	0.187238	0.0625002	0.0793811	0.0649423	0.547329	0.409473	0.164221	0.262084	0.0483439	0.104096	0.911558	0.755819	0.484292	0.437882	0.428008	0.180802	0.490652	0.482311	0.739287	0.416	0.301522	0.30246	0.341744	0.480985	0.316031	0.325513	0.2696	0.362943	0.0617113	0.0830051	0.124541	0.0244518	0.0376626	-0.0128182	0.0633701	0.0724849	0.14059	-0.0145902	0.133028	0.0248317	0.200159	0.225647	0.147041	0.207102	0.6372
61	0.871752	0.901144	0.615994	0.80455	0.288962	0.312047	0.177831	0.343038	0.628886	0.782664	0.342051	0.570504	0.075226	0.103269	0.380147	0.348208	0.279752	0.221841	0.301831	0.158282	0.43029	0.356807	0.58964	0.511592	0.370188	0.429562	0.35537	0.438231	0.224146	0.38819	0.320499	0.41569	0.106715	0.108521	0.112613	-0.0283741	0.215363	0.205368	0.0706873	0.137502	0.20774	0.205927	0.196948	0.17445	0.216788	0.188977	0.190366	0.183709	0.601996
62	0.576506	0.416781	0.632269	0.625993	0.142728	0.146886	0.107009	0.122597	0.261984	0.250881	0.209458	0.169897	0.189159	0.260464	0.457508	0.359269	0.460012	0.401985	0.348698	0.328156	0.462993	0.326676	0.601253	0.348831	0.313972	0.333681	0.421759	0.301287	0.434452	0.274847	0.262439	0.365956	0.208955	0.228104	0.102619	0.119904	0.181047	0.219467	0.136226	0.137081	0.119825	0.0445201	0.189193	0.164228	0.338245	0.346303	0.377374	0.392741	0.487251
63	0.420593	0.403179	0.300786	0.557161	-0.0917977	-0.0865951	-0.126338	-0.079201	0.222951	0.335543	0.0337974	0.0837576	-0.0349236	0.0469888	0.811038	0.743154	0.325673	0.333149	0.193555	0.129895	0.474828	0.342706	0.468622	0.387297	0.118417	0.191863	0.439134	0.512175	0.38219	0.523748	0.443649	0.314497	-0.0588533	-0.0281792	0.0390759	-0.0849381	-0.082322	-0.175287	-0.138963	-0.17216	-0.10414	-0.18963	-0.000148529	-0.0630979	0.22296	0.179686	0.0557283	0.0268557	0.611171
64	0.641856	0.515123	0.555567	0.599487	0.252943	0.229661	0.164561	0.249761	0.219916	0.37652	0.135752	0.208903	0.00504994	0.143969	0.292741	0.197298	0.313257	0.282802	0.442049	0.257677	0.433305	0.215522	0.725876	0.44983	0.427711	0.332416	0.202383	0.158017	0.391255	0.255691	0.448528	0.629523	0.066977	0.119629	0.17411	0.0981804	0.102522	0.118233	0.0960496	0.0716669	0.245006	0.112569	0.355346	0.28604	0.529248	0.431855	0.443326	0.35108	0.356918
65	0.585564	0.491504	0.661195	0.595121	0.306707	0.321985	0.19813	0.330418	0.258768	0.325272	0.226532	0.283743	0.0575462	0.170546	0.104395	-0.0186153	0.378915	0.306051	0.572546	0.348752	0.428935	0.271748	0.629619	0.366089	0.603342	0.285339	0.112723	0.036181	0.290677	0.0433042	0.261588	0.46802	0.106067	0.196832	0.0699854	0.0813558	0.0211965	0.193506	0.14328	0.161393	0.333222	0.259751	0.336944	0.294755	0.586759	0.455663	0.527591	0.418861	0.18292
66	0.208707	0.0872319	0.215547	0.15466	0.316593	0.262474	0.327717	0.154478	0.13485	-0.158401	0.303357	-0.10831	0.580742	0.612825	0.123487	0.196616	0.332237	0.323525	0.278375	0.274513	-0.00271517	0.0480208	0.281979	0.0182746	0.0721154	0.0826706	0.187055	0.122729	0.149826	0.0975415	0.108757	0.363243	0.553361	0.600757	0.619211	0.741648	0.341681	0.31928	0.402414	0.320895	0.0608309	0.0884112	0.455246	0.378978	0.399254	0.601811	0.736193	0.924597	0.162968
67	0.325458	0.185974	0.234691	0.20314	0.345744	0.264179	0.329752	0.187696	0.206368	-0.0590373	0.334582	-0.0563737	0.540048	0.540368	0.177494	0.268916	0.350816	0.300752	0.264979	0.264186	0.116916	0.135174	0.38539	0.149898	0.108519	0.189366	0.246114	0.166111	0.218564	0.153483	0.251139	0.485296	0.523502	0.55458	0.60685	0.65183	0.386503	0.314891	0.380656	0.231629	0.0993251	0.0942883	0.480374	0.421999	0.44386	0.61278	0.699206	0.888301	0.254069
68	0.180563	0.188217	-0.00344081	0.0639629	0.105597	0.0553365	0.129179	0.0230508	0.119751	-0.0961125	0.0601984	-0.198484	0.450463	0.420355	0.490408	0.548969	0.26488	0.336524	0.066439	0.224575	0.307557	0.320828	0.260969	0.222056	-0.0544201	0.251089	0.562153	0.354657	0.257411	0.269299	0.155934	0.211643	0.437131	0.408615	0.379792	0.36972	0.231832	0.10618	0.262288	0.158202	-0.00953026	0.014427	0.239154	0.166068	0.110828	0.191039	0.0115415	0.121786	0.372646
69	0.132193	0.188945	-0.125068	0.119589	-0.0568283	-0.132551	-0.177084	-0.211355	0.125106	0.130463	-0.0872219	-0.136454	0.0935286	0.113231	0.807279	1.16779	0.066715	0.138995	-0.0638874	-0.040032	0.187991	0.250125	0.192223	0.248508	-0.225673	0.162159	0.523676	0.922852	0.0424523	0.629952	0.137347	0.163241	0.0190906	-0.0213124	0.195945	0.0637197	-0.00192811	-0.202125	-0.137122	-0.205665	-0.250548	-0.341919	-0.0465892	-0.0930016	-0.142628	0.0106333	-0.295386	-0.161744	0.665925
70	0.454285	0.42852	0.290597	0.39276	-0.0155155	0.0661676	0.062511	0.132122	0.0998611	0.230591	0.0816687	0.00541751	0.245516	0.312524	0.573165	0.55703	0.408302	0.559776	0.349503	0.427917	0.51967	0.421368	0.563208	0.467175	0.102364	0.365732	0.568021	0.407787	0.739921	0.576634	0.39807	0.474168	0.287853	0.288104	0.323109	0.243861	0.207837	0.102701	0.148041	0.143105	-0.0161648	0.0410307	0.235514	0.233935	0.336747	0.403237	0.226162	0.260388	0.587736
71	0.552231	0.427557	0.380552	0.452861	0.131372	0.154688	0.173932	0.175065	0.347618	0.303764	0.334984	0.170827	0.302601	0.33648	0.519443	0.537572	0.362225	0.383754	0.363013	0.260758	0.358194	0.2658	0.617526	0.357376	0.141725	0.373817	0.499604	0.431189	0.449263	0.737947	0.466602	0.739559	0.354756	0.319617	0.441026	0.274738	0.41275	0.321226	0.246782	0.198158	0.0778689	0.0144551	0.376869	0.305552	0.37268	0.433548	0.208358	0.287629	0.526162
72	0.32301	0.297767	0.188504	0.048496	0.308685	0.437417	0.313701	0.407738	0.0474473	-0.0410062	0.302033	-0.0201197	0.655495	0.699682	-0.0577123	-0.027385	0.362174	0.510842	0.367443	0.715513	0.16056	0.205083	0.222082	0.232323	0.293934	0.296643	0.165945	-0.0575575	0.158928	-0.0182236	0.202672	0.429942	0.66881	0.769093	0.630158	0.927079	0.280517	0.334658	0.416687	0.561673	0.106828	0.426902	0.806264	0.724348	0.667115	0.771006	0.417085	0.480072	0.00430813
73	0.414803	0.307846	0.422751	0.314336	0.257071	0.306373	0.211301	0.230991	0.175917	0.0558665	0.375299	-0.0272569	0.645586	0.69204	0.133097	0.17111	0.552181	0.693506	0.543435	0.73286	0.146599	0.24533	0.403848	0.293669	0.264429	0.263633	0.273486	0.157795	0.174776	0.0937269	0.291541	0.619967	0.609631	0.706222	0.602818	0.808845	0.361741	0.36434	0.440024	0.419722	0.0584209	0.193633	0.613265	0.564081	0.719346	0.856544	0.498409	0.616886	0.139524
74	0.203933	0.106635	0.0885276	-0.0603374	0.24375	0.234132	0.404584	0.190811	0.0586359	-0.144908	0.28186	-0.127679	0.458625	0.414303	-0.180718	-0.14764	0.144615	0.164384	0.136489	0.298006	-0.0611141	-0.0873553	0.220166	0.0206867	0.122256	0.0821544	0.180741	-0.195991	0.312601	0.0160365	0.274005	0.402668	0.516458	0.538959	0.629036	0.717135	0.407317	0.331377	0.453199	0.370439	0.204478	0.221782	0.577306	0.504428	0.740971	0.870655	0.525686	0.531179	-0.0793568
75	0.457055	0.285669	0.273031	0.226648	0.201934	0.172364	0.331173	0.150865	0.21377	0.11267	0.29196	-0.0529022	0.307108	0.359208	0.116244	0.127556	0.249573	0.247564	0.270327	0.272643	0.0168219	0.0215329	0.46687	0.20061	0.158414	0.183143	0.241408	0.158992	0.361149	0.164603	0.491259	0.539999	0.330586	0.433082	0.463317	0.569751	0.312652	0.219017	0.279322	0.196013	0.116785	0.0600039	0.471504	0.418818	0.709902	0.961964	0.554521	0.579296	0.24544
76	0.571142	0.259044	0.954037	0.839053	0.421869	0.130843	0.150598	0.0168513	0.778088	0.358713	0.609039	0.351803	0.164032	0.172373	0.286437	0.215102	0.427662	0.251017	0.415092	0.148172	0.175363	0.0408189	0.58984	0.0756106	0.482795	0.147081	0.337682	0.177824	0.103019	0.155481	0.109454	0.339571	0.108104	0.129532	0.0812642	0.0545852	0.306082	0.358074	0.360741	0.208409	0.366252	0.00949798	0.131458	-0.00955849	0.204978	0.279911	0.361657	0.440584	0.228192
77	0.444008	0.482482	0.684019	0.915133	0.300216	0.423727	0.0789883	0.362976	0.463234	0.720379	0.279283	0.793937	-0.00558797	0.0503343	0.124257	0.0140172	0.328729	0.255934	0.368461	0.191714	0.301748	0.214869	0.379277	0.298368	0.549772	0.212934	0.01281	0.0283194	0.0872675	0.0749541	0.105282	0.228319	0.0203458	0.0648286	0.0102158	-0.0695441	0.0586474	0.233174	0.0997978	0.262532	0.213109	0.312199	0.086096	0.0860065	0.248033	0.10219	0.276888	0.195129	0.109347
78	0.371014	0.3303	1.07591	0.784851	0.281771	0.395028	0.162031	0.279005	0.290671	0.223506	0.473381	0.265047	0.589712	0.646482	0.0183405	-0.025117	0.722089	0.58199	0.681796	0.585775	0.194485	0.165487	0.460732	0.178403	0.463913	0.144614	0.121236	0.0259361	0.0797155	0.020832	0.118022	0.391001	0.605915	0.705946	0.384655	0.420228	0.496636	0.757399	0.533668	0.537984	0.137443	0.27859	0.281578	0.322471	0.52294	0.519892	0.656483	0.686718	0.0796554
79	0.438267	0.387654	1.14449	1.03612	0.286208	0.383895	0.112686	0.284156	0.283574	0.280025	0.39612	0.315769	0.41867	0.546448	0.0828361	-0.0118443	0.794616	0.689305	0.821362	0.607902	0.284762	0.217751	0.547282	0.256219	0.543561	0.196962	0.10376	0.0833368	0.103711	-0.0424603	0.124389	0.337782	0.428512	0.595747	0.265595	0.373367	0.316558	0.62276	0.438873	0.531037	0.144084	0.31566	0.246291	0.324168	0.565709	0.533087	0.689857	0.687707	0.130683
80	0.228941	0.183016	0.715004	0.446073	0.28224	0.338373	0.157239	0.186843	0.127305	0.0891006	0.363226	0.147565	0.46223	0.457875	-0.188734	-0.205005	0.418256	0.276485	0.373904	0.34299	0.0772326	-0.0381295	0.280406	0.0308542	0.293831	0.0289652	0.0658952	-0.0894679	0.0903496	0.0498854	0.0198705	0.325166	0.544945	0.513951	0.412962	0.375494	0.656759	0.87766	0.542826	0.446148	0.181019	0.265514	0.247282	0.322187	0.430328	0.455299	0.551471	0.620152	-0.0172007
81	0.33322	0.302331	0.938636	0.705219	0.213569	0.337831	0.048821	0.252582	0.0623668	0.169792	0.289344	0.185643	0.265188	0.419119	-0.162519	-0.273948	0.580025	0.484503	0.738752	0.590027	0.219341	0.0879011	0.393885	0.119626	0.507176	0.0662236	-0.0105484	-0.0780378	0.030331	-0.137957	0.0171159	0.234413	0.303295	0.484077	0.164697	0.302276	0.226405	0.617256	0.359938	0.429795	0.121694	0.314502	0.219905	0.288797	0.616688	0.532222	0.714197	0.630982	-0.0212228
82	0.416622	0.233776	1.10949	0.926474	0.0716668	0.00997901	-0.0237548	0.052032	0.225982	0.182758	0.289109	0.0570443	0.157261	0.234088	0.415817	0.24555	0.967611	0.722437	0.802332	0.494873	0.272052	0.260456	0.614965	0.196817	0.354196	0.14394	0.246342	0.206217	0.240206	0.11486	0.138083	0.259859	0.107399	0.258488	0.0939747	0.215242	0.276901	0.362484	0.379779	0.310312	0.0980378	0.0666163	0.0883054	0.108534	0.381373	0.388267	0.523418	0.559075	0.233493
83	0.312693	0.293507	0.540641	0.954058	-0.142104	-0.132229	-0.236176	-0.105872	0.170166	0.3658	0.0163451	0.110319	-0.0552322	0.0425826	1.0224	0.837983	0.643215	0.747804	0.58793	0.285476	0.393792	0.464929	0.546506	0.335544	0.151024	0.153057	0.284826	0.653364	0.238972	0.300887	0.312503	0.254741	-0.0603351	0.0232249	0.0761053	0.00023747	-0.0411708	-0.0860573	-0.0242832	-0.0791535	-0.200863	-0.23427	-0.069854	-0.105638	0.265991	0.241667	0.164546	0.180213	0.523863
84	0.408749	0.359162	1.118	0.909855	0.165697	0.292735	0.0642193	0.241543	0.19247	0.249611	0.291127	0.226843	0.266379	0.41639	0.156433	0.0236939	0.698084	0.68269	0.973152	0.598563	0.27406	0.224876	0.631415	0.256161	0.473914	0.117375	0.0981077	0.0964612	0.196768	0.0476941	0.227833	0.384957	0.287503	0.435015	0.236219	0.289648	0.198875	0.465355	0.314884	0.351044	0.0872809	0.17516	0.222783	0.252591	0.601867	0.518327	0.63861	0.584504	0.15236
85	0.456392	0.405454	1.1208	1.09473	0.140037	0.274548	-0.00669583	0.21322	0.172389	0.326863	0.211534	0.246282	0.174477	0.340494	0.205381	0.0631441	0.733865	0.70848	0.983936	0.614766	0.328376	0.261344	0.624435	0.328213	0.478221	0.196963	0.10702	0.195127	0.177292	0.0411821	0.170742	0.349138	0.187605	0.347317	0.132001	0.228818	0.103464	0.368169	0.202541	0.313346	0.0485323	0.173847	0.170793	0.232394	0.585211	0.506552	0.712732	0.617607	0.21307
86	0.314087	0.237288	0.699051	0.465305	0.423826	0.4936	0.307721	0.324383	0.141836	0.00609376	0.381511	0.13096	0.626501	0.723871	-0.0841223	-0.13538	0.632887	0.521624	0.752893	0.591157	0.232797	0.126183	0.464231	0.128008	0.479669	0.0701011	0.113384	-0.065233	0.168955	0.0420969	0.0936482	0.438681	0.653716	0.760624	0.509085	0.592962	0.422154	0.749191	0.666175	0.654018	0.26252	0.393582	0.46311	0.455501	0.671816	0.670439	0.656133	0.696777	-0.0180186
87	0.328	0.298097	0.786796	0.585316	0.207163	0.424035	0.0962642	0.316105	0.0425445	0.113926	0.277926	0.146765	0.450945	0.622333	-0.104822	-0.189672	0.669405	0.722098	0.960115	0.97786	0.25662	0.197112	0.422949	0.215996	0.507742	0.0948576	0.0218498	-0.0538559	0.10935	-0.0711888	0.0999967	0.315506	0.464944	0.691268	0.28301	0.473938	0.163958	0.522378	0.398584	0.551459	0.0892793	0.370483	0.358991	0.386492	0.768237	0.681633	0.681313	0.600908	-0.0421696
88	0.303064	0.10966	0.609923	0.400509	0.280905	0.233409	0.297502	0.227074	0.191972	0.0363578	0.441313	0.0953788	0.330013	0.398672	-0.138785	-0.198339	0.47844	0.333249	0.467116	0.393143	0.0202586	-0.0791074	0.376739	0.0190468	0.361066	0.0934776	0.0528989	-0.116959	0.176624	-0.0473309	0.109993	0.362164	0.322096	0.446985	0.319438	0.449298	0.372139	0.585048	0.448624	0.385177	0.234106	0.227998	0.349784	0.347336	0.523575	0.640857	1.61739	1.60846	-0.0227346
89	0.311555	0.194441	0.602334	0.383917	0.395383	0.376442	0.353751	0.32525	0.177242	0.0217172	0.350992	0.106121	0.352335	0.419725	-0.168842	-0.215316	0.469725	0.295507	0.465091	0.388065	0.134209	0.0133902	0.403475	0.125248	0.408776	0.142818	0.0649229	-0.110408	0.150412	-0.0542946	0.0313998	0.354505	0.370888	0.463278	0.333946	0.437268	0.3627	0.61144	0.441426	0.432655	0.291712	0.348546	0.400453	0.447321	0.497883	0.543329	1.2842	1.49523	0.0110162
90	0.361816	0.154855	0.39531	0.24728	0.113704	0.150138	0.290926	0.140738	0.211908	0.0670212	0.343656	0.0142633	0.214085	0.291443	-0.132722	-0.147943	0.206391	0.222186	0.358156	0.275978	-0.144199	-0.149754	0.419935	0.024683	0.224504	0.0501393	0.111513	-0.0290521	0.278863	0.0651611	0.37854	0.418916	0.253372	0.365721	0.318654	0.43955	0.277719	0.332485	0.307262	0.243518	0.161753	0.0206483	0.377361	0.33406	0.711408	0.933056	0.705983	0.631316	0.0643385
91	0.343636	0.140106	0.404402	0.224543	0.209266	0.207701	0.336881	0.143719	0.24963	0.00855227	0.395641	-0.0319382	0.402938	0.464572	-0.131757	-0.103684	0.251497	0.26009	0.296853	0.329364	-0.18037	-0.144484	0.351338	-0.00577717	0.200016	0.0789428	0.174696	0.0137421	0.208753	0.0409278	0.216909	0.383447	0.41324	0.534397	0.410798	0.639308	0.392007	0.445575	0.437978	0.417456	0.189775	0.108305	0.43627	0.423738	0.589017	0.999819	0.644316	0.699454	0.079565
92	0.267977	0.18425	0.198207	-0.0444075	0.751569	0.650504	0.591113	0.361679	0.31773	-0.0868965	0.425254	0.11378	0.52721	0.480366	-0.418538	-0.295625	0.0042557	-0.105226	-0.0122805	0.0856212	-0.0445203	-0.121939	0.135361	0.0378933	0.258397	0.154974	0.093771	-0.207147	-0.0229862	0.0522762	-0.11406	0.307448	0.538126	0.495711	0.443316	0.467801	0.506524	0.567867	0.48226	0.491759	0.489283	0.438083	0.547273	0.562102	0.172123	0.298143	0.28556	0.404433	-0.0583314
93	0.238758	0.219255	0.130365	-0.0869407	0.70368	0.664148	0.504699	0.441391	0.267289	-0.0599431	0.328643	0.155835	0.435737	0.42792	-0.493607	-0.385095	-0.0238335	-0.136505	-0.000976521	0.0908791	0.0157103	-0.0503818	0.0631649	0.00692747	0.335556	0.140926	-0.000405651	-0.345058	-0.0633732	-0.0436234	-0.165204	0.286124	0.473946	0.466816	0.397451	0.418601	0.387176	0.542887	0.427285	0.498463	0.486246	0.530954	0.497668	0.506138	0.196486	0.289232	0.232965	0.297244	-0.201385
94	0.488488	0.353654	0.279708	0.0783262	0.4905	0.506262	0.472441	0.415504	0.319825	0.148518	0.432993	0.224126	0.336508	0.349847	-0.452786	-0.435721	-0.00223151	-0.0682643	0.145395	0.199299	0.0160459	-0.150118	0.269842	0.151688	0.35581	0.171377	0.0804366	-0.229755	0.123137	-0.0325953	0.230672	0.418723	0.344907	0.382125	0.26454	0.346918	0.274612	0.396223	0.243945	0.310957	0.367029	0.35042	0.51882	0.475015	0.446609	0.469741	0.429901	0.374703	-0.0256329
95	0.455934	0.35734	0.433729	0.23972	0.382231	0.460935	0.406017	0.465117	0.319088	0.281991	0.459426	0.370594	0.236932	0.28008	-0.458521	-0.496313	0.06683	-0.0299727	0.187739	0.255666	-0.00492706	-0.204214	0.277559	0.144927	0.417164	0.186774	-0.0560986	-0.23934	0.106585	-0.0311661	0.203575	0.400568	0.293371	0.336842	0.176363	0.187645	0.325623	0.511691	0.227863	0.306516	0.332712	0.339618	0.370378	0.412223	0.447397	0.425528	0.557282	0.430584	-0.0330919
96	0.421872	0.395593	0.58391	0.369539	0.44208	0.46454	0.275826	0.318766	0.344348	0.185715	0.411544	0.240796	0.49136	0.488168	-0.168748	-0.155656	0.251868	0.201848	0.268298	0.321575	0.126945	0.0268188	0.304644	0.145911	0.34694	0.189439	0.187539	0.0347218	-0.023418	0.0844897	-0.0678847	0.355079	0.502102	0.472312	0.305603	0.347619	0.443009	0.623094	0.34655	0.456824	0.2794	0.29274	0.314354	0.358175	0.26579	0.358382	0.287054	0.330986	0.129215
97	0.360853	0.370899	0.485416	0.365715	0.391658	0.46053	0.319075	0.360307	0.334333	0.207551	0.4207	0.2969	0.534622	0.557878	-0.181262	-0.146465	0.203099	0.18293	0.184916	0.289584	0.0819772	-0.0234645	0.262085	0.172811	0.286111	0.194262	0.136404	0.0107744	0.0437855	0.0677222	-0.0349462	0.342819	0.512992	0.497454	0.371822	0.414574	0.453563	0.605559	0.358939	0.473661	0.21462	0.306483	0.362	0.451379	0.312374	0.37199	0.383025	0.453298	0.171464
98	0.176136	0.136275	0.229684	0.0513102	0.256996	0.304672	0.166072	0.154512	0.0987499	0.00368829	0.280706	0.0532056	0.341786	0.289989	-0.350826	-0.333655	0.00942105	0.035478	0.0731468	0.21151	0.010683	-0.0982215	0.136964	0.0129677	0.197449	0.0432202	0.117344	-0.228082	0.0553313	-0.0059359	0.0684596	0.261042	0.374894	0.320276	0.215569	0.214499	0.313955	0.396361	0.26519	0.207882	0.232237	0.208697	0.261951	0.247067	0.243842	0.269135	0.263293	0.244734	-0.106083
99	0.144508	0.131604	0.248157	0.0495431	0.349674	0.30796	0.321745	0.278726	0.187684	-0.0393119	0.333213	0.080631	0.405441	0.404545	-0.40949	-0.35675	0.0761665	-0.0025988	0.0522772	0.230142	-0.0713133	-0.184751	0.0864294	-0.00558734	0.189353	0.0746485	0.0976585	-0.25424	0.0109489	-0.0527928	-0.0730629	0.160221	0.361696	0.381448	0.227487	0.354297	0.378519	0.565377	0.378046	0.463564	0.304173	0.307916	0.323846	0.369446	0.255964	0.289248	0.274614	0.31635	-0.090153
100	0.565588	0.532602	0.487703	0.718187	-0.0116729	0.0303392	-0.0364766	0.089484	0.147047	0.415343	0.00524849	0.144283	-0.088915	0.0454406	0.688809	0.538124	0.419101	0.463662	0.449517	0.250614	0.558958	0.395038	0.708019	0.537725	0.248296	0.274006	0.372688	0.490094	0.485383	0.386895	0.468562	0.40183	-0.0884419	-0.0240205	0.0314021	-0.0255153	-0.0746112	-0.116753	-0.116455	-0.0907106	-0.0337226	-0.100538	0.124128	0.0854406	0.378168	0.292147	0.261362	0.198292	0.650492
101	0.617468	0.599797	0.485353	0.698482	0.0716487	0.101893	-0.0222202	0.140715	0.203417	0.449439	0.0319665	0.186065	-0.041124	0.0950414	0.579108	0.49059	0.414505	0.434771	0.446085	0.25785	0.583892	0.403427	0.73271	0.57863	0.26289	0.301367	0.331076	0.481426	0.390325	0.42694	0.390911	0.427839	-0.0342598	0.0199079	0.0382929	-0.0344062	-0.0519975	-0.0847988	-0.0708269	-0.0558119	0.050559	-0.0195662	0.136671	0.11802	0.338051	0.292615	0.236236	0.172887	0.623383
102	0.373582	0.387959	0.415039	0.67579	0.0286412	0.0459662	-0.0434443	0.048593	0.289496	0.278402	0.0592959	0.155502	0.0993619	0.182351	1.04727	0.893308	0.580916	0.578292	0.420768	0.23213	0.473846	0.582697	0.55024	0.404035	0.166519	0.266206	0.280901	0.648146	0.21032	0.277004	0.264873	0.263237	0.0980669	0.141518	0.143811	0.0721335	-0.0407547	-0.0885178	-0.0440642	-0.0378131	-0.134386	-0.105747	0.078801	0.018445	0.213285	0.212843	0.153292	0.21095	0.647962
103	0.579409	0.536645	0.596857	0.813762	0.189704	0.212512	0.0719208	0.131336	0.347	0.37795	0.243975	0.235885	0.239479	0.305469	0.674131	0.59999	0.668381	0.601748	0.497341	0.360237	0.506974	0.421327	0.678065	0.468356	0.318626	0.281074	0.385346	0.537677	0.295305	0.35958	0.318163	0.422219	0.216647	0.239765	0.239947	0.144404	0.139047	0.161758	0.13678	0.134451	0.0228225	0.0293736	0.217014	0.15452	0.401745	0.412887	0.334051	0.379353	0.58402
104	0.315091	0.251541	0.315042	0.217551	0.287551	0.35062	0.21268	0.170597	0.111446	-0.018236	0.0922197	0.00612691	0.279569	0.337243	-0.0717031	-0.0362455	0.202758	0.14987	0.255476	0.2109	0.0703688	-0.0145562	0.282804	0.108827	0.350923	0.0065533	0.0988175	-0.0130026	0.0209691	0.00707358	0.0379724	0.307527	0.362319	0.370255	0.416147	0.418568	0.194102	0.244115	0.170598	0.262292	0.120933	0.149167	0.399716	0.375032	0.464625	0.442609	0.24494	0.291229	0.0695957
105	0.503568	0.466772	0.333715	0.288406	0.469726	0.446181	0.323857	0.369638	0.285173	0.120548	0.278866	0.182515	0.359525	0.372876	-0.0100965	0.0370143	0.259039	0.122316	0.184118	0.174706	0.252377	0.122184	0.29693	0.261614	0.300324	0.173259	0.124403	0.0710182	0.0687436	0.0963895	0.109069	0.403854	0.442507	0.390455	0.453218	0.373988	0.275599	0.315687	0.208607	0.289313	0.18973	0.3003	0.512142	0.510418	0.359602	0.35658	0.209516	0.281452	0.234342
106	0.412453	0.246829	0.443499	0.241367	0.215809	0.219471	0.241817	0.225515	0.251583	0.238232	0.31715	0.242753	0.0185977	0.0581611	-0.198606	-0.350232	0.126415	-0.0216657	0.138987	0.162267	0.175627	-0.0872146	0.35068	0.095826	0.497926	0.118686	0.0330813	-0.387452	0.3686	0.00750061	0.327317	0.320358	0.0654025	0.117273	-0.0155744	-0.0141874	0.173688	0.329495	0.254151	0.180287	0.405632	0.285429	0.233413	0.178252	0.425073	0.324665	0.402979	0.267366	-0.135993
107	0.77056	0.520254	0.342686	0.298603	0.574825	0.433853	0.569496	0.368958	0.572162	0.290047	0.517218	0.252201	0.296114	0.294745	0.147825	0.177283	0.20847	0.105346	0.294892	0.155209	0.250821	0.0960755	0.707954	0.339274	0.446144	0.301307	0.351928	0.0876593	0.377662	0.453036	0.670136	0.882097	0.344296	0.327884	0.539255	0.380359	0.44721	0.3504	0.454345	0.259101	0.481608	0.240803	0.693135	0.490608	0.609677	0.636843	0.314772	0.332535	0.206434
108	0.515458	0.491495	-0.0328521	0.0252955	0.348492	0.296943	0.336407	0.266489	0.320106	0.151347	0.183204	0.0274772	0.248715	0.23837	0.294731	0.359226	0.137296	0.0698308	0.0527615	0.0953402	0.316582	0.211973	0.446002	0.430921	0.178566	0.261836	0.32381	0.21192	0.318599	0.411456	0.663541	0.585178	0.303183	0.275235	0.434922	0.321357	0.199783	0.0208829	0.179894	0.05078	0.124646	0.113176	0.444985	0.344077	0.483689	0.447868	-0.0135536	0.0291023	0.309983
109	0.629225	0.392008	0.154697	0.0931921	0.449419	0.28238	0.529673	0.252747	0.582025	0.195624	0.455663	0.16452	0.250416	0.242762	0.15871	0.221531	0.0497946	-0.0336516	0.0743428	0.0332666	0.132337	0.031747	0.537008	0.23757	0.270315	0.286561	0.42731	0.103731	0.370523	0.478362	0.595307	0.703672	0.267486	0.25073	0.39916	0.297539	0.423756	0.277694	0.393903	0.177922	0.436275	0.14444	0.553093	0.383833	0.402152	0.491432	0.127717	0.186295	0.209432
110	0.539576	0.49514	0.0625148	-0.0220574	0.44191	0.44426	0.489329	0.398537	0.399104	0.114586	0.316392	0.0800936	0.424597	0.431714	0.108891	0.197537	0.132015	0.0367246	0.0363306	0.182011	0.251228	0.172074	0.41454	0.41796	0.241434	0.388132	0.35155	0.0935211	0.353851	0.433518	0.495157	0.639144	0.494826	0.447951	0.479846	0.42629	0.371187	0.217277	0.349863	0.246647	0.277397	0.351957	0.612228	0.567711	0.418305	0.444373	0.0447226	0.13872	0.262844
111	0.29667	0.221829	0.437268	0.215652	0.155898	0.270497	0.177148	0.257486	0.166759	0.189901	0.291722	0.248772	0.0238288	0.0649271	-0.361925	-0.538698	0.131745	0.019761	0.194973	0.206652	0.128421	-0.104383	0.243962	0.0518652	0.473939	0.0829476	-0.00287888	-0.391082	0.275048	-0.0895698	0.142813	0.195579	0.0510257	0.124333	-0.0335393	-1.92255e-05	0.14511	0.375899	0.25933	0.288338	0.411986	0.39444	0.218441	0.241829	0.437345	0.319135	0.402323	0.257745	-0.21034
112	0.530135	0.424625	0.521293	0.425037	0.137926	0.199783	0.102269	0.199832	0.2047	0.343301	0.19095	0.22404	-0.0976545	0.0180721	-0.0335921	-0.150762	0.190368	0.112223	0.322961	0.223243	0.279029	0.0601198	0.514474	0.294913	0.510864	0.158657	0.0822134	-0.0493069	0.3011	0.104897	0.463985	0.369861	-0.0395287	0.0439042	-0.0747903	-0.0688829	0.0225751	0.160957	0.0553898	0.0211062	0.27541	0.156562	0.19846	0.161988	0.564904	0.416203	0.488074	0.301882	0.141454
113	0.264086	0.199033	0.049075	-0.112867	0.584374	0.487821	0.496954	0.33565	0.267593	-0.13791	0.413038	0.0650488	0.605547	0.491558	-0.183702	-0.0886062	0.0601229	-0.0383883	-0.0589117	0.122287	0.143982	0.042576	0.161829	0.0747709	0.219741	0.182854	0.244754	-0.24007	0.185256	0.0786284	0.0938963	0.408433	0.608548	0.510403	0.478149	0.44132	0.421185	0.398014	0.50907	0.396095	0.431535	0.387252	0.57834	0.487947	0.296405	0.351804	0.186483	0.274464	-0.00876176
114	0.0062513	0.027605	-0.13638	-0.368431	0.41878	0.414337	0.3653	0.219991	0.0693842	-0.314953	0.229795	-0.121549	0.75029	0.667405	-0.29168	-0.121478	-0.0237266	-0.0789275	-0.166867	0.13996	-0.042956	-0.0205436	-0.0891123	-0.0401428	0.0145137	0.0853435	0.103696	-0.234738	-0.0593637	0.0507566	-0.106695	0.192259	0.730217	0.630637	0.48295	0.58254	0.375179	0.371989	0.419197	0.42783	0.201473	0.343971	0.429727	0.41675	0.101506	0.230769	0.129364	0.252451	-0.128769
115	0.511886	0.347591	0.295948	0.125869	0.645418	0.543113	0.557236	0.34362	0.445991	-0.0112391	0.593262	0.0621837	0.914172	0.775088	-0.0324505	0.0799048	0.30383	0.188272	0.19275	0.310447	0.159869	0.0957309	0.373767	0.154202	0.39193	0.219015	0.337447	-0.0119088	0.119923	0.184628	0.256736	0.670896	0.91804	0.83487	0.838519	0.794294	0.676839	0.588052	0.71735	0.514531	0.371449	0.308169	0.744997	0.600872	0.525643	0.717135	0.344565	0.475197	0.0957982
116	0.28125	0.23793	0.0471087	-0.151361	0.623771	0.604191	0.579142	0.418545	0.259879	-0.170191	0.405355	-0.0122164	0.897329	0.840762	-0.219704	-0.0634837	0.10602	0.0402342	0.0202531	0.229373	9.35279e-05	0.0158861	0.109828	0.0728667	0.178988	0.172497	0.172188	-0.123045	-0.0154099	0.0969983	0.0514233	0.401091	0.871195	0.830398	0.70305	0.880326	0.501265	0.501358	0.554301	0.590248	0.297267	0.42098	0.710074	0.667753	0.325667	0.4869	0.208105	0.352638	-0.0270539
117	0.322822	0.183824	0.223073	0.167382	0.430773	0.273598	0.255275	0.16112	0.349681	0.0731132	0.331469	0.196786	0.238138	0.169106	0.0527715	0.0774317	0.248795	0.0923358	0.17726	0.135873	0.172245	0.125583	0.293578	0.0842708	0.325105	0.116172	0.156142	-0.177026	0.182755	0.068307	0.198895	0.378454	0.247465	0.227405	0.373939	0.244798	0.342211	0.282201	0.3928	0.218297	0.331551	0.221566	0.36963	0.237778	0.34734	0.318726	0.218121	0.275924	-0.115315
118	0.15053	0.178259	0.0338583	0.123743	0.0828078	0.116945	0.0100938	0.063046	0.210405	0.0706433	0.0377504	0.00666554	0.24216	0.274712	0.535746	0.649181	0.231616	0.20405	0.116158	0.0824255	0.164168	0.354554	0.222707	0.238164	-0.0238323	0.189438	0.1803	0.321071	0.115351	0.328169	0.281646	0.405133	0.237647	0.252995	0.342193	0.313371	0.116988	-0.0138263	0.0903264	0.0525722	-0.161381	0.00227282	0.192224	0.147774	0.132783	0.176278	-0.187745	-0.015745	0.249505
119	0.201523	0.188929	0.27102	0.231496	0.268409	0.211768	0.0809282	0.152003	0.177154	0.118295	0.1583	0.188289	0.12169	0.0624741	0.0304543	0.029831	0.202301	0.0548298	0.17375	0.063459	0.285069	0.142366	0.302726	0.175326	0.234642	0.0693083	-0.0366148	-0.26647	0.159522	0.0889614	0.146375	0.343849	0.185542	0.110356	0.31419	0.0740543	0.318076	0.258934	0.262895	0.0979879	0.244386	0.175421	0.195501	0.154277	0.257457	0.107531	0.20644	0.218396	-0.0818988
120	0.0336547	0.0455371	0.0878574	0.0492138	0.150256	0.139599	0.0406607	0.0252772	0.125225	-0.0432913	0.0536448	-0.0387132	0.208256	0.168698	0.196009	0.202021	0.195231	0.0551847	0.0582189	0.0581577	0.155931	0.17514	0.174096	0.121613	0.00965877	0.0667335	-0.00854344	-0.130346	0.212608	0.157502	0.132044	0.325207	0.240334	0.222218	0.30656	0.216591	0.257872	0.192144	0.236525	0.103187	0.0507824	0.0929394	0.127634	0.126293	0.199731	0.190448	0.0310771	0.138025	-0.108927
121	0.520971	0.260895	0.193737	0.145359	0.406543	0.220905	0.424363	0.239212	0.373876	0.117408	0.306937	0.143488	0.167684	0.153439	0.222675	0.171832	0.115118	0.0511983	0.102692	0.094803	0.279529	0.0898965	0.520653	0.210422	0.278929	0.253016	0.296617	-0.0548698	0.424645	0.262295	0.328148	0.455445	0.171879	0.144741	0.239204	0.17295	0.193865	0.109025	0.316522	0.171997	0.467362	0.202183	0.452322	0.312227	0.303791	0.275844	0.146835	0.180099	0.234572
122	0.482085	0.344113	0.407381	0.295742	0.354819	0.389145	0.367218	0.366692	0.240771	0.24609	0.269202	0.240854	0.125118	0.185394	-0.033223	-0.127696	0.213928	0.0853674	0.191644	0.183718	0.271205	0.0658055	0.41616	0.215893	0.441956	0.232485	0.0913666	-0.124166	0.273878	0.084051	0.242828	0.445884	0.178777	0.241161	0.135138	0.15772	0.183348	0.351633	0.247948	0.253269	0.375609	0.330441	0.356718	0.369141	0.460471	0.357636	0.319938	0.273265	0.0849986
123	0.226457	0.13718	0.220217	0.0315459	0.158407	0.198659	0.151029	0.211668	0.0773216	0.176506	0.227242	0.179617	-0.00877443	-0.00792661	-0.579356	-0.649457	-0.104328	-0.21127	0.014434	0.0962908	0.059638	-0.277222	0.15042	0.0389972	0.316336	0.0542604	-0.0180454	-0.521014	0.178751	-0.0257314	0.149598	0.185449	0.0293685	0.0362082	-0.0220434	-0.0692337	0.193146	0.356717	0.170844	0.123689	0.365091	0.293576	0.132222	0.157727	0.286493	0.136289	0.272659	0.129721	-0.298095
124	0.352959	0.268213	0.382558	0.440582	0.0257569	0.024886	-0.0291123	0.0658572	0.225719	0.318093	0.135955	0.177282	-0.108439	-0.0694631	0.268435	0.191769	0.292181	0.110259	0.254076	0.0374274	0.309871	0.130997	0.483175	0.24704	0.265537	0.105652	0.0553453	0.0224781	0.304522	0.253944	0.479193	0.455111	-0.0686458	-0.0507564	0.0681671	-0.0767914	0.079864	0.0634441	0.0119964	-0.119368	0.0697804	-0.0406104	0.0711392	0.0263579	0.371007	0.213152	0.224735	0.161959	0.0989332
125	-0.0377219	-0.0624707	0.0646199	-0.242691	0.195622	0.269794	0.235381	0.235751	-0.0100883	-0.111781	0.231871	0.111554	0.116222	0.0985385	-0.945064	-1.14268	-0.133749	-0.203536	-0.0573909	0.142084	-0.146606	-0.319158	-0.170921	-0.180776	0.251724	-0.0431809	-0.167666	-0.776917	0.0280981	-0.357215	-0.13635	-0.071173	0.15475	0.182549	-0.0908909	0.044918	0.144063	0.410914	0.264172	0.322443	0.358361	0.421067	0.147819	0.194972	0.170568	0.114744	0.25868	0.136452	-0.593971
126	0.0205068	-0.00959954	0.17433	-0.145847	0.212621	0.338184	0.20577	0.267387	-0.02316	-0.0410458	0.254065	0.166034	0.0924243	0.110621	-1.0954	-1.29037	-0.120871	-0.203205	0.00524887	0.144414	-0.160817	-0.356994	-0.126316	-0.160098	0.303046	-0.0495207	-0.227669	-0.71744	-0.0445656	-0.337309	-0.147206	-0.0255747	0.117669	0.177442	-0.108562	0.0332264	0.152888	0.459149	0.233117	0.313898	0.35179	0.425353	0.162769	0.227197	0.20783	0.137369	0.345535	0.21207	-0.560865
127	0.00303029	-0.0014309	-0.32725	-0.385967	0.474705	0.303707	0.426976	0.144382	0.180459	-0.38042	0.223132	-0.163938	0.610785	0.436486	-0.076145	0.100993	-0.0957841	-0.168726	-0.328897	-0.108688	-0.00463992	-0.0240147	-0.0903898	-0.0469376	-0.0897076	0.0409618	0.204973	-0.066857	-0.0264436	0.0772769	-0.0331408	0.181386	0.541914	0.418166	0.480722	0.467453	0.292245	0.165352	0.323385	0.212985	0.193384	0.146166	0.401678	0.319841	-0.0194086	0.114477	-0.0917557	0.067073	0.00777319
128	0.0607915	0.0268736	-0.172123	-0.369846	0.426372	0.320796	0.370582	0.143956	0.206039	-0.240258	0.324074	-0.0850555	0.641979	0.505522	-0.270575	-0.102294	-0.126551	-0.164706	-0.270649	0.0367436	-0.107501	-0.128138	-0.10482	-0.0971713	0.0215274	0.104369	0.256957	-0.137997	-0.0571887	0.0189522	-0.0410993	0.12239	0.583927	0.494471	0.395281	0.477771	0.433147	0.375524	0.443147	0.367431	0.235877	0.225773	0.362041	0.313607	0.0291082	0.19325	-0.0905336	0.0334911	-0.0743343
129	0.175728	0.0752865	0.0253586	-0.237548	0.396581	0.310614	0.417872	0.183376	0.220398	-0.186983	0.402878	-0.0432268	0.515175	0.445821	-0.327434	-0.22413	0.00391492	-0.159698	-0.101924	0.115113	-0.0572736	-0.12618	0.080451	-0.0520548	0.193509	0.0917021	0.173968	-0.262927	0.0969126	0.0986656	0.157392	0.313243	0.491776	0.45303	0.318238	0.444917	0.481945	0.495199	0.549242	0.340908	0.357821	0.260727	0.445581	0.358331	0.338622	0.421274	0.215264	0.242184	-0.186661
130	0.0986799	0.0815136	0.145906	-0.083274	0.505661	0.48005	0.408195	0.349431	0.136617	-0.116594	0.333895	0.122997	0.46809	0.435808	-0.373325	-0.36335	0.0742056	-0.0544461	-0.0203093	0.137246	0.0456486	-0.0512188	0.041813	-0.00907847	0.276635	0.105625	-0.045187	-0.410532	-0.0413902	-0.0852505	-0.110381	0.171629	0.44746	0.400409	0.248353	0.31994	0.372715	0.50195	0.443563	0.458398	0.384369	0.430042	0.380088	0.410489	0.268503	0.215263	0.314165	0.3456	-0.215468
131	0.538741	0.442126	0.365779	0.424246	0.26157	0.307232	0.311186	0.330909	0.335973	0.26668	0.289711	0.259336	0.135072	0.178183	0.256286	0.184763	0.231331	0.192666	0.262164	0.0969542	0.322644	0.182536	0.515653	0.272824	0.331519	0.244089	0.193965	0.144927	0.182233	0.197752	0.299726	0.407057	0.154289	0.177817	0.194948	0.144836	0.185834	0.229552	0.167096	0.183674	0.257452	0.137285	0.372569	0.336218	0.33718	0.269326	0.285948	0.281565	0.413575
132	0.489329	0.287536	0.289822	0.275138	0.136636	0.109417	0.23025	0.141954	0.243486	0.16606	0.25689	0.0996962	0.0339649	0.0776691	0.180725	0.0695014	0.188016	0.107964	0.200497	0.11389	0.293166	0.0489572	0.526038	0.184313	0.362873	0.182421	0.311118	0.0162829	0.371277	0.240848	0.469256	0.351663	0.053179	0.0959427	0.066795	0.0475888	0.168043	0.18607	0.244302	0.0951821	0.333819	0.0535022	0.261272	0.177347	0.341776	0.296743	0.296973	0.215869	0.252223
133	0.287098	0.305831	0.256174	0.459216	0.0862315	0.0317924	-0.0129642	-0.0243742	0.254081	0.15522	0.0206946	0.0337868	0.111884	0.157117	0.743388	0.766182	0.287119	0.268977	0.198898	0.0391019	0.243263	0.368696	0.324538	0.235587	0.0223192	0.148691	0.324065	0.497071	0.148969	0.215066	0.194529	0.288434	0.0931856	0.152247	0.281683	0.191487	-0.0344981	-0.0976814	-0.0251214	-0.0483977	-0.116506	-0.146612	0.157734	0.0657727	0.149	0.233685	-0.00941926	0.110835	0.492877
[truncated: 84 more columns]

## Sheet: sub-07
Fisher Z ROI-to-ROI matrix
Nasal breathing condition
# ROI	1	2	3	4	5	6	7	8	9	10	11	12	13	14	15	16	17	18	19	20	21	22	23	24	25	26	27	28	29	30	31	32	33	34	35	36	37	38	39	40	41	42	43	44	45	46	47	48	49
1	NaN	0.942565	0.504447	0.323769	0.71008	0.802897	0.968399	0.748423	0.653597	0.351173	0.464975	0.559338	0.398531	0.54359	0.0875401	0.702149	0.136789	0.661795	0.335098	0.322264	0.637647	0.486503	0.161583	0.673337	0.300069	0.406348	-0.0215179	0.338429	-0.249981	-0.208842	-0.14871	0.0754014	0.362234	0.450079	0.230757	0.418022	0.129657	0.523491	0.405149	0.62879	0.673566	0.944875	0.51769	0.458652	0.524076	0.247489	0.213427	0.402945	0.610107
2	0.942565	NaN	0.488571	0.353683	0.614008	0.956077	0.680222	0.907807	0.53829	0.547598	0.422751	0.674878	0.360213	0.451043	0.192604	0.638463	0.243426	0.543125	0.38984	0.312296	0.636467	0.689144	0.257111	0.734121	0.355863	0.423898	0.0363005	0.447193	-0.129527	0.0375358	-0.117474	0.0894	0.346183	0.383933	0.259083	0.386446	0.158365	0.382149	0.256714	0.684614	0.468332	0.927069	0.573618	0.631245	0.617455	0.444353	0.454784	0.604055	0.693195
3	0.504447	0.488571	NaN	0.845375	0.355332	0.424555	0.379448	0.504501	0.573735	0.453796	0.568739	0.560218	0.515366	0.510571	0.526666	0.615516	0.311019	0.449192	0.445482	0.421332	0.288334	0.430411	0.251579	0.451837	0.540349	0.477999	0.0370007	0.342574	-0.0298824	-0.143908	0.146982	0.13785	0.425247	0.474157	0.416481	0.53502	0.568783	0.546194	0.498496	0.589097	0.295954	0.53953	0.431999	0.490346	0.551777	0.469507	0.312074	0.452251	0.389779
4	0.323769	0.353683	0.845375	NaN	0.335089	0.299118	0.419791	0.466697	0.401033	0.587745	0.36051	0.40094	0.366474	0.349594	0.48171	0.394224	0.395452	0.382905	0.449934	0.311045	0.214912	0.287675	0.450671	0.337612	0.500283	0.512727	0.0337935	0.103367	0.19119	0.118871	0.34906	0.321279	0.289455	0.315164	0.363166	0.446724	0.488466	0.496984	0.500019	0.512378	0.392859	0.263954	0.490793	0.431875	0.40987	0.545453	0.213595	0.327725	0.247388
5	0.71008	0.614008	0.355332	0.335089	NaN	1.14799	1.20414	0.897715	0.52238	0.369451	0.265893	0.441939	0.757835	0.805273	0.0357578	0.595264	0.438009	0.599848	0.754435	0.705842	0.381489	0.569478	0.285473	0.516561	0.599278	0.658392	-0.447829	0.00944765	-0.501898	-0.407333	0.0597803	0.308422	0.811836	0.858384	0.623297	0.783926	0.351361	0.65545	0.837256	0.907944	1.04688	0.929656	1.03859	0.837963	0.403992	0.337952	0.267551	0.481232	0.0442896
6	0.802897	0.956077	0.424555	0.299118	1.14799	NaN	0.874298	1.13575	0.603118	0.467748	0.378451	0.627485	0.752497	0.833537	0.143919	0.643941	0.410796	0.608414	0.684175	0.640852	0.39497	0.740011	0.231148	0.614758	0.575603	0.564035	-0.259726	0.149953	-0.393418	-0.301087	0.00408638	0.230475	0.755439	0.808351	0.556662	0.71462	0.349365	0.648772	0.58406	0.877609	0.703148	1.09237	0.909542	0.879929	0.486448	0.462257	0.359651	0.564823	0.277854
7	0.968399	0.680222	0.379448	0.419791	1.20414	0.874298	NaN	0.943446	0.525125	0.320087	0.291606	0.356924	0.51972	0.56877	0.0190489	0.492875	0.294135	0.554405	0.507862	0.477008	0.423473	0.397284	0.28009	0.497971	0.444992	0.493271	-0.277605	0.0400406	-0.296265	-0.205773	0.0261472	0.269646	0.480878	0.545153	0.375994	0.503092	0.234155	0.508852	0.744286	0.776459	1.18152	0.822281	0.862864	0.635044	0.345713	0.243721	0.19969	0.393383	0.19499
8	0.748423	0.907807	0.504501	0.466697	0.897715	1.13575	0.943446	NaN	0.591225	0.58835	0.485522	0.751538	0.711981	0.795757	0.203417	0.651669	0.42284	0.605938	0.576888	0.618309	0.253014	0.528548	0.209809	0.596168	0.640234	0.595272	-0.184109	0.180078	-0.26314	-0.156205	0.127994	0.289446	0.653893	0.684672	0.542837	0.714121	0.502798	0.696071	0.619976	1.01364	0.628993	0.922139	0.857553	0.983739	0.621118	0.520193	0.461118	0.644402	0.299279
9	0.653597	0.53829	0.573735	0.401033	0.52238	0.603118	0.525125	0.591225	NaN	0.665326	0.870418	0.891737	0.52344	0.571763	0.444055	0.611393	0.385499	0.288567	0.561345	0.504191	0.271224	0.38443	0.352504	0.347883	0.668733	0.379221	0.0520936	0.17409	-0.101444	-0.192751	0.135831	0.116062	0.508372	0.539552	0.601476	0.614128	0.439635	0.5218	0.559996	0.64413	0.452415	0.634846	0.617386	0.59618	0.648875	0.418832	0.507668	0.609913	0.302324
10	0.351173	0.547598	0.453796	0.587745	0.369451	0.467748	0.320087	0.58835	0.665326	NaN	0.45564	0.959152	0.471213	0.44321	0.428077	0.467189	0.500265	0.282964	0.540364	0.374323	0.26019	0.362313	0.579269	0.472955	0.539858	0.536644	0.101418	0.297616	0.0589903	0.056168	0.236566	0.177503	0.392103	0.395887	0.443575	0.485383	0.441971	0.51441	0.391502	0.684945	0.273508	0.440886	0.512669	0.607182	0.556484	0.587968	0.357347	0.45558	0.319162
11	0.464975	0.422751	0.568739	0.36051	0.265893	0.378451	0.291606	0.485522	0.870418	0.45564	NaN	0.820432	0.57248	0.551441	0.573903	0.588509	0.227824	0.332392	0.455454	0.501447	0.151654	0.380881	0.279159	0.355391	0.61015	0.294452	0.15254	0.244671	0.0951251	0.0499597	0.228552	0.10475	0.470566	0.435199	0.54373	0.492162	0.577837	0.372681	0.490166	0.537725	0.223605	0.433486	0.462264	0.465306	0.630182	0.463611	0.592019	0.667182	0.342099
12	0.559338	0.674878	0.560218	0.40094	0.441939	0.627485	0.356924	0.751538	0.891737	0.959152	0.820432	NaN	0.711844	0.763554	0.503443	0.770665	0.435431	0.502705	0.581989	0.530905	0.314974	0.532714	0.309034	0.647143	0.642276	0.559949	0.121556	0.476131	-0.101609	-0.0615568	0.142193	0.112131	0.607397	0.616516	0.564849	0.622372	0.519255	0.673168	0.409347	0.822141	0.28855	0.751409	0.561522	0.701897	0.843104	0.610971	0.513023	0.711828	0.41856
13	0.398531	0.360213	0.515366	0.366474	0.757835	0.752497	0.51972	0.711981	0.52344	0.471213	0.57248	0.711844	NaN	1.63875	0.3586	0.835306	0.588853	0.655161	0.917934	1.21455	0.109854	0.57422	0.200609	0.614262	1.09806	0.852028	-0.462681	0.158139	-0.389608	-0.357563	0.419793	0.420807	1.76304	1.62992	1.13819	1.34383	0.94474	0.979848	0.897522	0.941223	0.401918	0.738742	1.02017	1.12765	0.586253	0.605614	0.545932	0.765212	0.014799
14	0.54359	0.451043	0.510571	0.349594	0.805273	0.833537	0.56877	0.795757	0.571763	0.44321	0.551441	0.763554	1.63875	NaN	0.24638	0.899395	0.505887	0.805068	0.81743	1.09124	0.203638	0.540258	0.10982	0.684054	0.922876	0.889849	-0.417976	0.215502	-0.470594	-0.387217	0.267197	0.347741	1.45253	1.7362	0.873361	1.20972	0.73236	1.09983	0.771324	0.885901	0.429259	0.783074	0.886485	0.979125	0.620643	0.553573	0.450096	0.711638	0.0941755
15	0.0875401	0.192604	0.526666	0.48171	0.0357578	0.143919	0.0190489	0.203417	0.444055	0.428077	0.573903	0.503443	0.3586	0.24638	NaN	0.401609	0.465352	0.0840227	0.397687	0.362928	0.234521	0.397631	0.437504	0.212552	0.537801	0.234898	0.244539	0.312387	0.416662	0.222247	0.510689	0.221648	0.249899	0.227104	0.404915	0.376916	0.591031	0.234436	0.30742	0.407741	0.0404029	0.186066	0.317744	0.355663	0.44597	0.609666	0.427754	0.422241	0.362586
16	0.702149	0.638463	0.615516	0.394224	0.595264	0.643941	0.492875	0.651669	0.611393	0.467189	0.588509	0.770665	0.835306	0.899395	0.401609	NaN	0.361483	1.02239	0.563907	0.777919	0.430001	0.782197	0.0706391	0.860397	0.726226	0.729308	-0.319054	0.563783	-0.414671	-0.336042	0.151035	0.378359	0.81935	0.894366	0.631439	0.856581	0.521188	0.768068	0.602816	0.807932	0.337079	0.898703	0.630809	0.760947	0.652588	0.486379	0.55972	0.75532	0.283898
17	0.136789	0.243426	0.311019	0.395452	0.438009	0.410796	0.294135	0.42284	0.385499	0.500265	0.227824	0.435431	0.588853	0.505887	0.465352	0.361483	NaN	0.168306	0.830694	0.683451	0.230946	0.378658	0.506676	0.284021	0.743154	0.656929	-0.171752	0.0938748	-0.109854	-0.122979	0.443724	0.399835	0.577829	0.576325	0.586599	0.576308	0.484003	0.486898	0.552593	0.609229	0.316938	0.370462	0.604891	0.603057	0.368756	0.533529	0.32574	0.453086	-0.0397556
18	0.661795	0.543125	0.449192	0.382905	0.599848	0.608414	0.554405	0.605938	0.288567	0.282964	0.332392	0.502705	0.655161	0.805068	0.0840227	1.02239	0.168306	NaN	0.433125	0.551283	0.366958	0.595831	-0.0555998	0.789937	0.440075	0.765536	-0.372728	0.389842	-0.465463	-0.271753	0.0355729	0.311102	0.678991	0.749845	0.388979	0.586871	0.275497	0.641539	0.427757	0.521418	0.400579	0.721794	0.494419	0.53233	0.48232	0.332122	0.220298	0.472494	0.223905
19	0.335098	0.38984	0.445482	0.449934	0.754435	0.684175	0.507862	0.576888	0.561345	0.540364	0.455454	0.581989	0.917934	0.81743	0.397687	0.563907	0.830694	0.433125	NaN	0.961307	0.274385	0.501374	0.586014	0.470328	0.873243	0.736251	-0.276435	0.116568	-0.216164	-0.192919	0.296919	0.335117	0.951025	0.897381	0.839062	0.838135	0.627492	0.649848	0.797659	0.768403	0.493595	0.578224	0.908955	0.791633	0.462065	0.521615	0.42058	0.634458	0.0244206
20	0.322264	0.312296	0.421332	0.311045	0.705842	0.640852	0.477008	0.618309	0.504191	0.374323	0.501447	0.530905	1.21455	1.09124	0.362928	0.777919	0.683451	0.551283	0.961307	NaN	0.0621581	0.590105	0.178757	0.568102	1.13883	0.81544	-0.593159	0.0588414	-0.442174	-0.394406	0.416734	0.547988	1.3625	1.38666	1.04523	1.18316	0.785452	0.779338	0.850164	0.778905	0.357258	0.648285	0.92693	0.967756	0.533048	0.56559	0.551558	0.725278	-0.0979447
21	0.637647	0.636467	0.288334	0.214912	0.381489	0.39497	0.423473	0.253014	0.271224	0.26019	0.151654	0.314974	0.109854	0.203638	0.234521	0.430001	0.230946	0.366958	0.274385	0.0621581	NaN	0.435135	0.337377	0.573936	0.156412	0.333046	0.233905	0.569275	0.110872	0.189086	-0.128246	0.0868281	0.0846294	0.148223	-0.0603659	0.0891662	-0.119864	0.221272	0.136718	0.35209	0.42737	0.467274	0.232261	0.167839	0.338241	0.244303	0.0596013	0.216812	0.638069
22	0.486503	0.689144	0.430411	0.287675	0.569478	0.740011	0.397284	0.528548	0.38443	0.362313	0.380881	0.532714	0.57422	0.540258	0.397631	0.782197	0.378658	0.595831	0.501374	0.590105	0.435135	NaN	0.20077	0.660058	0.535792	0.464817	-0.181593	0.377622	-0.17902	-0.134073	0.136333	0.323327	0.558684	0.597068	0.444824	0.545294	0.309068	0.374252	0.400776	0.577813	0.379365	0.741831	0.550725	0.606074	0.458808	0.533081	0.443083	0.557883	0.319427
23	0.161583	0.257111	0.251579	0.450671	0.285473	0.231148	0.28009	0.209809	0.352504	0.579269	0.279159	0.309034	0.200609	0.10982	0.437504	0.0706391	0.506676	-0.0555998	0.586014	0.178757	0.337377	0.20077	NaN	0.18152	0.346672	0.238958	0.191858	0.145107	0.410699	0.282616	0.344216	0.144695	0.135074	0.0969736	0.229601	0.151571	0.282051	0.124221	0.399961	0.340773	0.374218	0.167441	0.414123	0.253913	0.299937	0.476053	0.136715	0.186732	0.269911
24	0.673337	0.734121	0.451837	0.337612	0.516561	0.614758	0.497971	0.596168	0.347883	0.472955	0.355391	0.647143	0.614262	0.684054	0.212552	0.860397	0.284021	0.789937	0.470328	0.568102	0.573936	0.660058	0.18152	NaN	0.526319	0.744622	-0.166717	0.597505	-0.22838	-0.0112804	0.152291	0.396297	0.546909	0.639171	0.313419	0.520036	0.239161	0.58804	0.349103	0.632104	0.308047	0.867937	0.445602	0.587737	0.58382	0.49803	0.312521	0.51037	0.433723
25	0.300069	0.355863	0.540349	0.500283	0.599278	0.575603	0.444992	0.640234	0.668733	0.539858	0.61015	0.642276	1.09806	0.922876	0.537801	0.726226	0.743154	0.440075	0.873243	1.13883	0.156412	0.535792	0.346672	0.526319	NaN	0.802591	-0.292442	0.108793	-0.158799	-0.196885	0.638681	0.533046	1.06352	1.0608	1.09284	1.15508	0.856959	0.741864	0.906996	0.815602	0.399942	0.601815	0.954314	1.04456	0.781198	0.752947	0.635526	0.822736	0.013389
26	0.406348	0.423898	0.477999	0.512727	0.658392	0.564035	0.493271	0.595272	0.379221	0.536644	0.294452	0.559949	0.852028	0.889849	0.234898	0.729308	0.656929	0.765536	0.736251	0.81544	0.333046	0.464817	0.238958	0.744622	0.802591	NaN	-0.287568	0.284792	-0.309804	-0.163445	0.365757	0.605044	0.797761	0.923302	0.571925	0.796476	0.443158	0.865233	0.548533	0.759529	0.374368	0.644137	0.645101	0.758376	0.632113	0.709076	0.238607	0.521671	0.079968
27	-0.0215179	0.0363005	0.0370007	0.0337935	-0.447829	-0.259726	-0.277605	-0.184109	0.0520936	0.101418	0.15254	0.121556	-0.462681	-0.417976	0.244539	-0.319054	-0.171752	-0.372728	-0.276435	-0.593159	0.233905	-0.181593	0.191858	-0.166717	-0.292442	-0.287568	NaN	0.281639	0.846312	0.652632	-0.212188	-0.389412	-0.591053	-0.593227	-0.406306	-0.455641	-0.192807	-0.266505	-0.336662	-0.206588	-0.200585	-0.2691	-0.402924	-0.39381	0.0917928	0.0126711	-0.183855	-0.223129	0.559662
28	0.338429	0.447193	0.342574	0.103367	0.00944765	0.149953	0.0400406	0.180078	0.17409	0.297616	0.244671	0.476131	0.158139	0.215502	0.312387	0.563783	0.0938748	0.389842	0.116568	0.0588414	0.569275	0.377622	0.145107	0.597505	0.108793	0.284792	0.281639	NaN	0.0479186	0.188996	-0.0821692	-0.0447939	0.0820203	0.105566	-0.0139601	0.0845623	0.130817	0.228236	0.0150861	0.251882	-0.100502	0.345978	0.0103749	0.179746	0.401269	0.278461	0.202169	0.256638	0.583748
29	-0.249981	-0.129527	-0.0298824	0.19119	-0.501898	-0.393418	-0.296265	-0.26314	-0.101444	0.0589903	0.0951251	-0.101609	-0.389608	-0.470594	0.416662	-0.414671	-0.109854	-0.465463	-0.216164	-0.442174	0.110872	-0.17902	0.410699	-0.22838	-0.158799	-0.309804	0.846312	0.0479186	NaN	1.02735	0.215748	-0.114499	-0.538133	-0.568307	-0.306002	-0.39484	-0.0399271	-0.3672	-0.209121	-0.251084	-0.19612	-0.467818	-0.264556	-0.322162	-0.00119237	0.180893	-0.10709	-0.208209	0.40632
30	-0.208842	0.0375358	-0.143908	0.118871	-0.407333	-0.301087	-0.205773	-0.156205	-0.192751	0.056168	0.0499597	-0.0615568	-0.357563	-0.387217	0.222247	-0.336042	-0.122979	-0.271753	-0.192919	-0.394406	0.189086	-0.134073	0.282616	-0.0112804	-0.196885	-0.163445	0.652632	0.188996	1.02735	NaN	0.174285	0.00320773	-0.480984	-0.523187	-0.31586	-0.394199	-0.128589	-0.322138	-0.272378	-0.227532	-0.207509	-0.387182	-0.216833	-0.233685	0.0438046	0.203994	-0.0353302	-0.133457	0.351235
31	-0.14871	-0.117474	0.146982	0.34906	0.0597803	0.00408638	0.0261472	0.127994	0.135831	0.236566	0.228552	0.142193	0.419793	0.267197	0.510689	0.151035	0.443724	0.0355729	0.296919	0.416734	-0.128246	0.136333	0.344216	0.152291	0.638681	0.365757	-0.212188	-0.0821692	0.215748	0.174285	NaN	0.630706	0.332035	0.321034	0.475437	0.433178	0.551984	0.249855	0.370135	0.223643	0.0219484	-0.0207445	0.361736	0.391121	0.268571	0.586282	0.280777	0.279558	-0.166112
32	0.0754014	0.0894	0.13785	0.321279	0.308422	0.230475	0.269646	0.289446	0.116062	0.177503	0.10475	0.112131	0.420807	0.347741	0.221648	0.378359	0.399835	0.311102	0.335117	0.547988	0.0868281	0.323327	0.144695	0.396297	0.533046	0.605044	-0.389412	-0.0447939	-0.114499	0.00320773	0.630706	NaN	0.415941	0.463827	0.352162	0.432773	0.3074	0.420784	0.411675	0.318354	0.238406	0.165783	0.429426	0.449043	0.267208	0.489588	0.173857	0.26683	-0.179447
33	0.362234	0.346183	0.425247	0.289455	0.811836	0.755439	0.480878	0.653893	0.508372	0.392103	0.470566	0.607397	1.76304	1.45253	0.249899	0.81935	0.577829	0.678991	0.951025	1.3625	0.0846294	0.558684	0.135074	0.546909	1.06352	0.797761	-0.591053	0.0820203	-0.538133	-0.480984	0.332035	0.415941	NaN	1.79656	1.26954	1.42236	0.869355	0.932366	0.909562	0.831862	0.39802	0.727043	1.02924	1.08397	0.560823	0.512822	0.552004	0.748267	-0.0931058
34	0.450079	0.383933	0.474157	0.315164	0.858384	0.808351	0.545153	0.684672	0.539552	0.395887	0.435199	0.616516	1.62992	1.7362	0.227104	0.894366	0.576325	0.749845	0.897381	1.38666	0.148223	0.597068	0.0969736	0.639171	1.0608	0.923302	-0.593227	0.105566	-0.568307	-0.523187	0.321034	0.463827	1.79656	NaN	1.04834	1.37032	0.718665	1.04799	0.857612	0.829546	0.445762	0.780723	0.960634	1.04251	0.561445	0.517781	0.455077	0.699316	-0.0324666
35	0.230757	0.259083	0.416481	0.363166	0.623297	0.556662	0.375994	0.542837	0.601476	0.443575	0.54373	0.564849	1.13819	0.873361	0.404915	0.631439	0.586599	0.388979	0.839062	1.04523	-0.0603659	0.444824	0.229601	0.313419	1.09284	0.571925	-0.406306	-0.0139601	-0.306002	-0.31586	0.475437	0.352162	1.26954	1.04834	NaN	1.34631	1.02198	0.698713	0.946642	0.718105	0.36487	0.53623	1.07075	1.10208	0.539589	0.525609	0.699842	0.743205	-0.138192
36	0.418022	0.386446	0.53502	0.446724	0.783926	0.71462	0.503092	0.714121	0.614128	0.485383	0.492162	0.622372	1.34383	1.20972	0.376916	0.856581	0.576308	0.586871	0.838135	1.18316	0.0891662	0.545294	0.151571	0.520036	1.15508	0.796476	-0.455641	0.0845623	-0.39484	-0.394199	0.433178	0.432773	1.42236	1.37032	1.34631	NaN	0.935568	0.997895	0.931709	0.908149	0.414719	0.695449	1.09749	1.31146	0.652262	0.605758	0.606777	0.803284	-0.0292919
37	0.129657	0.158365	0.568783	0.488466	0.351361	0.349365	0.234155	0.502798	0.439635	0.441971	0.577837	0.519255	0.94474	0.73236	0.591031	0.521188	0.484003	0.275497	0.627492	0.785452	-0.119864	0.309068	0.282051	0.239161	0.856959	0.443158	-0.192807	0.130817	-0.0399271	-0.128589	0.551984	0.3074	0.869355	0.718665	1.02198	0.935568	NaN	0.630606	0.858499	0.618235	0.167038	0.314783	0.716232	0.766884	0.491638	0.517903	0.622061	0.630234	-0.020463
38	0.523491	0.382149	0.546194	0.496984	0.65545	0.648772	0.508852	0.696071	0.5218	0.51441	0.372681	0.673168	0.979848	1.09983	0.234436	0.768068	0.486898	0.641539	0.649848	0.779338	0.221272	0.374252	0.124221	0.58804	0.741864	0.865233	-0.266505	0.228236	-0.3672	-0.322138	0.249855	0.420784	0.932366	1.04799	0.698713	0.997895	0.630606	NaN	0.707315	0.915967	0.425825	0.633676	0.743279	0.782729	0.601933	0.491363	0.249451	0.487671	0.0998631
39	0.405149	0.256714	0.498496	0.500019	0.837256	0.58406	0.744286	0.619976	0.559996	0.391502	0.490166	0.409347	0.897522	0.771324	0.30742	0.602816	0.552593	0.427757	0.797659	0.850164	0.136718	0.400776	0.399961	0.349103	0.906996	0.548533	-0.336662	0.0150861	-0.209121	-0.272378	0.370135	0.411675	0.909562	0.857612	0.946642	0.931709	0.858499	0.707315	NaN	0.800276	0.810292	0.560922	1.05727	0.827898	0.467023	0.44044	0.394659	0.540904	-0.0742578
40	0.62879	0.684614	0.589097	0.512378	0.907944	0.877609	0.776459	1.01364	0.64413	0.684945	0.537725	0.822141	0.941223	0.885901	0.407741	0.807932	0.609229	0.521418	0.768403	0.778905	0.35209	0.577813	0.340773	0.632104	0.815602	0.759529	-0.206588	0.251882	-0.251084	-0.227532	0.223643	0.318354	0.831862	0.829546	0.718105	0.908149	0.618235	0.915967	0.800276	NaN	0.671272	1.00672	0.933295	1.02479	0.685134	0.599845	0.419843	0.648288	0.19959
41	0.673566	0.468332	0.295954	0.392859	1.04688	0.703148	1.18152	0.628993	0.452415	0.273508	0.223605	0.28855	0.401918	0.429259	0.0404029	0.337079	0.316938	0.400579	0.493595	0.357258	0.42737	0.379365	0.374218	0.308047	0.399942	0.374368	-0.200585	-0.100502	-0.19612	-0.207509	0.0219484	0.238406	0.39802	0.445762	0.36487	0.414719	0.167038	0.425825	0.810292	0.671272	NaN	0.650161	0.804772	0.472295	0.272066	0.209356	0.0941473	0.27182	0.0898702
42	0.944875	0.927069	0.53953	0.263954	0.929656	1.09237	0.822281	0.922139	0.634846	0.440886	0.433486	0.751409	0.738742	0.783074	0.186066	0.898703	0.370462	0.721794	0.578224	0.648285	0.467274	0.741831	0.167441	0.867937	0.601815	0.644137	-0.2691	0.345978	-0.467818	-0.387182	-0.0207445	0.165783	0.727043	0.780723	0.53623	0.695449	0.314783	0.633676	0.560922	1.00672	0.650161	NaN	0.742059	0.854688	0.633111	0.411998	0.402336	0.621346	0.342632
43	0.51769	0.573618	0.431999	0.490793	1.03859	0.909542	0.862864	0.857553	0.617386	0.512669	0.462264	0.561522	1.02017	0.886485	0.317744	0.630809	0.604891	0.494419	0.908955	0.92693	0.232261	0.550725	0.414123	0.445602	0.954314	0.645101	-0.402924	0.0103749	-0.264556	-0.216833	0.361736	0.429426	1.02924	0.960634	1.07075	1.09749	0.716232	0.743279	1.05727	0.933295	0.804772	0.742059	NaN	1.31772	0.626349	0.62392	0.58702	0.748576	0.0626456
44	0.458652	0.631245	0.490346	0.431875	0.837963	0.879929	0.635044	0.983739	0.59618	0.607182	0.465306	0.701897	1.12765	0.979125	0.355663	0.760947	0.603057	0.53233	0.791633	0.967756	0.167839	0.606074	0.253913	0.587737	1.04456	0.758376	-0.39381	0.179746	-0.322162	-0.233685	0.391121	0.449043	1.08397	1.04251	1.10208	1.31146	0.766884	0.782729	0.827898	1.02479	0.472295	0.854688	1.31772	NaN	0.736653	0.748409	0.713694	0.892392	0.10873
45	0.524076	0.617455	0.551777	0.40987	0.403992	0.486448	0.345713	0.621118	0.648875	0.556484	0.630182	0.843104	0.586253	0.620643	0.44597	0.652588	0.368756	0.48232	0.462065	0.533048	0.338241	0.458808	0.299937	0.58382	0.781198	0.632113	0.0917928	0.401269	-0.00119237	0.0438046	0.268571	0.267208	0.560823	0.561445	0.539589	0.652262	0.491638	0.601933	0.467023	0.685134	0.272066	0.633111	0.626349	0.736653	NaN	0.878219	0.523664	0.671374	0.425592
46	0.247489	0.444353	0.469507	0.545453	0.337952	0.462257	0.243721	0.520193	0.418832	0.587968	0.463611	0.610971	0.605614	0.553573	0.609666	0.486379	0.533529	0.332122	0.521615	0.56559	0.244303	0.533081	0.476053	0.49803	0.752947	0.709076	0.0126711	0.278461	0.180893	0.203994	0.586282	0.489588	0.512822	0.517781	0.525609	0.605758	0.517903	0.491363	0.44044	0.599845	0.209356	0.411998	0.62392	0.748409	0.878219	NaN	0.524137	0.610954	0.25795
47	0.213427	0.454784	0.312074	0.213595	0.267551	0.359651	0.19969	0.461118	0.507668	0.357347	0.592019	0.513023	0.545932	0.450096	0.427754	0.55972	0.32574	0.220298	0.42058	0.551558	0.0596013	0.443083	0.136715	0.312521	0.635526	0.238607	-0.183855	0.202169	-0.10709	-0.0353302	0.280777	0.173857	0.552004	0.455077	0.699842	0.606777	0.622061	0.249451	0.394659	0.419843	0.0941473	0.402336	0.58702	0.713694	0.523664	0.524137	NaN	1.26617	0.0925666
48	0.402945	0.604055	0.452251	0.327725	0.481232	0.564823	0.393383	0.644402	0.609913	0.45558	0.667182	0.711828	0.765212	0.711638	0.422241	0.75532	0.453086	0.472494	0.634458	0.725278	0.216812	0.557883	0.186732	0.51037	0.822736	0.521671	-0.223129	0.256638	-0.208209	-0.133457	0.279558	0.26683	0.748267	0.699316	0.743205	0.803284	0.630234	0.487671	0.540904	0.648288	0.27182	0.621346	0.748576	0.892392	0.671374	0.610954	1.26617	NaN	0.132422
49	0.610107	0.693195	0.389779	0.247388	0.0442896	0.277854	0.19499	0.299279	0.302324	0.319162	0.342099	0.41856	0.014799	0.0941755	0.362586	0.283898	-0.0397556	0.223905	0.0244206	-0.0979447	0.638069	0.319427	0.269911	0.433723	0.013389	0.079968	0.559662	0.583748	0.40632	0.351235	-0.166112	-0.179447	-0.0931058	-0.0324666	-0.138192	-0.0292919	-0.020463	0.0998631	-0.0742578	0.19959	0.0898702	0.342632	0.0626456	0.10873	0.425592	0.25795	0.0925666	0.132422	NaN
50	0.409518	0.350874	0.729752	0.517898	0.49413	0.489715	0.375273	0.561098	0.616517	0.500311	0.568914	0.657994	0.752298	0.720654	0.362646	0.598424	0.301074	0.42928	0.527038	0.559578	0.126042	0.423015	0.194223	0.377837	0.688257	0.454943	-0.0585321	0.16258	-0.140559	-0.225574	0.220947	0.267052	0.682394	0.672148	0.686665	0.723505	0.740656	0.623184	0.627236	0.586903	0.352455	0.473296	0.557768	0.586648	0.576377	0.464892	0.463631	0.506316	0.143164
51	0.286433	0.23198	0.554966	0.376532	0.549297	0.547553	0.312919	0.585375	0.599686	0.448807	0.568009	0.688613	1.09049	1.09145	0.351821	0.660044	0.577871	0.458201	0.778939	0.96128	0.0178148	0.410179	0.125544	0.388282	0.934169	0.646046	-0.297709	0.063359	-0.363475	-0.376489	0.36702	0.393589	1.11315	1.09753	0.98691	1.08074	0.863326	0.828571	0.722481	0.642757	0.278683	0.494241	0.703126	0.822533	0.51205	0.544595	0.5358	0.64909	-0.0798158
52	-0.37553	-0.165409	-0.107814	0.235848	-0.493878	-0.42653	-0.302531	-0.272909	-0.187849	0.134419	-0.0887753	-0.175746	-0.415393	-0.541431	0.348192	-0.483577	0.00399564	-0.551192	-0.259687	-0.437494	-0.0837428	-0.21037	0.38123	-0.304251	-0.203098	-0.318368	0.523922	-0.105436	1.066	0.833797	0.301346	-0.0312792	-0.550497	-0.603493	-0.291845	-0.405177	-0.0676554	-0.381559	-0.29367	-0.245113	-0.213023	-0.506445	-0.247827	-0.302291	-0.176042	0.111216	-0.0942186	-0.266871	0.211167
53	1.03186	0.849675	0.432382	0.390927	0.830261	0.826548	0.897758	0.623569	0.442517	0.287251	0.180636	0.304308	0.235023	0.365574	-0.0539306	0.442127	0.135402	0.535812	0.285681	0.223278	0.649142	0.485683	0.20432	0.493647	0.20818	0.426816	-0.0768056	0.178606	-0.239019	-0.159084	-0.209667	0.116683	0.229729	0.341723	0.0886888	0.255805	-0.0529176	0.367013	0.28299	0.466434	0.710416	0.73544	0.446469	0.362435	0.321941	0.239186	0.131904	0.299894	0.472003
54	0.66648	0.923124	0.453412	0.540463	0.556583	0.714665	0.583789	0.6038	0.368727	0.504328	0.194432	0.331199	0.160351	0.240037	0.131195	0.32784	0.235533	0.363053	0.289531	0.163637	0.539178	0.494628	0.38131	0.474085	0.223572	0.39832	0.0448798	0.19246	0.00663817	0.0996627	-0.0540672	0.167612	0.137219	0.214103	0.0842693	0.206477	0.0343724	0.299794	0.167603	0.410051	0.455476	0.510509	0.380827	0.365288	0.32504	0.40876	0.2032	0.28005	0.511906
55	0.289609	0.540336	0.480283	0.770543	0.401751	0.415884	0.441447	0.571956	0.366645	0.605974	0.32857	0.342689	0.26089	0.242191	0.425521	0.25641	0.420816	0.219222	0.417743	0.316338	0.293773	0.383352	0.577663	0.281459	0.459035	0.422824	0.0688996	0.120957	0.267604	0.329437	0.325124	0.308427	0.201208	0.21928	0.291379	0.315313	0.349092	0.272266	0.34873	0.432569	0.357529	0.269899	0.516788	0.49461	0.443575	0.675423	0.39897	0.367564	0.327942
56	0.271791	0.544519	0.287567	0.453953	0.581916	0.545435	0.61855	0.545053	0.27585	0.363762	0.171246	0.237704	0.299465	0.243509	0.351004	0.181373	0.442053	0.193194	0.47147	0.331148	0.35645	0.411209	0.476606	0.275823	0.42671	0.37684	-0.109934	0.00210802	0.108243	0.154394	0.250003	0.277625	0.269684	0.265217	0.310907	0.302032	0.228868	0.201936	0.383761	0.533609	0.661129	0.444219	0.714829	0.560777	0.280786	0.470757	0.31784	0.388852	0.18904
57	0.445533	0.649601	0.392594	0.477523	0.888908	0.820507	0.867444	0.899237	0.457916	0.428006	0.293133	0.397552	0.51228	0.511685	0.250126	0.367959	0.535291	0.383617	0.659985	0.542757	0.307896	0.429645	0.324453	0.37861	0.636801	0.566265	-0.218769	-0.0116419	-0.143369	-0.0589979	0.216582	0.347299	0.536831	0.548433	0.563361	0.63511	0.382399	0.439548	0.650642	0.757704	0.833505	0.672409	0.991821	0.890669	0.466999	0.485826	0.39033	0.572666	0.10748
58	0.468661	0.55441	0.482965	0.40743	0.672011	0.670297	0.572839	0.715962	0.48946	0.394019	0.432345	0.522786	0.86998	0.802552	0.278782	0.859092	0.410776	0.647565	0.591607	0.84013	0.184154	0.626336	0.100388	0.611979	0.812292	0.554742	-0.494839	0.171516	-0.402235	-0.299501	0.300492	0.359746	0.911631	0.86033	0.883546	1.03737	0.641966	0.638348	0.758439	0.738035	0.497411	0.763477	1.06603	1.1197	0.594245	0.551604	0.889704	0.986881	0.0412056
59	0.215368	0.389924	0.376325	0.35361	0.461868	0.460928	0.389561	0.560615	0.387858	0.362213	0.476622	0.461825	0.855526	0.646583	0.489143	0.600561	0.519631	0.409354	0.614005	0.812033	0.0665236	0.580631	0.188033	0.40716	0.92856	0.489213	-0.395196	0.0831357	-0.151604	-0.0963725	0.552591	0.378398	0.827169	0.722653	0.934157	0.878936	0.765215	0.432111	0.672293	0.616323	0.354313	0.491191	0.942854	1.00974	0.514729	0.636952	0.977536	0.977709	-0.00307155
60	0.013653	0.146279	0.310573	0.387233	-0.220416	-0.0944967	-0.0707881	0.027557	0.225187	0.240199	0.385106	0.171197	-0.0827577	-0.176681	0.886804	-0.0394442	0.0901209	-0.258485	0.0453757	-0.0806885	0.123309	0.136889	0.426288	-0.0609848	0.102985	-0.180416	0.556601	0.118038	0.91359	0.611793	0.272851	-0.0679785	-0.208245	-0.235845	0.0141119	-0.0460205	0.250454	-0.126068	0.00479238	0.0648981	-0.0475271	-0.109739	0.0150349	0.00262387	0.154505	0.3083	0.24022	0.117137	0.521817
61	-0.0404798	0.218005	0.131268	0.293251	-0.3423	-0.181193	-0.176348	-0.0635026	0.0336342	0.291107	0.185495	0.138234	-0.373234	-0.389878	0.384402	-0.198585	-0.0738659	-0.261788	-0.146656	-0.446994	0.263209	-0.0328296	0.346713	-0.0229772	-0.229027	-0.175602	0.834659	0.265461	0.928136	0.998501	-0.0361984	-0.178843	-0.50586	-0.532956	-0.34582	-0.37878	-0.111144	-0.280005	-0.287988	-0.0867826	-0.148766	-0.230312	-0.219305	-0.217174	0.116672	0.185137	0.0306326	-0.0728103	0.582712
62	-0.184797	-0.151352	0.06203	0.191923	-0.608714	-0.464794	-0.334074	-0.316862	-0.107855	0.0385194	0.0124765	-0.104873	-0.465356	-0.492502	0.347885	-0.338168	-0.123217	-0.335735	-0.319082	-0.505158	0.113053	-0.211494	0.252271	-0.164047	-0.29499	-0.271288	0.830074	0.170811	0.975935	0.703919	0.0807548	-0.136593	-0.600501	-0.592063	-0.427147	-0.464648	-0.119338	-0.281372	-0.305504	-0.269779	-0.288114	-0.432499	-0.427624	-0.432517	-0.0119935	0.0165865	-0.261722	-0.37474	0.424107
63	-0.207119	-0.066909	0.0339889	0.159818	-0.564686	-0.407093	-0.29227	-0.211471	-0.161378	0.0530828	0.0469237	-0.0741438	-0.487716	-0.505836	0.293361	-0.401529	-0.171362	-0.370392	-0.315087	-0.53888	0.125613	-0.243284	0.214755	-0.135741	-0.306136	-0.292331	0.873733	0.156288	1.1221	1.12602	0.0518686	-0.177986	-0.666365	-0.67322	-0.47361	-0.503318	-0.149351	-0.403217	-0.357702	-0.320438	-0.301428	-0.452508	-0.406649	-0.38972	-0.0468166	0.0605226	-0.18832	-0.26388	0.44932
64	0.112662	0.0125384	0.171639	0.280719	0.193631	0.0697939	0.139849	0.121046	0.0771181	0.301197	-0.234054	0.096334	0.0507988	0.115973	-0.12493	0.0696612	0.277417	0.0908846	0.0331275	-0.036384	0.0384418	-0.0510788	0.125485	0.0593401	0.101982	0.344348	-0.0223633	0.056086	-0.175913	-0.233232	0.0941357	0.127387	0.0316774	0.125672	0.0517558	0.129195	0.0351648	0.312909	0.0905786	0.176416	0.184286	0.120825	0.0633692	0.106136	0.0451365	0.0343797	-0.189577	-0.125722	-0.0973213
65	-0.0419447	-0.0749587	0.116052	0.359337	0.0891611	-0.0209895	0.162242	0.0634999	-0.0855974	0.216562	-0.292423	-0.0833453	0.0246024	-0.00383303	-0.0541277	-0.120332	0.236788	-0.0173955	0.0123332	-0.0555093	-0.0731149	-0.123068	0.264201	-0.0121524	0.0759883	0.201525	-0.0751957	-0.104967	0.0149645	-0.0377176	0.199447	0.18716	-0.0318328	0.0151573	-0.00656157	0.0390889	0.0676832	0.159705	0.106246	0.0592089	0.214133	-0.0656207	0.133736	0.0849913	-0.0960138	0.101416	-0.241407	-0.212254	-0.125324
66	0.34564	0.538977	0.485498	0.3501	0.505537	0.580638	0.413603	0.685877	0.55254	0.390973	0.57173	0.593284	0.846112	0.740701	0.459927	0.739401	0.488666	0.446719	0.639044	0.885821	0.120201	0.565705	0.125505	0.481357	0.963299	0.593165	-0.323451	0.170679	-0.284181	-0.180108	0.352301	0.394801	0.883191	0.801792	0.91887	0.938284	0.722701	0.535377	0.647188	0.701718	0.286044	0.638895	0.875803	1.10361	0.762496	0.716968	1.19083	1.27719	0.0567441
67	0.405884	0.564137	0.530551	0.38174	0.634894	0.677475	0.485697	0.750063	0.573307	0.514602	0.468359	0.6427	0.86769	0.856637	0.385955	0.766452	0.62952	0.51372	0.764071	0.875297	0.187174	0.56018	0.19632	0.558372	0.875799	0.75468	-0.325522	0.213379	-0.38891	-0.276934	0.279586	0.381293	0.871355	0.903953	0.798361	0.953508	0.618593	0.640674	0.625942	0.792412	0.348529	0.703942	0.883624	1.11212	0.680915	0.688173	0.872536	1.16986	0.0556886
68	-0.475947	-0.287222	-0.128161	0.0589399	-0.657634	-0.507426	-0.453596	-0.374882	-0.162695	-0.0267602	-0.00256993	-0.17287	-0.523154	-0.629773	0.341316	-0.686584	-0.0861	-0.73291	-0.269791	-0.53993	-0.111268	-0.334942	0.298896	-0.461076	-0.296696	-0.45797	0.943214	-0.0495268	1.2325	0.866803	0.11313	-0.274546	-0.651384	-0.735248	-0.341425	-0.516277	-0.0953363	-0.484984	-0.355513	-0.386191	-0.333887	-0.63886	-0.390681	-0.443976	-0.163705	0.0164552	-0.168977	-0.326221	0.199378
69	0.55768	0.378395	0.385898	0.172998	0.125044	0.202085	0.140862	0.231995	0.395217	0.325852	0.310216	0.520358	0.18154	0.354461	0.139157	0.623904	0.0355568	0.425369	0.042575	0.0251531	0.45705	0.168314	-0.0627151	0.471702	0.0988838	0.29649	0.290005	0.708799	-0.112831	-0.108436	-0.186676	-0.13636	0.138149	0.214074	0.0771414	0.207384	0.110911	0.428623	0.0737534	0.302527	0.0327156	0.418692	0.0165855	0.130026	0.364374	0.1365	0.12999	0.215348	0.491113
70	0.0303348	0.0887395	0.259001	0.304809	-0.341729	-0.185183	-0.172846	-0.0611233	0.0902834	0.243778	0.26417	0.159386	-0.214007	-0.211385	0.497538	-0.0833782	-0.0151037	-0.155945	-0.0728943	-0.287723	0.323714	-0.0382826	0.34869	0.0274192	-0.0547534	-0.0262936	0.923657	0.337415	1.05764	0.780448	0.0746359	-0.0469503	-0.364138	-0.335258	-0.230961	-0.218234	0.0412979	-0.0764598	-0.116062	-0.0215645	-0.137584	-0.191628	-0.205921	-0.172712	0.224924	0.26075	-0.093018	-0.0897189	0.594451
71	-0.359355	-0.078619	-0.0119452	0.261413	-0.458406	-0.386	-0.316656	-0.200527	-0.128008	0.108441	0.0614122	-0.0492301	-0.370362	-0.436769	0.373465	-0.41391	0.000820001	-0.426589	-0.17225	-0.343843	0.0119658	-0.165599	0.29558	-0.249617	-0.136284	-0.193741	0.656124	0.0245205	1.06411	1.08458	0.192667	-0.0319556	-0.493904	-0.534498	-0.285292	-0.36936	-0.0343599	-0.297244	-0.293256	-0.220319	-0.266504	-0.517486	-0.223622	-0.238192	-0.014002	0.229406	-0.0286892	-0.102738	0.213186
72	0.0211236	0.232169	0.329377	0.434524	0.252031	0.304006	0.164656	0.423647	0.29228	0.368598	0.429726	0.390311	0.565174	0.387566	0.661349	0.314439	0.636886	0.103912	0.566999	0.684985	0.00425185	0.440841	0.442552	0.285989	0.871307	0.472534	-0.139899	0.00715859	0.182844	0.130048	0.803119	0.55184	0.508877	0.477474	0.63981	0.567682	0.661226	0.317224	0.482928	0.504122	0.147094	0.253797	0.602402	0.697186	0.514664	0.808876	0.547273	0.537833	0.0477121
73	0.501623	0.524146	0.491229	0.392007	0.594392	0.629941	0.402995	0.614231	0.375271	0.458737	0.266831	0.570126	0.682782	0.702351	0.30509	0.768937	0.49595	0.594894	0.485906	0.634582	0.378633	0.625918	0.188789	0.752004	0.666868	0.830036	-0.224917	0.305743	-0.29915	-0.242859	0.290816	0.520444	0.652332	0.755842	0.460635	0.675353	0.401049	0.695621	0.440489	0.662593	0.306637	0.73176	0.592509	0.699698	0.686802	0.699036	0.338854	0.549231	0.228596
74	0.269014	0.453607	0.378229	0.276513	0.403819	0.485701	0.280372	0.546884	0.442454	0.417765	0.523513	0.568905	0.832283	0.658429	0.469023	0.627369	0.452871	0.345514	0.565624	0.821431	0.0636653	0.543759	0.213068	0.484132	0.910873	0.531781	-0.310491	0.170271	-0.193566	-0.116537	0.500664	0.42043	0.811166	0.717514	0.815165	0.824538	0.728059	0.443338	0.532255	0.615171	0.174427	0.54221	0.797631	0.983727	0.828713	0.807082	0.920071	0.840486	0.0898278
75	0.22503	0.361007	0.421123	0.404092	0.48756	0.520225	0.396822	0.546878	0.28172	0.402457	0.234524	0.370151	0.733983	0.615506	0.350045	0.505151	0.536354	0.321975	0.468261	0.76512	0.0600317	0.465829	0.212993	0.584671	0.798996	0.605635	-0.36602	0.0434853	-0.234084	-0.180707	0.514186	0.537331	0.672875	0.719597	0.648799	0.730501	0.535286	0.529093	0.54468	0.645371	0.290042	0.523853	0.716965	0.850906	0.487031	0.659026	0.479328	0.582276	0.026894
76	0.127784	0.144949	0.474414	0.496687	0.195986	0.183473	0.191214	0.282336	0.493762	0.316737	0.440001	0.274241	0.168611	0.100391	0.414055	0.0727762	0.352844	-0.103073	0.366943	0.195149	-0.0288233	0.181668	0.406901	-0.13205	0.364006	0.0811669	0.151712	-0.0925288	0.231932	0.099372	0.320082	0.101503	0.130924	0.0991219	0.325663	0.214255	0.413676	0.131156	0.320358	0.26256	0.220601	0.0541762	0.336424	0.247876	0.257798	0.352568	0.353575	0.296405	0.0971567
77	0.592018	0.554846	0.710153	0.711546	0.658092	0.649934	0.531383	0.694346	0.665795	0.693952	0.42212	0.652745	0.620662	0.665108	0.232455	0.685427	0.444109	0.49154	0.615863	0.531387	0.219001	0.425994	0.308099	0.526002	0.582972	0.586534	-0.227804	0.146349	-0.329527	-0.314369	0.165101	0.301905	0.601316	0.672951	0.566958	0.698064	0.465416	0.747431	0.566816	0.703235	0.44985	0.650176	0.627825	0.707982	0.544911	0.506019	0.391123	0.525481	0.172346
78	0.553507	0.524566	0.818512	0.441316	0.602299	0.629731	0.46996	0.702018	0.632607	0.404356	0.707995	0.783251	1.04643	1.049	0.332407	0.996928	0.452439	0.725273	0.780092	0.955513	0.177171	0.588966	0.0878226	0.637716	0.856188	0.689678	-0.312948	0.251254	-0.402049	-0.352858	0.181043	0.34588	1.06661	1.04933	0.82081	0.950509	0.741743	0.812218	0.716362	0.831225	0.351913	0.772028	0.726678	0.821576	0.70854	0.512145	0.57425	0.836558	0.109461
79	0.452352	0.384978	0.669519	0.526443	0.752116	0.674097	0.491416	0.654608	0.553508	0.470801	0.483476	0.650409	1.14806	1.15109	0.335503	0.865176	0.52063	0.651341	0.819004	1.06467	0.16915	0.602462	0.17034	0.574417	1.00454	0.756281	-0.450446	0.0627241	-0.40735	-0.458083	0.330794	0.464572	1.24309	1.2939	0.943706	1.19332	0.770483	0.903803	0.844303	0.821577	0.458137	0.707652	0.893745	0.898299	0.612661	0.562543	0.444293	0.697409	0.00852686
80	-0.0991589	0.115153	0.357965	0.390189	0.258253	0.243367	0.124499	0.357501	0.266149	0.343165	0.37775	0.29515	0.732695	0.494563	0.557017	0.388224	0.569193	0.144821	0.692698	0.874091	-0.159874	0.39512	0.293482	0.183214	0.915583	0.396557	-0.364089	-0.0159679	-0.0280073	-0.0679087	0.659953	0.433714	0.76183	0.628442	0.957632	0.773001	0.970355	0.361161	0.632838	0.462671	0.108299	0.212539	0.691609	0.76161	0.345837	0.538101	0.676284	0.6005	-0.17189
81	0.132607	0.21038	0.449135	0.46565	0.540478	0.460164	0.330187	0.512342	0.437595	0.431579	0.460327	0.449602	1.11156	0.869098	0.494636	0.631818	0.644844	0.363733	0.884468	1.23161	-0.0169599	0.45091	0.250025	0.381487	1.1695	0.63017	-0.504047	-0.0179935	-0.192188	-0.223599	0.609652	0.499268	1.15617	1.03201	1.17246	1.22417	1.00341	0.687116	0.852606	0.71467	0.269668	0.432147	0.912627	0.988586	0.486078	0.623178	0.690437	0.737827	-0.128185
82	0.359258	0.339751	0.882881	0.567761	0.396493	0.442158	0.343989	0.485811	0.535046	0.512721	0.40537	0.532918	0.597853	0.56039	0.515436	0.484561	0.648931	0.328546	0.617539	0.598252	0.203138	0.38293	0.347046	0.459295	0.686406	0.521089	-0.0476758	0.22813	-0.0944002	-0.209155	0.323434	0.280853	0.549292	0.585083	0.545338	0.680828	0.550199	0.600717	0.574814	0.635591	0.307173	0.493494	0.535289	0.632643	0.510257	0.505988	0.26384	0.441845	0.237647
83	0.364913	0.449991	0.627106	0.760053	0.224855	0.251301	0.346648	0.397492	0.308154	0.276145	0.487625	0.373406	0.342291	0.352313	0.447368	0.573851	0.148207	0.673448	0.31863	0.333736	0.263044	0.420927	0.139536	0.425335	0.419725	0.418476	-0.0036396	0.314226	0.0875065	0.127703	0.152639	0.135083	0.304819	0.303064	0.278467	0.36519	0.329437	0.259692	0.32195	0.353991	0.208104	0.311329	0.336265	0.352038	0.475429	0.413405	0.304212	0.465592	0.344427
84	0.565066	0.554583	0.886021	0.537081	0.627382	0.59618	0.577214	0.681027	0.54851	0.429035	0.554142	0.562105	0.88788	0.859548	0.312463	0.724825	0.394667	0.625891	0.729599	0.869806	0.210992	0.535935	0.242651	0.674897	0.842372	0.704611	-0.273698	0.19582	-0.259588	-0.25384	0.257585	0.35349	0.842542	0.895105	0.684606	0.852824	0.567755	0.662196	0.685962	0.792844	0.434487	0.783077	0.771637	0.838112	0.701017	0.562977	0.424697	0.631718	0.196241
85	0.305097	0.320965	0.6444	0.66251	0.6226	0.501546	0.467334	0.545317	0.499281	0.53528	0.37145	0.457498	0.706869	0.683657	0.318253	0.498837	0.543058	0.368445	0.712931	0.759679	0.109612	0.368654	0.364381	0.361852	0.861441	0.630121	-0.28408	0.0425328	-0.208994	-0.243205	0.391054	0.394648	0.758559	0.742962	0.74076	0.8272	0.65056	0.602523	0.745019	0.66634	0.42009	0.478306	0.788306	0.792688	0.544124	0.543481	0.392904	0.520271	0.0318546
86	0.159246	0.343983	0.435269	0.373827	0.510809	0.493104	0.32809	0.546014	0.427144	0.404948	0.520594	0.48153	1.00203	0.785591	0.484861	0.624219	0.577878	0.367663	0.927255	1.16751	0.0361255	0.541233	0.292757	0.438803	1.06655	0.608195	-0.450626	0.0963043	-0.189879	-0.145184	0.510852	0.431428	1.03772	0.914818	1.00516	0.9727	0.867859	0.521315	0.74034	0.680678	0.25458	0.500261	0.86366	0.985948	0.534957	0.663645	0.721768	0.805024	-0.0217546
87	0.43358	0.441735	0.587341	0.448911	0.759422	0.689868	0.51669	0.725091	0.643543	0.489332	0.590888	0.689584	1.25955	1.22758	0.38794	0.951518	0.568525	0.641235	0.966808	1.45749	0.132883	0.576424	0.1917	0.634759	1.2157	0.837205	-0.459848	0.162717	-0.399707	-0.357894	0.394999	0.44591	1.37495	1.35369	1.11852	1.43952	0.858673	0.916319	0.856966	0.928134	0.370006	0.743369	1.01481	1.11583	0.721576	0.653395	0.67649	0.920292	-0.00990488
88	0.352399	0.542255	0.413242	0.313742	0.471822	0.514892	0.344045	0.571157	0.485619	0.431122	0.563784	0.604157	0.753556	0.635992	0.394235	0.749985	0.420657	0.43561	0.565619	0.702754	0.200006	0.601393	0.160847	0.539513	0.771248	0.445366	-0.280803	0.240844	-0.209959	-0.130435	0.290299	0.275166	0.747888	0.659693	0.825216	0.813532	0.660006	0.443488	0.572589	0.613779	0.297929	0.607194	0.77534	0.926164	0.594192	0.543935	1.3329	1.40721	0.119359
89	0.311147	0.609559	0.365099	0.287916	0.475627	0.573877	0.400722	0.638961	0.380537	0.41412	0.455726	0.56004	0.709136	0.65349	0.32963	0.582791	0.47777	0.413019	0.611869	0.648531	0.237932	0.509551	0.181236	0.510012	0.718776	0.492141	-0.235083	0.207003	-0.16099	-0.0933341	0.224814	0.268309	0.684885	0.657004	0.660784	0.686074	0.551834	0.447957	0.552974	0.631763	0.364479	0.595094	0.76345	0.879008	0.527649	0.524575	0.886019	1.26081	0.135922
90	0.324483	0.516207	0.449811	0.348975	0.0229347	0.181197	0.105321	0.321845	0.397261	0.481049	0.487479	0.560999	0.218289	0.187412	0.37513	0.354573	0.0354088	0.202795	0.112998	0.0877801	0.2012	0.260508	0.211606	0.36095	0.286561	0.165247	0.324351	0.441121	0.254913	0.269291	0.0672536	-0.0384537	0.131874	0.110389	0.231072	0.228053	0.296294	0.185426	0.137015	0.284114	0.00802322	0.274541	0.268416	0.402873	0.800419	0.592097	0.636507	0.543369	0.600465
91	0.36076	0.501512	0.55112	0.394531	0.0965601	0.243744	0.158284	0.385927	0.424268	0.504645	0.539502	0.584355	0.339698	0.292269	0.442566	0.460081	0.0803362	0.257677	0.156172	0.193547	0.194836	0.325534	0.211708	0.434312	0.370524	0.208493	0.229891	0.408551	0.195496	0.190978	0.13261	0.0462355	0.235204	0.218514	0.318163	0.342845	0.378174	0.248478	0.224343	0.358195	0.0519002	0.333465	0.335684	0.507471	0.798831	0.597961	0.624116	0.567568	0.591839
92	0.323132	0.526837	0.197116	0.317872	0.156578	0.230625	0.302235	0.342134	0.257589	0.254325	0.295424	0.254597	0.0221537	0.0936632	0.216603	0.171647	0.029195	0.176705	0.103983	0.0517051	0.251449	0.244612	0.188175	0.137965	0.160769	0.201786	0.149173	0.12203	0.250307	0.356129	0.0466432	0.169298	-0.00643143	0.0231413	-0.0335397	0.0346848	0.0157719	0.0438681	0.0399092	0.183709	0.148762	0.13078	0.189013	0.202264	0.35495	0.411031	0.272045	0.296616	0.328159
[truncated: 41 more rows]
[truncated: 84 more columns]

## Sheet: sub-08
Fisher Z ROI-to-ROI matrix
Nasal breathing condition
[truncated: 134 more rows]
[truncated: 84 more columns]

## Sheet: sub-09
Fisher Z ROI-to-ROI matrix
Nasal breathing condition
[truncated: 134 more rows]
[truncated: 84 more columns]

## Sheet: sub-10
Fisher Z ROI-to-ROI matrix
[truncated: 135 more rows]
[truncated: 84 more columns]

[truncated: 10 more sheets: sub-11, sub-12, sub-13, sub-14, sub-15, sub-16, sub-17, sub-18, sub-19, sub-20]
