# Supplementary material for: Breathing mode selectively modulates brain-wide functional connectivity
Source: PLoS One. 2025 Nov 14;20(11):e0334165. doi: 10.1371/journal.pone.0334165 (PMC12617844; doi:10.1371/journal.pone.0334165)
Supplement: S2 Data — (XLSX) [file pone.0334165.s009.xlsx]

## Sheet: sub-01
Fisher Z ROI-to-ROI matrix
Oral breathing condition
# ROI	1	2	3	4	5	6	7	8	9	10	11	12	13	14	15	16	17	18	19	20	21	22	23	24	25	26	27	28	29	30	31	32	33	34	35	36	37	38	39	40	41	42	43	44	45	46	47	48	49
1	NaN	1.41724	0.843714	0.887201	0.955813	0.830358	1.0497	0.906645	1.07676	0.751837	1.08529	0.7545	0.838266	0.615413	0.433412	0.648181	0.710588	0.833405	0.75944	0.376665	0.471477	0.875852	0.750239	0.513388	0.649707	0.371212	0.389697	0.239229	0.496081	0.384042	0.261903	0.307165	0.693733	0.545256	0.386125	0.386047	0.59664	0.434245	0.716468	0.622131	0.62887	0.679234	0.51766	0.557614	0.494743	0.454753	0.433738	0.429497	0.702566
2	1.41724	NaN	0.684831	0.864307	0.856244	0.902153	0.857542	1.01976	0.966148	0.966902	1.05622	1.0144	0.700777	0.564426	0.302286	0.501373	0.574547	0.900906	0.656693	0.483366	0.309309	0.853068	0.529879	0.516187	0.445319	0.397186	0.318466	0.0837385	0.306617	0.255244	0.232112	0.254452	0.56649	0.487756	0.203582	0.273435	0.486473	0.38697	0.490503	0.553113	0.374894	0.604962	0.29728	0.427273	0.352209	0.317796	0.366216	0.353223	0.529181
3	0.843714	0.684831	NaN	1.17716	0.692696	0.702167	0.589605	0.736175	0.715868	0.727433	0.914331	0.699854	0.768929	0.664445	0.338395	0.654638	0.63181	0.802224	0.850939	0.427688	0.400354	0.738059	0.648607	0.537989	0.717458	0.506669	0.466953	0.230355	0.466692	0.385226	0.377695	0.57203	0.667466	0.585956	0.443825	0.431589	0.705991	0.54895	0.573192	0.652171	0.421343	0.571503	0.435789	0.496042	0.541548	0.448976	0.465113	0.499538	0.400686
4	0.887201	0.864307	1.17716	NaN	0.697377	0.757428	0.528878	0.777983	0.893362	1.07118	1.0815	0.936942	0.682341	0.591697	0.181375	0.649687	0.495671	0.906351	0.710684	0.413252	0.244453	0.692236	0.590355	0.560241	0.541448	0.465463	0.424854	0.226682	0.440804	0.427677	0.321153	0.419543	0.546491	0.554361	0.201377	0.250376	0.618997	0.489612	0.438553	0.564697	0.283899	0.490748	0.228958	0.339191	0.363626	0.291808	0.452262	0.462568	0.436238
5	0.955813	0.856244	0.692696	0.697377	NaN	1.4879	1.28775	1.08377	0.951637	0.621064	0.823387	0.758417	1.15194	0.964025	0.348066	0.602744	0.680998	0.717754	0.796258	0.39379	0.571894	0.830097	0.858807	0.599532	0.708233	0.438922	0.491172	0.346769	0.717498	0.540664	0.354331	0.459805	0.894708	0.771527	0.539862	0.646058	0.627343	0.573274	0.77935	0.614387	0.785251	0.736786	0.547281	0.610307	0.572061	0.49138	0.402217	0.390583	0.510229
6	0.830358	0.902153	0.702167	0.757428	1.4879	NaN	0.989675	1.38804	0.798012	0.737895	0.818274	0.837516	1.20365	1.06185	0.360199	0.5976	0.702494	0.777219	0.777152	0.473335	0.47107	0.914847	0.767472	0.679601	0.708354	0.603775	0.363894	0.261223	0.578022	0.444861	0.430447	0.514927	1.00917	0.943012	0.570157	0.715567	0.711215	0.634072	0.736578	0.795236	0.638165	0.867267	0.542772	0.724916	0.574945	0.477591	0.490133	0.503214	0.423714
7	1.0497	0.857542	0.589605	0.528878	1.28775	0.989675	NaN	1.05574	0.839089	0.493934	0.819773	0.64781	1.03726	0.76515	0.30865	0.442021	0.536722	0.506092	0.652837	0.316361	0.459303	0.694777	0.673619	0.419272	0.668103	0.41303	0.329448	0.168002	0.496296	0.317373	0.269779	0.345197	0.788999	0.630053	0.457061	0.571072	0.58838	0.50998	0.95946	0.678717	0.970256	0.740746	0.637563	0.624547	0.496197	0.50351	0.371022	0.371794	0.476219
8	0.906645	1.01976	0.736175	0.777983	1.08377	1.38804	1.05574	NaN	0.728708	0.839447	0.921146	0.866979	1.07261	0.926312	0.25172	0.481441	0.572344	0.67527	0.652839	0.357933	0.350451	0.76021	0.581478	0.511835	0.594548	0.56591	0.326942	0.141701	0.42534	0.34605	0.398373	0.548398	0.850451	0.787583	0.417504	0.596927	0.708628	0.685859	0.727061	0.953331	0.533995	0.827936	0.44433	0.677847	0.48675	0.390385	0.364744	0.372615	0.389259
9	1.07676	0.966148	0.715868	0.893362	0.951637	0.798012	0.839089	0.728708	NaN	0.927366	1.05996	0.865377	0.739505	0.550496	0.31852	0.741569	0.608043	0.834691	0.769643	0.378992	0.401195	0.8492	0.724738	0.574243	0.487723	0.284309	0.464761	0.328631	0.496477	0.462194	0.123499	0.189186	0.547859	0.478656	0.187709	0.247013	0.378397	0.332443	0.505242	0.50891	0.537765	0.556502	0.237993	0.265156	0.293491	0.252716	0.303693	0.288824	0.57311
10	0.751837	0.966902	0.727433	1.07118	0.621064	0.737895	0.493934	0.839447	0.927366	NaN	1.0458	1.28454	0.529581	0.481112	0.115527	0.580577	0.462918	0.898511	0.541556	0.457213	0.179764	0.658962	0.448398	0.608055	0.324467	0.415161	0.313205	0.181742	0.280997	0.411683	0.252193	0.351111	0.348664	0.36539	0.0259083	0.156628	0.322533	0.343324	0.229655	0.466524	0.114445	0.39586	0.0743616	0.20256	0.197324	0.10878	0.271475	0.310507	0.391767
11	1.08529	1.05622	0.914331	1.0815	0.823387	0.818274	0.819773	0.921146	1.05996	1.0458	NaN	0.951137	0.837147	0.630321	0.229603	0.500277	0.532913	0.737192	0.763207	0.381532	0.331144	0.640943	0.523006	0.436772	0.716071	0.514658	0.410044	0.163009	0.387135	0.404892	0.327053	0.452147	0.602054	0.53355	0.302648	0.374044	0.621003	0.576058	0.609022	0.616017	0.348311	0.469526	0.337693	0.397026	0.424267	0.381308	0.378043	0.390058	0.330526
12	0.7545	1.0144	0.699854	0.936942	0.758417	0.837516	0.64781	0.866979	0.865377	1.28454	0.951137	NaN	0.657686	0.629591	0.131494	0.533921	0.435148	0.866174	0.644388	0.736809	0.18112	0.667542	0.436425	0.594507	0.400048	0.530431	0.288885	0.154494	0.27369	0.28402	0.208496	0.296101	0.468153	0.458144	0.127157	0.240774	0.425777	0.421412	0.345748	0.530789	0.234116	0.491964	0.2063	0.282988	0.326336	0.279625	0.383858	0.414426	0.356276
13	0.838266	0.700777	0.768929	0.682341	1.15194	1.20365	1.03726	1.07261	0.739505	0.529581	0.837147	0.657686	NaN	1.57738	0.393911	0.591975	0.77987	0.596885	0.835937	0.439122	0.565609	0.778488	0.782245	0.565087	0.96073	0.614323	0.380527	0.315083	0.629793	0.44425	0.454693	0.518803	1.60523	1.35304	0.854507	1.00972	0.967814	0.856537	0.924821	0.755685	0.822947	0.804461	0.750877	0.825842	0.702153	0.62876	0.523233	0.548024	0.49618
14	0.615413	0.564426	0.664445	0.591697	0.964025	1.06185	0.76515	0.926312	0.550496	0.481112	0.630321	0.629591	1.57738	NaN	0.291368	0.542046	0.732195	0.578649	0.739586	0.503943	0.515895	0.670164	0.71161	0.647566	0.841297	0.631444	0.310125	0.320673	0.547889	0.487791	0.485214	0.589409	1.39863	1.61493	0.873624	1.06688	0.844495	0.8831	0.739066	0.692885	0.652481	0.778515	0.697989	0.847148	0.719705	0.653701	0.47321	0.53439	0.457924
15	0.433412	0.302286	0.338395	0.181375	0.348066	0.360199	0.30865	0.25172	0.31852	0.115527	0.229603	0.131494	0.393911	0.291368	NaN	0.584251	0.483134	0.379115	0.302009	0.2496	0.518537	0.444501	0.424362	0.308887	0.403911	0.276842	0.326673	0.468461	0.480408	0.227978	0.178021	0.231605	0.441811	0.280011	0.370098	0.310128	0.218979	0.261108	0.310086	0.338733	0.389152	0.333533	0.360893	0.358476	0.286728	0.370837	0.167705	0.157502	0.370092
16	0.648181	0.501373	0.654638	0.649687	0.602744	0.5976	0.442021	0.481441	0.741569	0.580577	0.500277	0.533921	0.591975	0.542046	0.584251	NaN	0.666674	0.855676	0.545728	0.465824	0.40187	0.823915	0.810229	0.80319	0.395545	0.289587	0.318496	0.74026	0.622479	0.563864	0.297384	0.261589	0.570332	0.494991	0.29808	0.262133	0.311863	0.215343	0.349631	0.446197	0.396833	0.514182	0.272285	0.328764	0.282674	0.289971	0.241194	0.245546	0.819394
17	0.710588	0.574547	0.63181	0.495671	0.680998	0.702494	0.536722	0.572344	0.608043	0.462918	0.532913	0.435148	0.77987	0.732195	0.483134	0.666674	NaN	0.817124	0.926987	0.492019	0.946818	0.84915	1.10645	0.859047	0.672711	0.385342	0.236025	0.410901	0.563707	0.455983	0.477719	0.368775	0.730628	0.66077	0.561616	0.545549	0.385553	0.35368	0.44658	0.480399	0.562811	0.660128	0.507181	0.560924	0.55409	0.4456	0.290509	0.328942	0.788835
18	0.833405	0.900906	0.802224	0.906351	0.717754	0.777219	0.506092	0.67527	0.834691	0.898511	0.737192	0.866174	0.596885	0.578649	0.379115	0.855676	0.817124	NaN	0.756836	0.737882	0.401114	1.09748	0.74384	0.86252	0.45321	0.494114	0.346911	0.398394	0.436302	0.369191	0.293959	0.300742	0.507772	0.510354	0.214528	0.231009	0.381236	0.310886	0.352497	0.518379	0.32586	0.598468	0.253399	0.360106	0.368625	0.337218	0.284604	0.31755	0.678822
19	0.75944	0.656693	0.850939	0.710684	0.796258	0.777152	0.652837	0.652839	0.769643	0.541556	0.763207	0.644388	0.835937	0.739586	0.302009	0.545728	0.926987	0.756836	NaN	0.611969	0.640189	0.804333	0.951454	0.706784	0.776521	0.480652	0.284235	0.251077	0.443614	0.343855	0.311244	0.372728	0.73567	0.651926	0.476794	0.471339	0.458407	0.391076	0.575856	0.604486	0.599634	0.726138	0.463309	0.510727	0.565556	0.487161	0.436874	0.440125	0.521931
20	0.376665	0.483366	0.427688	0.413252	0.39379	0.473335	0.316361	0.357933	0.378992	0.457213	0.381532	0.736809	0.439122	0.503943	0.2496	0.465824	0.492019	0.737882	0.611969	NaN	0.200882	0.55492	0.420322	0.723776	0.391603	0.614966	0.0838298	0.156942	0.157933	0.0657081	0.2693	0.234167	0.482254	0.447534	0.341266	0.268125	0.302758	0.225574	0.294475	0.420703	0.239385	0.504277	0.370252	0.394247	0.402738	0.455436	0.275161	0.293641	0.383428
21	0.471477	0.309309	0.400354	0.244453	0.571894	0.47107	0.459303	0.350451	0.401195	0.179764	0.331144	0.18112	0.565609	0.515895	0.518537	0.40187	0.946818	0.401114	0.640189	0.200882	NaN	0.54311	0.938532	0.590907	0.613752	0.268471	0.426935	0.410771	0.634021	0.474528	0.388379	0.316113	0.549447	0.449222	0.479359	0.42285	0.203243	0.24029	0.3894	0.318191	0.669461	0.609482	0.491214	0.493474	0.55851	0.475845	0.213507	0.211327	0.513782
22	0.875852	0.853068	0.738059	0.692236	0.830097	0.914847	0.694777	0.76021	0.8492	0.658962	0.640943	0.667542	0.778488	0.670164	0.444501	0.823915	0.84915	1.09748	0.804333	0.55492	0.54311	NaN	0.869113	0.892287	0.532546	0.496091	0.365242	0.42818	0.522412	0.374784	0.306973	0.261828	0.722732	0.666762	0.392618	0.417723	0.466407	0.388972	0.524028	0.639778	0.603872	0.854561	0.419349	0.505167	0.458977	0.439284	0.345531	0.343598	0.707496
23	0.750239	0.529879	0.648607	0.590355	0.858807	0.767472	0.673619	0.581478	0.724738	0.448398	0.523006	0.436425	0.782245	0.71161	0.424362	0.810229	1.10645	0.74384	0.951454	0.420322	0.938532	0.869113	NaN	1.02363	0.692327	0.339803	0.370271	0.556752	0.935951	0.674544	0.558697	0.392396	0.718842	0.649307	0.47088	0.441203	0.333631	0.250126	0.525787	0.472363	0.845552	0.818316	0.54359	0.595528	0.51817	0.452037	0.317118	0.292456	0.928177
24	0.513388	0.516187	0.537989	0.560241	0.599532	0.679601	0.419272	0.511835	0.574243	0.608055	0.436772	0.594507	0.565087	0.647566	0.308887	0.80319	0.859047	0.86252	0.706784	0.723776	0.590907	0.892287	1.02363	NaN	0.485537	0.453217	0.237506	0.454761	0.517926	0.606124	0.516713	0.349643	0.569576	0.604865	0.385728	0.381325	0.218573	0.181982	0.332911	0.501417	0.472021	0.803526	0.421082	0.528725	0.491317	0.410035	0.320196	0.304129	0.753641
25	0.649707	0.445319	0.717458	0.541448	0.708233	0.708354	0.668103	0.594548	0.487723	0.324467	0.716071	0.400048	0.96073	0.841297	0.403911	0.395545	0.672711	0.45321	0.776521	0.391603	0.613752	0.532546	0.692327	0.485537	NaN	0.935432	0.412144	0.186863	0.584113	0.386663	0.683731	0.7187	0.85475	0.777248	0.820026	0.833906	0.70559	0.669307	0.889071	0.637064	0.728805	0.635615	0.973933	0.883436	1.02893	0.975964	0.597347	0.562953	0.279747
26	0.371212	0.397186	0.506669	0.465463	0.438922	0.603775	0.41303	0.56591	0.284309	0.415161	0.514658	0.530431	0.614323	0.631444	0.276842	0.289587	0.385342	0.494114	0.480652	0.614966	0.268471	0.496091	0.339803	0.453217	0.935432	NaN	0.253158	0.00336905	0.240811	0.121272	0.536506	0.639344	0.596704	0.61378	0.482026	0.55157	0.534073	0.674046	0.585813	0.711141	0.379613	0.582915	0.577754	0.642001	0.664557	0.732364	0.453645	0.437777	0.062179
27	0.389697	0.318466	0.466953	0.424854	0.491172	0.363894	0.329448	0.326942	0.464761	0.313205	0.410044	0.288885	0.380527	0.310125	0.326673	0.318496	0.236025	0.346911	0.284235	0.0838298	0.426935	0.365242	0.370271	0.237506	0.412144	0.253158	NaN	0.434394	0.767583	0.52854	0.118333	0.281372	0.2564	0.223657	0.159806	0.120066	0.322079	0.324997	0.283112	0.296513	0.301229	0.306194	0.115734	0.138253	0.322786	0.22929	0.110415	0.0456798	0.207094
28	0.239229	0.0837385	0.230355	0.226682	0.346769	0.261223	0.168002	0.141701	0.328631	0.181742	0.163009	0.154494	0.315083	0.320673	0.468461	0.74026	0.410901	0.398394	0.251077	0.156942	0.410771	0.42818	0.556752	0.454761	0.186863	0.00336905	0.434394	NaN	0.803611	0.751477	0.161464	0.144773	0.308063	0.244892	0.225974	0.14555	0.128256	0.130458	0.122493	0.134276	0.241884	0.214204	0.0836439	0.092389	0.157794	0.125583	-0.00911544	-0.050339	0.552693
29	0.496081	0.306617	0.466692	0.440804	0.717498	0.578022	0.496296	0.42534	0.496477	0.280997	0.387135	0.27369	0.629793	0.547889	0.480408	0.622479	0.563707	0.436302	0.443614	0.157933	0.634021	0.522412	0.935951	0.517926	0.584113	0.240811	0.767583	0.803611	NaN	0.798603	0.563192	0.378141	0.539399	0.456044	0.41058	0.397311	0.381676	0.318805	0.44706	0.336878	0.568772	0.458396	0.402255	0.402578	0.455184	0.369136	0.216551	0.152695	0.541954
30	0.384042	0.255244	0.385226	0.427677	0.540664	0.444861	0.317373	0.34605	0.462194	0.411683	0.404892	0.28402	0.44425	0.487791	0.227978	0.563864	0.455983	0.369191	0.343855	0.0657081	0.474528	0.374784	0.674544	0.606124	0.386663	0.121272	0.52854	0.751477	0.798603	NaN	0.392275	0.523302	0.38716	0.35898	0.319962	0.303803	0.252815	0.272318	0.224171	0.226093	0.275667	0.283815	0.224618	0.27567	0.358057	0.22015	0.0514827	0.0458624	0.498146
31	0.261903	0.232112	0.377695	0.321153	0.354331	0.430447	0.269779	0.398373	0.123499	0.252193	0.327053	0.208496	0.454693	0.485214	0.178021	0.297384	0.477719	0.293959	0.311244	0.2693	0.388379	0.306973	0.558697	0.516713	0.683731	0.536506	0.118333	0.161464	0.563192	0.392275	NaN	0.792495	0.470747	0.453303	0.477543	0.514827	0.336006	0.335939	0.418684	0.363286	0.278115	0.35073	0.578053	0.653544	0.56353	0.455884	0.318932	0.287068	0.172608
32	0.307165	0.254452	0.57203	0.419543	0.459805	0.514927	0.345197	0.548398	0.189186	0.351111	0.452147	0.296101	0.518803	0.589409	0.231605	0.261589	0.368775	0.300742	0.372728	0.234167	0.316113	0.261828	0.392396	0.349643	0.7187	0.639344	0.281372	0.144773	0.378141	0.523302	0.792495	NaN	0.508825	0.500104	0.501656	0.542622	0.464061	0.585394	0.480955	0.535789	0.24765	0.338062	0.540857	0.643244	0.645693	0.55868	0.227186	0.227351	0.0804645
33	0.693733	0.56649	0.667466	0.546491	0.894708	1.00917	0.788999	0.850451	0.547859	0.348664	0.602054	0.468153	1.60523	1.39863	0.441811	0.570332	0.730628	0.507772	0.73567	0.482254	0.549447	0.722732	0.718842	0.569576	0.85475	0.596704	0.2564	0.308063	0.539399	0.38716	0.470747	0.508825	NaN	1.52298	1.12338	1.10261	1.01612	0.786151	0.945654	0.766104	0.822209	0.861069	0.890933	1.01499	0.793096	0.73515	0.519883	0.550974	0.466418
34	0.545256	0.487756	0.585956	0.554361	0.771527	0.943012	0.630053	0.787583	0.478656	0.36539	0.53355	0.458144	1.35304	1.61493	0.280011	0.494991	0.66077	0.510354	0.651926	0.447534	0.449222	0.666762	0.649307	0.604865	0.777248	0.61378	0.223657	0.244892	0.456044	0.35898	0.453303	0.500104	1.52298	NaN	0.916799	1.04926	0.898438	0.838544	0.768956	0.699672	0.670131	0.813021	0.718268	0.866222	0.700443	0.682916	0.517227	0.574007	0.431098
35	0.386125	0.203582	0.443825	0.201377	0.539862	0.570157	0.457061	0.417504	0.187709	0.0259083	0.302648	0.127157	0.854507	0.873624	0.370098	0.29808	0.561616	0.214528	0.476794	0.341266	0.479359	0.392618	0.47088	0.385728	0.820026	0.482026	0.159806	0.225974	0.41058	0.319962	0.477543	0.501656	1.12338	0.916799	NaN	1.2745	0.836299	0.657902	0.849692	0.553096	0.644888	0.594848	1.12429	1.09435	0.961578	0.843598	0.518831	0.559508	0.263688
36	0.386047	0.273435	0.431589	0.250376	0.646058	0.715567	0.571072	0.596927	0.247013	0.156628	0.374044	0.240774	1.00972	1.06688	0.310128	0.262133	0.545549	0.231009	0.471339	0.268125	0.42285	0.417723	0.441203	0.381325	0.833906	0.55157	0.120066	0.14555	0.397311	0.303803	0.514827	0.542622	1.10261	1.04926	1.2745	NaN	0.820224	0.843461	0.856033	0.625967	0.630499	0.593221	0.958164	1.03223	0.804706	0.715862	0.55528	0.598511	0.223588
37	0.59664	0.486473	0.705991	0.618997	0.627343	0.711215	0.58838	0.708628	0.378397	0.322533	0.621003	0.425777	0.967814	0.844495	0.218979	0.311863	0.385553	0.381236	0.458407	0.302758	0.203243	0.466407	0.333631	0.218573	0.70559	0.534073	0.322079	0.128256	0.381676	0.252815	0.336006	0.464061	1.01612	0.898438	0.836299	0.820224	NaN	0.887953	0.901214	0.593227	0.474379	0.49001	0.695036	0.688633	0.68674	0.573128	0.574059	0.629067	0.216987
38	0.434245	0.38697	0.54895	0.489612	0.573274	0.634072	0.50998	0.685859	0.332443	0.343324	0.576058	0.421412	0.856537	0.8831	0.261108	0.215343	0.35368	0.310886	0.391076	0.225574	0.24029	0.388972	0.250126	0.181982	0.669307	0.674046	0.324997	0.130458	0.318805	0.272318	0.335939	0.585394	0.786151	0.838544	0.657902	0.843461	0.887953	NaN	0.680771	0.711228	0.339808	0.430561	0.477067	0.575931	0.532982	0.490212	0.355532	0.399818	0.0788147
39	0.716468	0.490503	0.573192	0.438553	0.77935	0.736578	0.95946	0.727061	0.505242	0.229655	0.609022	0.345748	0.924821	0.739066	0.310086	0.349631	0.44658	0.352497	0.575856	0.294475	0.3894	0.524028	0.525787	0.332911	0.889071	0.585813	0.283112	0.122493	0.44706	0.224171	0.418684	0.480955	0.945654	0.768956	0.849692	0.856033	0.901214	0.680771	NaN	0.950119	1.03679	0.811852	1.01388	0.970748	0.80364	0.808644	0.627438	0.610668	0.22664
40	0.622131	0.553113	0.652171	0.564697	0.614387	0.795236	0.678717	0.953331	0.50891	0.466524	0.616017	0.530789	0.755685	0.692885	0.338733	0.446197	0.480399	0.518379	0.604486	0.420703	0.318191	0.639778	0.472363	0.501417	0.637064	0.711141	0.296513	0.134276	0.336878	0.226093	0.363286	0.535789	0.766104	0.699672	0.553096	0.625967	0.593227	0.711228	0.950119	NaN	0.574605	1.04499	0.588753	0.822474	0.575283	0.552938	0.422805	0.439199	0.217126
41	0.62887	0.374894	0.421343	0.283899	0.785251	0.638165	0.970256	0.533995	0.537765	0.114445	0.348311	0.234116	0.822947	0.652481	0.389152	0.396833	0.562811	0.32586	0.599634	0.239385	0.669461	0.603872	0.845552	0.472021	0.728805	0.379613	0.301229	0.241884	0.568772	0.275667	0.278115	0.24765	0.822209	0.670131	0.644888	0.630499	0.474379	0.339808	1.03679	0.574605	NaN	0.948459	0.910447	0.795296	0.639722	0.698294	0.485744	0.438812	0.46536
42	0.679234	0.604962	0.571503	0.490748	0.736786	0.867267	0.740746	0.827936	0.556502	0.39586	0.469526	0.491964	0.804461	0.778515	0.333533	0.514182	0.660128	0.598468	0.726138	0.504277	0.609482	0.854561	0.818316	0.803526	0.635615	0.582915	0.306194	0.214204	0.458396	0.283815	0.35073	0.338062	0.861069	0.813021	0.594848	0.593221	0.49001	0.430561	0.811852	1.04499	0.948459	NaN	0.677611	0.935098	0.611083	0.602925	0.450477	0.46099	0.489723
43	0.51766	0.29728	0.435789	0.228958	0.547281	0.542772	0.637563	0.44433	0.237993	0.0743616	0.337693	0.2063	0.750877	0.697989	0.360893	0.272285	0.507181	0.253399	0.463309	0.370252	0.491214	0.419349	0.54359	0.421082	0.973933	0.577754	0.115734	0.0836439	0.402255	0.224618	0.578053	0.540857	0.890933	0.718268	1.12429	0.958164	0.695036	0.477067	1.01388	0.588753	0.910447	0.677611	NaN	1.46665	1.18544	1.14503	0.708997	0.705552	0.310271
44	0.557614	0.427273	0.496042	0.339191	0.610307	0.724916	0.624547	0.677847	0.265156	0.20256	0.397026	0.282988	0.825842	0.847148	0.358476	0.328764	0.560924	0.360106	0.510727	0.394247	0.493474	0.505167	0.595528	0.528725	0.883436	0.642001	0.138253	0.092389	0.402578	0.27567	0.653544	0.643244	1.01499	0.866222	1.09435	1.03223	0.688633	0.575931	0.970748	0.822474	0.795296	0.935098	1.46665	NaN	1.04381	1.01734	0.665474	0.676587	0.349897
45	0.494743	0.352209	0.541548	0.363626	0.572061	0.574945	0.496197	0.48675	0.293491	0.197324	0.424267	0.326336	0.702153	0.719705	0.286728	0.282674	0.55409	0.368625	0.565556	0.402738	0.55851	0.458977	0.51817	0.491317	1.02893	0.664557	0.322786	0.157794	0.455184	0.358057	0.56353	0.645693	0.793096	0.700443	0.961578	0.804706	0.68674	0.532982	0.80364	0.575283	0.639722	0.611083	1.18544	1.04381	NaN	1.4062	0.695489	0.632902	0.213422
46	0.454753	0.317796	0.448976	0.291808	0.49138	0.477591	0.50351	0.390385	0.252716	0.10878	0.381308	0.279625	0.62876	0.653701	0.370837	0.289971	0.4456	0.337218	0.487161	0.455436	0.475845	0.439284	0.452037	0.410035	0.975964	0.732364	0.22929	0.125583	0.369136	0.22015	0.455884	0.55868	0.73515	0.682916	0.843598	0.715862	0.573128	0.490212	0.808644	0.552938	0.698294	0.602925	1.14503	1.01734	1.4062	NaN	0.645796	0.607335	0.200025
47	0.433738	0.366216	0.465113	0.452262	0.402217	0.490133	0.371022	0.364744	0.303693	0.271475	0.378043	0.383858	0.523233	0.47321	0.167705	0.241194	0.290509	0.284604	0.436874	0.275161	0.213507	0.345531	0.317118	0.320196	0.597347	0.453645	0.110415	-0.00911544	0.216551	0.0514827	0.318932	0.227186	0.519883	0.517227	0.518831	0.55528	0.574059	0.355532	0.627438	0.422805	0.485744	0.450477	0.708997	0.665474	0.695489	0.645796	NaN	1.71062	0.14028
48	0.429497	0.353223	0.499538	0.462568	0.390583	0.503214	0.371794	0.372615	0.288824	0.310507	0.390058	0.414426	0.548024	0.53439	0.157502	0.245546	0.328942	0.31755	0.440125	0.293641	0.211327	0.343598	0.292456	0.304129	0.562953	0.437777	0.0456798	-0.050339	0.152695	0.0458624	0.287068	0.227351	0.550974	0.574007	0.559508	0.598511	0.629067	0.399818	0.610668	0.439199	0.438812	0.46099	0.705552	0.676587	0.632902	0.607335	1.71062	NaN	0.150946
49	0.702566	0.529181	0.400686	0.436238	0.510229	0.423714	0.476219	0.389259	0.57311	0.391767	0.330526	0.356276	0.49618	0.457924	0.370092	0.819394	0.788835	0.678822	0.521931	0.383428	0.513782	0.707496	0.928177	0.753641	0.279747	0.062179	0.207094	0.552693	0.541954	0.498146	0.172608	0.0804645	0.466418	0.431098	0.263688	0.223588	0.216987	0.0788147	0.22664	0.217126	0.46536	0.489723	0.310271	0.349897	0.213422	0.200025	0.14028	0.150946	NaN
50	0.724735	0.582513	0.762378	0.678188	1.05467	0.978931	0.854716	0.826612	0.676175	0.509042	0.720133	0.637833	1.47289	1.25354	0.338209	0.54893	0.663935	0.55546	0.791674	0.406786	0.535259	0.689545	0.688596	0.496787	0.836401	0.523051	0.510261	0.347803	0.650864	0.539088	0.328028	0.481169	1.09514	0.97635	0.697596	0.816468	0.896841	0.775256	0.689288	0.566642	0.647045	0.632175	0.541756	0.580395	0.599379	0.526657	0.427003	0.478007	0.465853
51	0.549772	0.459938	0.695796	0.626034	0.853216	0.900905	0.675185	0.730502	0.52882	0.429352	0.638388	0.576581	1.32463	1.3817	0.326722	0.496269	0.6111	0.506851	0.778664	0.478851	0.451214	0.584956	0.597472	0.492337	0.851914	0.588187	0.448915	0.332616	0.58472	0.463168	0.376034	0.54758	1.0988	1.12801	0.768917	0.865626	0.91545	0.875231	0.70456	0.641499	0.561699	0.617765	0.56745	0.629909	0.633898	0.567233	0.48148	0.544287	0.354933
52	-0.0219582	-0.067483	-0.214549	-0.313956	-0.161597	-0.231808	-0.0388566	-0.261643	-0.256442	-0.366858	-0.167444	-0.247761	-0.188522	-0.234103	0.170698	-0.275845	-0.185745	-0.276913	-0.273506	-0.0264081	-0.0216042	-0.256886	-0.267141	-0.270384	0.0143538	-0.00407514	-0.00130622	-0.193406	-0.120396	-0.171822	-0.080534	-0.0352364	-0.094852	-0.231573	0.161967	0.0116763	-0.0384099	-0.0760338	0.089788	-0.071799	0.0113624	-0.0927153	0.204699	0.101197	0.125525	0.190749	0.041282	0.0298123	-0.144434
53	1.11974	1.19524	0.873676	1.19123	0.990939	0.900778	0.821732	0.937036	1.15814	1.16679	1.10625	1.06433	0.752635	0.616612	0.183736	0.634011	0.599447	0.95601	0.754985	0.440077	0.348081	0.803552	0.686262	0.604464	0.489552	0.349024	0.388157	0.207971	0.439152	0.39387	0.245107	0.307774	0.508546	0.514859	0.133488	0.234399	0.459302	0.391543	0.429567	0.449355	0.388718	0.50122	0.200235	0.267755	0.301037	0.228931	0.33679	0.326507	0.576976
54	1.10408	1.30893	0.869326	1.16689	0.979381	0.972751	0.801196	1.03827	1.08116	1.24325	1.07503	1.11223	0.761395	0.661516	0.175977	0.603622	0.634151	1.01567	0.787497	0.456075	0.382686	0.864892	0.693105	0.657478	0.47848	0.38258	0.387095	0.190821	0.411301	0.386773	0.254046	0.342489	0.54343	0.552235	0.152105	0.260316	0.447336	0.406479	0.427111	0.523862	0.383258	0.573503	0.217568	0.330897	0.340323	0.262447	0.351982	0.353047	0.583215
55	0.961481	1.12619	0.912497	1.20473	1.05762	1.03205	0.807422	1.05829	0.965335	1.10414	1.07321	1.12771	0.867106	0.772212	0.149113	0.562623	0.596983	0.957299	0.769888	0.485438	0.356187	0.816907	0.623003	0.605749	0.545848	0.457229	0.474569	0.195032	0.474662	0.412884	0.308634	0.383691	0.628181	0.651921	0.249343	0.357807	0.63697	0.542654	0.492273	0.505383	0.378765	0.531888	0.262408	0.353304	0.443981	0.333018	0.401022	0.397834	0.468955
56	0.834623	0.689477	0.741828	0.614422	1.02265	1.0519	0.97238	0.948824	0.682581	0.481774	0.693327	0.591288	1.23156	1.05481	0.461262	0.632983	0.733451	0.699869	0.848808	0.467712	0.615641	0.832259	0.808712	0.632238	0.884437	0.614966	0.38799	0.323824	0.580533	0.381054	0.394051	0.444407	1.10147	0.977329	0.756784	0.783801	0.805635	0.649972	1.02005	0.746017	0.999043	0.957358	0.778466	0.83395	0.758044	0.708555	0.564921	0.56062	0.523878
57	0.593818	0.470653	0.577847	0.469525	0.647182	0.748915	0.6091	0.67906	0.355715	0.240702	0.422365	0.299601	0.855547	0.815425	0.368831	0.350716	0.552635	0.475973	0.617179	0.406539	0.458977	0.570594	0.581829	0.45309	0.761689	0.546323	0.223293	0.142106	0.39917	0.198331	0.441447	0.426092	0.997493	0.864732	0.923358	0.873219	0.798998	0.539266	0.929925	0.692704	0.863374	0.888339	1.00836	1.22058	0.815464	0.802558	0.780988	0.777141	0.352694
58	0.441272	0.348156	0.413473	0.408456	0.402699	0.488827	0.351257	0.336351	0.271291	0.228201	0.296025	0.356697	0.512529	0.499162	0.229023	0.274792	0.340748	0.313331	0.397271	0.319972	0.277703	0.335914	0.379258	0.35606	0.526418	0.353817	0.065582	0.0411846	0.254984	0.0823462	0.296779	0.207423	0.576797	0.540182	0.559939	0.539885	0.562021	0.313007	0.598435	0.407779	0.541792	0.555874	0.787231	0.749212	0.658484	0.612069	1.35513	1.41654	0.230328
59	0.431424	0.343666	0.421103	0.462564	0.426905	0.535446	0.359262	0.37754	0.268152	0.239444	0.326945	0.343584	0.543704	0.54541	0.161827	0.241803	0.324082	0.288724	0.39797	0.273986	0.285208	0.328103	0.376108	0.362263	0.558316	0.379032	0.0947613	0.0271296	0.248734	0.137665	0.327357	0.225068	0.62648	0.587305	0.597957	0.582397	0.622746	0.363057	0.608643	0.43926	0.531159	0.58738	0.775785	0.806101	0.656424	0.575059	1.27085	1.3765	0.192945
60	0.747657	0.51736	0.521493	0.528469	0.588212	0.558353	0.476448	0.474784	0.638756	0.441189	0.443484	0.361311	0.582428	0.509658	0.619939	1.04516	0.730915	0.743439	0.470162	0.318144	0.396123	0.708882	0.800938	0.620188	0.379041	0.182943	0.202423	0.651227	0.639756	0.557614	0.295626	0.217034	0.552291	0.495596	0.387309	0.338543	0.345571	0.260315	0.381925	0.390069	0.400398	0.445243	0.337595	0.377416	0.272355	0.270098	0.207745	0.241082	0.94408
61	0.993173	0.807373	0.760789	0.790106	0.624261	0.583959	0.554714	0.569674	0.784698	0.696816	0.801178	0.556182	0.566708	0.460667	0.381981	0.627194	0.596797	0.658225	0.519408	0.238648	0.461332	0.64137	0.653543	0.531494	0.533095	0.317668	0.495495	0.298468	0.510364	0.593196	0.32236	0.390429	0.495529	0.370015	0.287193	0.295357	0.428492	0.321438	0.456641	0.482929	0.403957	0.546765	0.359252	0.447882	0.394339	0.316298	0.341953	0.350746	0.595344
62	0.497992	0.3059	0.49115	0.452501	0.499727	0.486916	0.353627	0.430822	0.433763	0.348993	0.375519	0.264723	0.533708	0.54368	0.484178	0.949333	0.594235	0.574067	0.349469	0.202569	0.448041	0.567989	0.743847	0.592522	0.440535	0.287501	0.356841	0.772039	0.798188	0.674586	0.501188	0.371782	0.535797	0.507575	0.403997	0.389444	0.418373	0.360768	0.357546	0.388802	0.352906	0.403191	0.380287	0.459501	0.374704	0.347195	0.194752	0.197904	0.660766
63	0.444261	0.299877	0.387261	0.319615	0.274938	0.211374	0.234048	0.194587	0.307692	0.238719	0.325398	0.198197	0.228695	0.179688	0.516061	0.503794	0.259605	0.330313	0.167075	0.0952992	0.315396	0.302353	0.367225	0.2162	0.367204	0.226394	0.571319	0.441956	0.590672	0.480197	0.271844	0.356267	0.202718	0.075705	0.132253	0.0829668	0.185232	0.199696	0.210519	0.260608	0.19244	0.176572	0.22856	0.207835	0.249588	0.276657	0.0991966	0.0489601	0.301581
64	0.557761	0.47582	0.77313	0.601913	0.507362	0.546046	0.3386	0.492141	0.404254	0.538156	0.543566	0.442527	0.533194	0.546875	0.282057	0.584311	0.768235	0.700393	0.628755	0.436058	0.495661	0.561606	0.75697	0.729158	0.679146	0.453823	0.305069	0.319872	0.525341	0.490339	0.723903	0.662369	0.486392	0.461558	0.449038	0.442797	0.401701	0.307078	0.353148	0.388037	0.282406	0.385283	0.493412	0.534038	0.601601	0.440384	0.324428	0.325888	0.495962
65	0.545226	0.497371	0.749069	0.794293	0.415695	0.499224	0.317471	0.536551	0.490924	0.634845	0.555588	0.565765	0.421141	0.418412	0.296725	0.667193	0.393758	0.713147	0.430181	0.420657	0.25311	0.600487	0.457102	0.548371	0.490237	0.55991	0.349877	0.282202	0.368756	0.351699	0.384986	0.57084	0.412399	0.413656	0.241951	0.25137	0.369404	0.378969	0.361742	0.643764	0.255977	0.484569	0.36772	0.48981	0.481125	0.467967	0.325927	0.318913	0.362051
66	0.557178	0.501557	0.531082	0.427372	0.503266	0.611753	0.51704	0.497322	0.340548	0.332909	0.448851	0.477677	0.612985	0.583865	0.287693	0.285101	0.453941	0.42593	0.586254	0.445757	0.357799	0.500372	0.410134	0.413788	0.718343	0.599476	0.107447	0.0123138	0.224109	0.0677922	0.353656	0.359956	0.645254	0.612623	0.631664	0.651905	0.605645	0.415203	0.696691	0.538836	0.605174	0.616465	0.918405	0.854714	0.947326	0.899857	1.29207	1.26026	0.207244
67	0.513768	0.495968	0.517023	0.47075	0.490412	0.634671	0.475567	0.519263	0.328154	0.339004	0.451936	0.479712	0.616244	0.591232	0.240324	0.293953	0.429242	0.423885	0.59228	0.471782	0.278533	0.465136	0.413979	0.424568	0.636101	0.5469	0.0395366	-0.0302365	0.198169	0.0514896	0.383782	0.359399	0.652683	0.653999	0.603088	0.609555	0.628106	0.426031	0.690965	0.553961	0.517633	0.581655	0.809021	0.813217	0.823862	0.762807	1.26715	1.2853	0.204484
68	0.314088	0.306678	0.356425	0.418111	0.330745	0.297682	0.191036	0.339628	0.42051	0.394906	0.369921	0.240262	0.334402	0.256121	0.370088	0.332628	0.271904	0.241811	0.199373	-0.0509278	0.325436	0.290681	0.269976	0.194758	0.280752	0.162709	0.833175	0.364328	0.517731	0.441825	0.069386	0.202512	0.199117	0.196704	0.0255504	0.105163	0.213886	0.304647	0.0961766	0.22937	0.119524	0.178021	-0.0755484	0.00843172	0.111755	0.0465126	-0.0139803	-0.0731937	0.193949
69	0.204054	0.130437	0.206002	0.189002	0.171233	0.217914	0.129112	0.161929	0.176628	0.120723	0.0478124	0.130376	0.214823	0.192291	0.382589	0.647999	0.242794	0.293198	0.112812	0.251054	0.0731949	0.310754	0.258554	0.269381	0.104628	0.108914	0.0253237	0.350163	0.26936	0.12853	0.127799	-0.0636035	0.264678	0.19091	0.213014	0.112634	0.21388	0.0176674	0.137143	0.13353	0.163039	0.151495	0.124273	0.133043	0.118031	0.150214	0.218202	0.232959	0.370396
70	0.611326	0.355292	0.540746	0.426618	0.667243	0.485796	0.528745	0.394332	0.515754	0.274976	0.479251	0.246275	0.601202	0.492208	0.604529	0.636569	0.602394	0.45649	0.439671	0.135826	0.655222	0.512951	0.75919	0.446982	0.666838	0.27533	0.764571	0.737399	1.23146	0.762163	0.496855	0.460402	0.515594	0.365313	0.437729	0.421333	0.378549	0.371998	0.472609	0.357731	0.49851	0.342238	0.444604	0.402764	0.513855	0.425045	0.176111	0.123343	0.501838
71	0.501772	0.274903	0.526688	0.349366	0.493243	0.454155	0.389673	0.365164	0.351798	0.234424	0.37232	0.223987	0.530562	0.451726	0.722216	0.653632	0.552993	0.465281	0.404251	0.246876	0.525074	0.521663	0.607917	0.452548	0.639308	0.389693	0.477225	0.628371	0.724861	0.657552	0.371436	0.503229	0.491091	0.35579	0.485141	0.416277	0.390801	0.390694	0.436259	0.412263	0.40856	0.347308	0.462127	0.43194	0.479174	0.482288	0.181061	0.164801	0.463891
72	0.576314	0.471485	0.635356	0.427213	0.623226	0.655668	0.540778	0.573856	0.403936	0.378451	0.603198	0.408994	0.818864	0.762994	0.395326	0.303324	0.726169	0.442942	0.637492	0.403214	0.706611	0.525367	0.576634	0.515687	0.989657	0.663457	0.325603	0.174437	0.463488	0.352838	0.659609	0.64559	0.77939	0.693846	0.771407	0.76021	0.615906	0.605154	0.612563	0.508293	0.520803	0.512093	0.854895	0.7946	1.06791	0.824887	0.528598	0.522301	0.231114
73	0.519922	0.43806	0.61815	0.451346	0.606081	0.675299	0.432379	0.550266	0.356841	0.38916	0.508231	0.387337	0.754936	0.743092	0.409554	0.488829	0.653943	0.507472	0.526188	0.448093	0.5332	0.564289	0.578969	0.588894	0.911431	0.64838	0.354272	0.295427	0.51701	0.475889	0.66238	0.774205	0.738656	0.711417	0.739327	0.734305	0.623289	0.557135	0.528554	0.495756	0.407916	0.491793	0.759919	0.779137	0.96712	0.845174	0.530148	0.513289	0.300556
74	0.484171	0.39529	0.521535	0.368825	0.525266	0.580916	0.490585	0.469903	0.266037	0.232675	0.369484	0.372369	0.597195	0.637327	0.230385	0.272868	0.576267	0.403657	0.623375	0.49666	0.536452	0.495735	0.513544	0.542173	0.758974	0.589782	0.116181	0.0571513	0.304026	0.210407	0.50697	0.510396	0.70503	0.653959	0.803731	0.661795	0.590383	0.421286	0.745029	0.560426	0.608841	0.671817	1.0152	0.942532	1.30144	1.09074	0.774369	0.764369	0.234449
75	0.461565	0.487543	0.462964	0.434358	0.433854	0.545426	0.416107	0.474463	0.233033	0.258922	0.361432	0.420001	0.557427	0.542706	0.342765	0.335013	0.475949	0.466919	0.544458	0.580358	0.335707	0.487598	0.502915	0.522216	0.65681	0.635404	0.012113	0.022504	0.287337	0.0768197	0.61115	0.486949	0.672359	0.636151	0.526212	0.514504	0.473489	0.29594	0.582156	0.482672	0.519714	0.592742	0.801245	0.82946	0.792522	0.903664	0.703056	0.641555	0.296222
76	0.839282	0.633341	1.03633	0.846358	0.629016	0.544526	0.545945	0.537052	0.715379	0.562976	0.967013	0.543389	0.596779	0.442788	0.298776	0.320759	0.452494	0.534726	0.749646	0.236423	0.351555	0.497714	0.433221	0.280206	0.665858	0.342451	0.472395	0.14551	0.371208	0.326314	0.200255	0.352542	0.465086	0.38176	0.380131	0.351584	0.61618	0.483603	0.558819	0.47813	0.395877	0.41755	0.341428	0.326088	0.450372	0.355831	0.400063	0.413226	0.198949
77	0.910269	0.965102	0.928428	1.16019	0.672676	0.727931	0.560533	0.762403	0.815024	1.08642	1.09525	0.974648	0.59989	0.479533	0.203034	0.482427	0.484801	0.809933	0.736114	0.419905	0.193904	0.621189	0.444409	0.422489	0.481796	0.407157	0.245529	0.0646373	0.242409	0.237827	0.233665	0.310758	0.420341	0.392378	0.169165	0.259105	0.499501	0.403214	0.434842	0.526412	0.234348	0.395174	0.20673	0.275601	0.320854	0.264435	0.415352	0.461475	0.273695
78	0.784569	0.711531	1.21781	0.979378	0.779268	0.885711	0.627034	0.81592	0.675014	0.660951	0.90185	0.698597	1.01641	0.931251	0.280715	0.526518	0.778242	0.827799	1.01661	0.512598	0.568484	0.796612	0.762664	0.639998	0.805912	0.573277	0.435994	0.282752	0.540841	0.418443	0.435072	0.529587	0.928453	0.903467	0.545395	0.568076	0.812294	0.629295	0.627174	0.685236	0.537904	0.744362	0.529008	0.616205	0.685822	0.552913	0.517459	0.545412	0.413865
79	0.763015	0.854374	0.901369	1.28711	0.788528	0.910338	0.599936	0.868763	0.708831	0.828961	0.921445	0.944528	0.9237	0.892974	0.15089	0.542873	0.535238	0.839952	0.751485	0.573489	0.285924	0.669792	0.610826	0.590845	0.64863	0.583621	0.394249	0.196005	0.483017	0.332813	0.418934	0.404663	0.786989	0.865153	0.334008	0.40649	0.760229	0.583811	0.504747	0.539264	0.378196	0.58264	0.352847	0.462221	0.505319	0.440587	0.523039	0.516465	0.420103
80	0.661991	0.576721	0.925105	0.902987	0.672422	0.741927	0.536381	0.652043	0.577871	0.556871	0.757367	0.621669	0.958892	0.822533	0.255512	0.487041	0.533164	0.599574	0.804227	0.469926	0.381148	0.649193	0.590817	0.483832	0.798305	0.556593	0.469606	0.265009	0.548579	0.346283	0.341525	0.383872	0.854926	0.874373	0.532155	0.547788	0.906857	0.629064	0.598409	0.534881	0.50137	0.568488	0.452665	0.484549	0.587956	0.538205	0.591291	0.584578	0.363605
81	0.642202	0.640789	0.834703	1.05134	0.718686	0.826219	0.555401	0.779662	0.631534	0.645915	0.844847	0.693738	0.895989	0.831651	0.193251	0.447374	0.383733	0.606772	0.628798	0.403624	0.245777	0.599639	0.489706	0.405215	0.732224	0.672821	0.519628	0.213333	0.518757	0.355241	0.327213	0.434927	0.801545	0.852564	0.433586	0.490538	0.908508	0.776838	0.599201	0.627702	0.415012	0.554434	0.414435	0.497673	0.5309	0.493536	0.528038	0.527713	0.299873
82	0.478573	0.438513	1.04223	0.638123	0.442845	0.534592	0.329776	0.492896	0.439123	0.496688	0.48415	0.414238	0.524588	0.496024	0.395964	0.677361	0.716298	0.721746	0.620887	0.42114	0.389843	0.636006	0.600517	0.562262	0.514509	0.416901	0.319548	0.232608	0.409144	0.264232	0.453193	0.499822	0.511935	0.51231	0.35925	0.35317	0.409209	0.348227	0.316698	0.456372	0.253722	0.419745	0.313285	0.365923	0.386842	0.313195	0.303815	0.328814	0.411253
83	0.696433	0.706116	1.08991	1.34029	0.582942	0.65353	0.381319	0.634291	0.740085	0.979153	0.775747	0.804477	0.53223	0.502083	0.279065	0.89052	0.553712	1.1135	0.619298	0.503173	0.289666	0.765978	0.627314	0.697578	0.501096	0.513693	0.442335	0.347485	0.468608	0.448832	0.389659	0.495524	0.439285	0.457388	0.176746	0.217511	0.438356	0.378147	0.306507	0.490407	0.213794	0.455676	0.209271	0.32586	0.378845	0.318244	0.356584	0.341516	0.503615
84	0.673503	0.601844	1.35728	0.992626	0.640862	0.692382	0.494951	0.649908	0.662984	0.723128	0.766324	0.670407	0.690737	0.644205	0.37223	0.668547	0.629288	0.770034	0.814054	0.46034	0.488419	0.702035	0.705508	0.655211	0.718206	0.584809	0.467742	0.312747	0.565901	0.434144	0.511657	0.581462	0.625414	0.589564	0.404655	0.418823	0.4807	0.468554	0.482105	0.625061	0.416572	0.579983	0.41038	0.480112	0.572886	0.476637	0.498665	0.47497	0.350637
85	0.747698	0.856127	0.984964	1.31422	0.696395	0.821788	0.572078	0.817813	0.680446	0.860238	0.892976	0.923951	0.727897	0.665481	0.160618	0.547963	0.441946	0.87156	0.665097	0.56667	0.230172	0.690786	0.547012	0.583742	0.582402	0.586805	0.422444	0.137047	0.442675	0.271588	0.390852	0.398622	0.638823	0.668353	0.279195	0.336029	0.631106	0.480144	0.507182	0.607914	0.355918	0.627598	0.335212	0.466036	0.45455	0.41973	0.567783	0.535448	0.349599
86	0.683985	0.668409	0.981858	0.89275	0.714487	0.901924	0.563812	0.827369	0.582867	0.642725	0.815211	0.676116	0.882015	0.820804	0.206912	0.49513	0.619862	0.734352	0.926563	0.507392	0.411809	0.735133	0.638696	0.622293	0.709682	0.572933	0.369753	0.24298	0.479736	0.350391	0.407306	0.447536	0.845951	0.857802	0.521574	0.542861	0.777958	0.595506	0.630624	0.729103	0.446679	0.70273	0.482894	0.592592	0.639427	0.513179	0.622911	0.623292	0.362479
87	0.679741	0.727109	0.873173	0.987811	0.700333	0.846071	0.531727	0.757359	0.599544	0.735542	0.802947	0.82701	0.810122	0.834466	0.12692	0.50525	0.471787	0.737613	0.717175	0.709617	0.178551	0.636169	0.503366	0.57092	0.650548	0.655934	0.32093	0.178923	0.375489	0.326191	0.367439	0.477789	0.778655	0.86556	0.479008	0.498707	0.80234	0.615944	0.580792	0.595147	0.337078	0.543026	0.438973	0.523781	0.553807	0.503603	0.573382	0.581263	0.3682
88	0.391526	0.313312	0.43166	0.415926	0.368046	0.457278	0.348308	0.320079	0.274928	0.254075	0.366722	0.356585	0.49867	0.469656	0.145651	0.201493	0.251823	0.233571	0.410135	0.226956	0.19038	0.29654	0.268825	0.263078	0.559209	0.411511	0.0388738	-0.0328865	0.157804	0.041638	0.271238	0.203962	0.510741	0.498126	0.51675	0.571417	0.566252	0.352094	0.592402	0.390657	0.458144	0.427171	0.698446	0.644189	0.602779	0.590106	1.91827	1.91795	0.101531
89	0.403644	0.336638	0.492159	0.487609	0.341723	0.443894	0.339128	0.35334	0.264056	0.272443	0.368151	0.372566	0.463782	0.450095	0.145024	0.195664	0.240349	0.283205	0.402381	0.256397	0.159115	0.295057	0.264235	0.249838	0.546826	0.429461	0.0579462	-0.07434	0.143602	-0.0143126	0.275627	0.205865	0.476924	0.484088	0.461878	0.501793	0.576654	0.350528	0.595111	0.435564	0.443462	0.47222	0.666448	0.660873	0.560137	0.57719	1.47187	1.7129	0.0940247
90	0.37819	0.261624	0.397191	0.287012	0.441238	0.453693	0.413005	0.337623	0.218623	0.148048	0.26306	0.325211	0.476034	0.527738	0.172749	0.21824	0.386062	0.263254	0.476003	0.371081	0.424325	0.360332	0.438603	0.437738	0.662346	0.484645	0.187533	0.0674421	0.324974	0.253153	0.363491	0.436406	0.559707	0.498754	0.684799	0.573799	0.516379	0.355095	0.703082	0.511991	0.631668	0.643015	0.980083	0.857667	1.20709	1.01668	0.854893	0.818366	0.176939
91	0.345387	0.269607	0.372423	0.292412	0.386328	0.419991	0.366609	0.338261	0.201363	0.164352	0.277677	0.294143	0.477985	0.529438	0.209471	0.226068	0.379604	0.246528	0.468493	0.37942	0.448439	0.327824	0.474012	0.462582	0.687588	0.482141	0.19519	0.0737402	0.339885	0.248867	0.45785	0.486579	0.572045	0.534112	0.634196	0.540514	0.417456	0.27732	0.633157	0.475209	0.636259	0.676932	0.910135	0.896826	1.02097	1.04603	0.762362	0.729495	0.217017
92	0.957462	0.934352	0.87077	0.937683	0.88664	0.917707	0.797787	0.961443	0.805297	0.763565	0.99213	0.919956	0.96716	0.878084	0.280987	0.57738	0.670298	0.893463	0.799804	0.620355	0.349517	0.795408	0.628145	0.570272	0.651797	0.590682	0.279894	0.264892	0.398025	0.313444	0.345207	0.46294	0.885376	0.810972	0.482843	0.519088	0.71356	0.602524	0.703614	0.756588	0.550829	0.745678	0.523507	0.642092	0.564859	0.537628	0.49423	0.50592	0.45052
93	1.0003	0.971297	0.815459	0.894066	1.03359	1.04937	0.915629	1.02845	0.848792	0.695403	0.914927	0.910364	1.02973	0.892348	0.326406	0.648137	0.670696	0.861691	0.849646	0.574716	0.381844	0.886032	0.707892	0.582557	0.689765	0.588284	0.305591	0.237162	0.462511	0.338332	0.348412	0.403299	0.907777	0.82953	0.463281	0.560332	0.779459	0.616219	0.792297	0.747745	0.628203	0.78869	0.544177	0.65762	0.573975	0.548611	0.476473	0.506008	0.496193
94	0.955573	1.08862	0.747993	1.08538	0.826401	0.802983	0.713078	0.927413	0.975942	1.04404	0.979212	0.943265	0.678109	0.610926	0.105803	0.540244	0.535176	0.857488	0.620369	0.420006	0.256157	0.68303	0.575344	0.505483	0.386306	0.324387	0.346561	0.169041	0.368164	0.340692	0.231504	0.320025	0.515585	0.530531	0.137366	0.222372	0.457591	0.397279	0.407814	0.526846	0.325411	0.512296	0.194541	0.321512	0.28076	0.229246	0.309252	0.31631	0.504248
95	0.867117	1.08932	0.673071	0.991058	0.773956	0.784007	0.719312	0.919965	0.826692	0.905854	0.874985	0.955724	0.645721	0.596999	0.0929456	0.362244	0.445841	0.782585	0.559071	0.425672	0.210212	0.651474	0.430835	0.399304	0.369098	0.353386	0.299385	0.0503545	0.281643	0.22816	0.177834	0.268103	0.506731	0.516879	0.147223	0.25259	0.546237	0.482395	0.436466	0.515985	0.315922	0.536935	0.227693	0.370635	0.321655	0.272015	0.335065	0.390298	0.393001
96	0.922757	0.781919	1.07376	0.969709	0.897717	0.862587	0.806392	0.872145	0.918242	0.752899	1.0056	0.834291	1.01847	0.850752	0.284238	0.580654	0.641345	0.706863	0.923607	0.408233	0.468262	0.781455	0.685872	0.489493	0.652478	0.419907	0.504214	0.324843	0.493529	0.406886	0.208561	0.410759	0.803699	0.727843	0.404109	0.451029	0.696316	0.583225	0.614003	0.664732	0.571779	0.659493	0.395091	0.440133	0.448919	0.392696	0.397566	0.427993	0.440274
97	0.874665	0.841011	0.888176	1.06421	0.805794	0.866562	0.72018	0.861258	0.82685	0.818235	0.979471	0.831303	0.967408	0.811383	0.31598	0.545697	0.613012	0.732096	0.784027	0.429582	0.40787	0.805552	0.59146	0.500673	0.616291	0.475796	0.491068	0.298689	0.489971	0.372943	0.259361	0.371701	0.729293	0.749698	0.312302	0.43257	0.704409	0.64959	0.543838	0.595484	0.443228	0.576671	0.321142	0.394168	0.391924	0.349507	0.400258	0.442659	0.432189
98	0.885529	0.749966	0.832891	0.880433	0.785177	0.74589	0.74246	0.801913	0.881827	0.620729	0.907287	0.716249	0.885788	0.655694	0.271865	0.544944	0.530782	0.609521	0.824551	0.369008	0.425518	0.70202	0.662174	0.469488	0.592312	0.358465	0.412313	0.253964	0.463953	0.3978	0.220039	0.312671	0.731684	0.635778	0.348494	0.339224	0.580819	0.470672	0.567957	0.588431	0.52889	0.610292	0.346665	0.400565	0.376738	0.330515	0.331971	0.32183	0.482512
99	0.875087	0.821465	0.781868	0.845303	0.644263	0.702074	0.646463	0.77681	0.731776	0.775773	0.877828	0.776941	0.791846	0.696967	0.277129	0.443053	0.572694	0.665803	0.722514	0.435886	0.421523	0.675074	0.579926	0.467746	0.595315	0.513863	0.341807	0.17436	0.40208	0.314385	0.34876	0.462811	0.655926	0.642602	0.297117	0.361911	0.513936	0.489833	0.49997	0.567672	0.398693	0.580793	0.367708	0.44437	0.425429	0.386865	0.287008	0.354246	0.409665
100	0.73916	0.68976	0.763799	0.647069	0.579825	0.65068	0.520187	0.705556	0.509753	0.577765	0.619392	0.552428	0.643583	0.636294	0.337083	0.697678	0.813846	0.796321	0.740779	0.589249	0.496883	0.741542	0.801318	0.775068	0.554912	0.452983	0.139992	0.230938	0.398129	0.276199	0.602896	0.422439	0.629825	0.597857	0.41138	0.40753	0.422082	0.308255	0.453048	0.511577	0.423597	0.582407	0.46601	0.574609	0.462217	0.419846	0.333138	0.328313	0.612302
101	0.881917	0.782235	0.88191	0.994252	0.622075	0.676406	0.491518	0.73148	0.763732	0.760543	0.784254	0.697	0.645551	0.584149	0.390135	0.894864	0.663175	0.95402	0.667168	0.499638	0.342715	0.751479	0.724902	0.646977	0.565611	0.439694	0.363632	0.353891	0.528718	0.374946	0.472496	0.482122	0.563804	0.544326	0.280243	0.269064	0.50065	0.349068	0.431378	0.56515	0.313269	0.496625	0.341153	0.429712	0.417424	0.361792	0.330647	0.313261	0.631978
102	0.613489	0.530982	0.599821	0.544554	0.542676	0.665238	0.455527	0.649473	0.447897	0.415401	0.440869	0.432576	0.691803	0.691396	0.529116	0.93178	0.751963	0.743347	0.537706	0.531454	0.374799	0.764183	0.676849	0.698093	0.497229	0.430041	0.126544	0.480801	0.435684	0.357283	0.439376	0.350436	0.793347	0.753827	0.532105	0.471411	0.547846	0.388592	0.470885	0.535014	0.409584	0.553725	0.476109	0.596751	0.466431	0.480139	0.309056	0.32166	0.677164
103	0.596035	0.490713	0.675246	0.444838	0.330676	0.33195	0.294601	0.346286	0.39356	0.417285	0.530419	0.335604	0.359504	0.299505	0.440358	0.476074	0.520742	0.507795	0.462653	0.271072	0.392679	0.421842	0.428786	0.329333	0.529419	0.365942	0.385368	0.156391	0.351074	0.264722	0.417046	0.476651	0.298049	0.212847	0.220697	0.200414	0.305449	0.258421	0.236388	0.297057	0.161707	0.206034	0.325762	0.297516	0.382864	0.314997	0.208742	0.190188	0.310835
104	0.335234	0.278727	0.338012	0.161181	0.182194	0.118609	0.233552	0.161082	0.14308	0.124961	0.286909	0.104353	0.16793	0.120977	0.200989	-0.0914967	0.295982	0.140733	0.209676	0.0805397	0.31044	0.0770517	0.143909	0.0104166	0.301847	0.152621	0.162477	-0.182606	0.105838	-0.0164867	0.222122	0.27181	0.140394	0.074193	0.229744	0.184732	0.157747	0.157306	0.23038	0.162653	0.146839	0.119668	0.275963	0.248873	0.269831	0.240578	0.22173	0.237152	0.0335816
105	0.0199796	0.0502583	-0.116431	-0.229133	-0.0934919	-0.139467	-0.0112713	-0.160256	-0.147338	-0.221185	-0.0808454	-0.172412	-0.134716	-0.188431	0.144175	-0.308569	-0.108885	-0.15601	-0.162116	0.0113032	0.0553183	-0.136027	-0.231296	-0.226346	0.07385	0.0886389	0.132678	-0.304719	-0.129707	-0.180509	-0.125289	0.0160871	-0.0929954	-0.192548	0.0807036	-0.0172939	-0.0159786	0.0553374	0.0466198	-0.0181631	-0.00603407	-0.0168784	0.141266	0.061823	0.145592	0.214878	0.0586121	0.0422779	-0.163775
106	0.270773	0.252754	0.294746	0.319305	0.359271	0.483107	0.282161	0.482229	0.267163	0.247573	0.266842	0.187306	0.50253	0.510017	0.0376417	0.409673	0.393637	0.320639	0.294615	0.132453	0.118602	0.447093	0.364038	0.290996	0.264192	0.277546	-0.0182721	0.129673	0.19593	0.17883	0.228255	0.28544	0.557254	0.609296	0.315998	0.446935	0.39238	0.298098	0.324655	0.441012	0.300235	0.433464	0.22355	0.357677	0.165564	0.162697	0.0749924	0.131517	0.268299
107	0.480879	0.483072	0.473672	0.396005	0.430397	0.54646	0.398522	0.484156	0.268216	0.248434	0.337896	0.360123	0.591543	0.578554	0.415627	0.358357	0.558348	0.415017	0.531016	0.535921	0.407618	0.468656	0.507262	0.482775	0.609582	0.547895	0.00831484	-0.0328419	0.225554	0.0215874	0.493328	0.453313	0.7397	0.697891	0.606048	0.551671	0.463319	0.332366	0.548883	0.487009	0.531141	0.658585	0.70902	0.788957	0.662501	0.702764	0.469439	0.459242	0.311748
108	0.38098	0.406342	0.426354	0.273414	0.49581	0.585397	0.39519	0.490695	0.189567	0.268753	0.300908	0.329366	0.511091	0.616164	0.260485	0.254382	0.628641	0.400879	0.487472	0.496445	0.601534	0.468663	0.545127	0.577248	0.690506	0.623693	0.149574	0.0279906	0.309707	0.257227	0.731225	0.672801	0.608544	0.5899	0.623544	0.633249	0.371422	0.427291	0.464887	0.45607	0.428788	0.587429	0.72785	0.865703	0.871062	0.757597	0.342652	0.358832	0.26292
109	0.499886	0.406438	0.493121	0.282649	0.564856	0.598261	0.541391	0.490346	0.269587	0.184826	0.345264	0.295388	0.691351	0.711388	0.481471	0.369206	0.695858	0.384037	0.578886	0.469376	0.661311	0.510279	0.639209	0.548138	0.855089	0.588953	0.160395	0.12288	0.39818	0.227472	0.556722	0.572167	0.816229	0.752879	0.81479	0.766262	0.443024	0.418955	0.653782	0.521423	0.723299	0.723868	0.919583	0.936401	0.911942	0.988582	0.422087	0.421827	0.356552
110	0.333346	0.264628	0.350485	0.111713	0.499807	0.559856	0.433962	0.425551	0.197394	0.157238	0.228	0.207221	0.586583	0.611004	0.493216	0.356819	0.68767	0.311837	0.430466	0.327024	0.638253	0.476719	0.579157	0.507913	0.686702	0.481474	0.152105	0.230183	0.43302	0.352512	0.59511	0.572706	0.635351	0.574436	0.67821	0.69796	0.309253	0.403928	0.391628	0.397805	0.480104	0.487453	0.693925	0.683475	0.719436	0.677599	0.202659	0.225028	0.307897
111	0.362442	0.318302	0.593405	0.668731	0.249695	0.326819	0.203679	0.347156	0.310328	0.423401	0.416931	0.453666	0.282561	0.256401	0.164843	0.461332	0.205526	0.433787	0.246176	0.287108	0.0876359	0.383485	0.267927	0.275075	0.354878	0.479548	0.278712	0.154539	0.254574	0.121928	0.255365	0.367253	0.290072	0.261766	0.148687	0.12999	0.313254	0.29867	0.256565	0.464977	0.172542	0.337754	0.251264	0.315836	0.338787	0.342573	0.327092	0.293545	0.173248
112	0.440308	0.412447	0.65894	0.683091	0.418639	0.492498	0.250758	0.394311	0.398886	0.504129	0.462488	0.49408	0.434484	0.471838	0.258606	0.582661	0.497186	0.618422	0.431902	0.424855	0.28263	0.53605	0.469114	0.53567	0.498839	0.505485	0.256383	0.235496	0.371054	0.345976	0.386441	0.517657	0.473802	0.478693	0.378691	0.38552	0.362489	0.366817	0.311602	0.447892	0.204297	0.426519	0.391027	0.498868	0.508081	0.476479	0.293326	0.34102	0.378247
113	0.534622	0.572705	0.634471	0.537404	0.453823	0.627083	0.384134	0.540263	0.371247	0.424756	0.485671	0.557808	0.587251	0.530447	0.509444	0.572853	0.491318	0.621758	0.505151	0.646512	0.319692	0.667155	0.457516	0.481462	0.624362	0.756624	0.221207	0.145718	0.307975	0.0900874	0.478567	0.489933	0.647619	0.595022	0.446414	0.444103	0.526658	0.417705	0.487628	0.606523	0.362006	0.572161	0.573802	0.646272	0.607835	0.677402	0.509747	0.504281	0.267955
114	0.623678	0.621719	0.60735	0.510868	0.651951	0.779612	0.518903	0.604424	0.461565	0.458546	0.574193	0.559699	0.75031	0.739865	0.360022	0.445403	0.76738	0.628564	0.647458	0.556135	0.530573	0.739869	0.564495	0.578096	0.778399	0.716132	0.292647	0.211648	0.410123	0.276706	0.542972	0.509847	0.793306	0.730268	0.6652	0.682935	0.599181	0.527871	0.538071	0.534733	0.417999	0.552412	0.680851	0.723731	0.851417	0.702971	0.517775	0.555765	0.350498
115	0.471964	0.458495	0.429705	0.319581	0.546331	0.714157	0.492624	0.539471	0.27865	0.235611	0.387119	0.3719	0.801861	0.788425	0.301066	0.28207	0.562584	0.38277	0.524476	0.479864	0.420833	0.587744	0.430183	0.453652	0.779976	0.691481	0.0906318	-0.00653788	0.244822	0.119221	0.483274	0.484174	0.954686	0.930318	0.827243	0.850641	0.708069	0.574064	0.665868	0.58731	0.530949	0.675606	0.922567	0.931172	0.862627	0.837516	0.596558	0.641099	0.230651
116	0.441796	0.481604	0.445623	0.358087	0.560728	0.737808	0.461232	0.578992	0.297463	0.340019	0.420192	0.473213	0.779758	0.868306	0.248559	0.331808	0.686927	0.48112	0.569554	0.55951	0.525819	0.656161	0.501928	0.588459	0.740219	0.752281	0.125	0.0981104	0.302561	0.188802	0.57694	0.479688	0.888976	0.945698	0.736898	0.775677	0.606012	0.590065	0.565589	0.557015	0.447915	0.683859	0.749397	0.833561	0.86022	0.774084	0.522543	0.595981	0.275151
117	0.350458	0.275047	0.424209	0.21689	0.511429	0.60762	0.449394	0.494365	0.187203	0.165345	0.317959	0.228734	0.744004	0.772948	0.376881	0.282135	0.669878	0.307984	0.521941	0.393821	0.559135	0.456179	0.472146	0.467282	0.822225	0.622607	0.0312996	0.0651955	0.301874	0.150431	0.619383	0.572057	0.843991	0.83577	0.921653	0.965583	0.527269	0.564761	0.620692	0.562066	0.520055	0.59027	0.85563	0.87382	0.845893	0.883692	0.450954	0.507318	0.179481
118	0.180142	0.154606	0.297031	0.0955625	0.350032	0.428892	0.285049	0.325712	0.0539551	0.0707401	0.190404	0.155572	0.542147	0.599287	0.279939	0.0479535	0.507826	0.159617	0.39492	0.305745	0.55767	0.329176	0.360309	0.33396	0.724334	0.608653	0.0929381	-0.0210683	0.272095	0.118043	0.653365	0.496827	0.610681	0.592759	0.648533	0.771279	0.374052	0.480861	0.348759	0.32812	0.379531	0.431477	0.648881	0.649631	0.639125	0.613273	0.267136	0.320241	0.0499729
119	0.255591	0.254958	0.3762	0.255241	0.448547	0.601493	0.351751	0.493783	0.199502	0.212952	0.280501	0.247949	0.686035	0.749349	0.231606	0.326202	0.662342	0.307954	0.555962	0.394676	0.476516	0.487414	0.526701	0.536389	0.592444	0.518455	-0.0882317	0.0576155	0.25352	0.135916	0.632557	0.458699	0.781149	0.850852	0.6516	0.774095	0.400169	0.461054	0.43309	0.474112	0.416844	0.579372	0.535955	0.650022	0.523583	0.51398	0.307451	0.346037	0.199043
120	0.224086	0.225483	0.301713	0.171401	0.445184	0.568567	0.373129	0.435738	0.140614	0.108993	0.248636	0.167661	0.647774	0.678929	0.17362	0.0964382	0.564465	0.196995	0.4535	0.272089	0.529953	0.409685	0.433786	0.383132	0.633788	0.518719	-0.0150125	-0.0122826	0.264461	0.111742	0.673581	0.448786	0.759788	0.752831	0.705	0.894068	0.45613	0.495825	0.478669	0.453009	0.45453	0.549977	0.628737	0.746587	0.556537	0.52021	0.3389	0.394987	0.0973494
121	0.282323	0.257394	0.488568	0.443147	0.360857	0.515516	0.235307	0.456239	0.322154	0.3509	0.331037	0.272038	0.594771	0.63054	0.258672	0.552655	0.620512	0.402299	0.495364	0.276353	0.330047	0.502058	0.582504	0.574176	0.502563	0.418283	0.00641875	0.23972	0.387346	0.304372	0.609036	0.486503	0.63207	0.750773	0.425451	0.553891	0.312335	0.36789	0.290528	0.43717	0.317742	0.464894	0.380725	0.496782	0.382117	0.402421	0.299722	0.306362	0.323683
122	0.382164	0.378668	0.488333	0.344631	0.425072	0.623414	0.371199	0.567657	0.304851	0.310002	0.34862	0.25622	0.692904	0.721294	0.240793	0.388883	0.718921	0.43919	0.531253	0.322469	0.394875	0.621263	0.556118	0.544444	0.569074	0.479652	-0.0217429	0.0862219	0.253233	0.159079	0.557956	0.428671	0.813448	0.857437	0.612087	0.696487	0.48798	0.420819	0.479732	0.529679	0.472777	0.653273	0.568299	0.688425	0.505128	0.441245	0.415737	0.462914	0.324008
123	-0.0878612	-0.0285145	0.0519494	0.0882418	0.0387368	0.180866	-0.0433094	0.142333	-0.0614455	0.0292228	0.0416003	0.0388852	0.223599	0.303529	-0.110811	0.0163734	0.291603	0.0675211	0.187065	0.117532	0.131373	0.134009	0.175961	0.223515	0.15693	0.178699	-0.282289	-0.00272965	0.0143855	0.00646577	0.399519	0.201088	0.293086	0.416158	0.223769	0.324683	0.148015	0.247349	0.0704382	0.168771	0.0202	0.188531	0.0764478	0.186706	0.0880812	0.0741307	-0.00899121	0.0577115	-0.025187
124	0.00113771	0.0884587	0.0822945	0.070717	0.233069	0.348799	0.119834	0.254497	0.0186359	0.0798159	0.12724	0.0889863	0.319617	0.409978	-0.150646	0.0979001	0.263674	0.0982597	0.238763	0.145467	0.199661	0.272725	0.193139	0.263214	0.231915	0.301519	-0.174935	-0.0214955	0.0668008	0.115547	0.473669	0.297437	0.433532	0.491132	0.296529	0.449409	0.233087	0.312051	0.201023	0.243405	0.110772	0.265059	0.236306	0.320364	0.283369	0.246192	0.189752	0.212586	-0.0446615
125	0.187218	0.142233	0.348916	0.374764	0.138573	0.155777	0.106572	0.128397	0.157235	0.165918	0.182065	0.29025	0.140679	0.197711	0.0367883	0.28949	0.139341	0.317194	0.199454	0.284167	0.0660139	0.25252	0.151329	0.207834	0.216582	0.274951	0.125501	0.186645	0.137866	0.0961152	0.0181529	0.143289	0.162821	0.173647	0.200447	0.151053	0.175751	0.21237	0.177951	0.297792	0.0796853	0.292398	0.198568	0.250144	0.285717	0.297039	0.218122	0.227982	0.190813
126	0.366651	0.412641	0.343038	0.476655	0.329031	0.46851	0.314376	0.440747	0.325106	0.328986	0.437736	0.465234	0.420823	0.384048	0.13485	0.284451	0.194514	0.402587	0.242254	0.228869	-0.0284173	0.372444	0.110803	0.0862651	0.236841	0.331643	0.089971	0.114927	0.108062	0.0625197	-0.0187446	0.141205	0.442486	0.412351	0.247218	0.308312	0.522582	0.398448	0.330389	0.431241	0.150118	0.331676	0.218748	0.312715	0.256703	0.267856	0.295013	0.353732	0.134024
127	0.453888	0.570622	0.382976	0.389022	0.393353	0.56766	0.375784	0.542396	0.362606	0.347822	0.458983	0.506035	0.528077	0.470136	0.325398	0.417107	0.373499	0.532981	0.449174	0.485134	0.100374	0.516017	0.28128	0.279085	0.358221	0.440719	0.0802278	0.119125	0.135566	0.022484	0.180799	0.217843	0.577755	0.540994	0.34327	0.335346	0.536132	0.356139	0.442241	0.420243	0.289511	0.407391	0.347547	0.43592	0.413662	0.434792	0.35292	0.365041	0.240387
128	0.34507	0.426642	0.293118	0.236525	0.345421	0.509187	0.451583	0.501886	0.20498	0.201121	0.363824	0.358023	0.539118	0.522963	0.0954987	0.0808198	0.311045	0.259778	0.375921	0.389684	0.143205	0.393646	0.138333	0.200932	0.424867	0.469138	-0.052076	-0.14073	-0.0441899	-0.0754675	0.170223	0.251892	0.656848	0.61615	0.526578	0.515016	0.603522	0.428659	0.551503	0.500478	0.344245	0.509457	0.563014	0.595498	0.585989	0.548304	0.445446	0.532118	0.057251
129	0.426886	0.440881	0.333991	0.236626	0.483185	0.619674	0.520658	0.588552	0.234235	0.19237	0.315785	0.335067	0.649264	0.687109	0.201471	0.166122	0.472072	0.259317	0.435717	0.392517	0.389647	0.46128	0.338792	0.385988	0.613134	0.569842	0.00093451	-0.109268	0.0823684	0.0526438	0.348747	0.359347	0.81717	0.755955	0.679284	0.737188	0.549261	0.481576	0.61885	0.580569	0.504946	0.699073	0.758338	0.819143	0.758801	0.668788	0.466531	0.501927	0.189578
130	0.447087	0.395183	0.403387	0.293885	0.536013	0.622089	0.487353	0.506133	0.336953	0.237934	0.35751	0.302807	0.770277	0.830654	0.261216	0.226148	0.697576	0.349199	0.582277	0.451322	0.599763	0.535418	0.548915	0.565675	0.65564	0.525566	0.0289841	0.0350245	0.24021	0.211087	0.4403	0.376957	0.923245	0.911892	0.850686	0.837939	0.529522	0.49467	0.563819	0.514793	0.586063	0.711693	0.766344	0.872718	0.76443	0.693705	0.436759	0.499687	0.329888
131	0.419931	0.3289	0.483889	0.294062	0.426348	0.470112	0.384283	0.340308	0.239767	0.198111	0.356015	0.205032	0.596861	0.568144	0.46164	0.236541	0.540019	0.283344	0.448965	0.280009	0.573294	0.396344	0.463699	0.363108	0.668928	0.479268	0.111577	0.0420064	0.299121	0.193935	0.468327	0.487901	0.655774	0.585078	0.675094	0.666162	0.379096	0.438311	0.468963	0.435007	0.486966	0.516096	0.677663	0.722579	0.505024	0.574173	0.430617	0.479283	0.199209
132	0.0253151	-0.0232819	0.264875	0.195628	-0.0390384	-0.0191615	-0.0998397	-0.0345831	-0.0251317	0.0520304	0.0568316	-0.0203753	-0.0202399	-0.0355314	0.0556303	0.0652702	-0.0045838	-0.0120963	-0.041521	-0.134999	0.0541364	0.013468	0.0262736	0.0110322	0.109228	0.104586	0.0877699	-0.0649679	0.0625213	0.0750053	0.191629	0.213271	-0.00741149	-0.0350033	0.0146401	0.0313672	0.0133681	0.0110796	-0.0208426	0.059861	-0.00566992	0.015808	0.0427274	0.0698538	0.0664806	0.0923708	0.115567	0.0934604	-0.1446
133	-0.122877	-0.114229	-0.241165	-0.460389	-0.249898	-0.270459	-0.171698	-0.333369	-0.370554	-0.413107	-0.312175	-0.328333	-0.245103	-0.24658	0.254019	-0.277432	-0.0636223	-0.217624	-0.278875	0.0217197	0.0239767	-0.234521	-0.242179	-0.211045	-0.00972137	-0.0163966	-0.0987424	-0.239961	-0.191304	-0.276225	-0.0269082	-0.0228706	-0.136275	-0.21738	0.15119	-0.00555335	-0.136271	-0.133569	-0.0431533	-0.160547	-0.0692583	-0.129117	0.181376	0.0914922	0.0913757	0.161662	-0.000704791	-0.00537336	-0.124239
[truncated: 84 more columns]

## Sheet: sub-02
Fisher Z ROI-to-ROI matrix
Oral breathing condition
# ROI	1	2	3	4	5	6	7	8	9	10	11	12	13	14	15	16	17	18	19	20	21	22	23	24	25	26	27	28	29	30	31	32	33	34	35	36	37	38	39	40	41	42	43	44	45	46	47	48	49
1	NaN	1.27066	0.180118	0.257942	0.721307	0.726253	0.734074	0.524962	0.496308	0.166696	0.454472	0.187357	0.30916	0.255065	0.421891	0.471003	0.453719	0.384134	0.344275	0.5423	0.550595	0.73784	0.555269	0.526163	0.679467	0.410219	0.289255	0.436025	0.40154	0.337018	0.293369	0.290845	0.369094	0.340109	0.354642	0.311782	0.118485	0.0691177	0.42066	0.400053	0.731789	0.601637	0.865263	0.92954	0.402944	0.370453	0.335254	0.239278	0.613354
2	1.27066	NaN	0.0372815	0.127308	0.562804	0.656573	0.54802	0.524996	0.282925	0.126328	0.264383	0.0881127	0.140525	0.14649	0.333539	0.419811	0.360489	0.272124	0.255358	0.509694	0.363916	0.702795	0.483782	0.541445	0.580415	0.28957	0.139852	0.275951	0.277799	0.337122	0.222558	0.30422	0.26122	0.222748	0.262798	0.290428	0.0685532	0.0223344	0.345588	0.360342	0.517599	0.544767	0.727787	0.855071	0.420604	0.368599	0.34244	0.219259	0.710999
3	0.180118	0.0372815	NaN	1.37888	0.292994	0.360178	0.278446	0.327871	0.800792	0.864139	0.880307	0.922755	0.552022	0.570758	0.275448	0.20456	0.497314	0.504243	0.428848	0.377711	0.450683	0.170185	0.306802	0.247433	0.143759	0.446391	0.273033	0.271527	0.26641	0.112589	0.319595	0.0973363	0.479227	0.551792	0.343545	0.30454	0.453634	0.548692	0.214809	0.266393	0.137186	0.206275	0.133399	0.17845	0.0713796	-0.0846838	0.151536	0.162543	-0.295762
4	0.257942	0.127308	1.37888	NaN	0.297153	0.389598	0.270673	0.323183	0.852843	0.861895	0.856446	0.919884	0.529575	0.594987	0.303381	0.305729	0.529476	0.51949	0.495488	0.502173	0.475523	0.206511	0.356105	0.312841	0.240539	0.604522	0.351276	0.337085	0.28378	0.157718	0.370548	0.175873	0.519375	0.565625	0.420319	0.360197	0.503449	0.600708	0.341644	0.406105	0.200417	0.331775	0.207565	0.253764	0.133506	0.0108317	0.237393	0.210294	-0.193354
5	0.721307	0.562804	0.292994	0.297153	NaN	1.28711	1.26966	1.10017	0.529098	0.432038	0.552134	0.498203	0.621913	0.603694	0.0347693	0.0468605	0.33582	0.315299	0.185569	0.418045	0.361538	0.360235	0.207543	0.358727	0.35329	0.305446	0.0555803	0.20692	0.0803678	0.181604	0.191462	0.212545	0.652082	0.668884	0.493325	0.493071	0.232735	0.285226	0.450446	0.46282	0.586851	0.628676	0.742229	0.832767	0.103528	0.136577	0.258622	0.309139	0.0510771
6	0.726253	0.656573	0.360178	0.389598	1.28711	NaN	1.06886	1.20303	0.597666	0.546725	0.616175	0.591433	0.546753	0.550895	0.0789422	0.0930478	0.439997	0.369733	0.267588	0.502194	0.389704	0.444317	0.312802	0.492742	0.343577	0.279189	0.0707642	0.240499	0.140328	0.24585	0.206945	0.248975	0.619065	0.597838	0.35449	0.3557	0.191479	0.217838	0.367289	0.464368	0.45201	0.711182	0.623328	0.812602	0.113743	0.0754628	0.353826	0.377289	0.0672134
7	0.734074	0.54802	0.278446	0.270673	1.26966	1.06886	NaN	1.07109	0.604977	0.421879	0.610732	0.468451	0.640486	0.581651	0.0803406	0.0847344	0.48345	0.448221	0.33062	0.553177	0.371774	0.475855	0.353744	0.560816	0.496075	0.406983	0.0353416	0.279462	0.157129	0.284368	0.216404	0.277627	0.688253	0.695737	0.474206	0.524942	0.224745	0.276755	0.526655	0.570094	0.724167	0.799753	0.808619	0.942693	0.205274	0.236861	0.255149	0.34121	0.114565
8	0.524962	0.524996	0.327871	0.323183	1.10017	1.20303	1.07109	NaN	0.439289	0.571512	0.517852	0.559857	0.517071	0.578402	-0.101212	-0.0207383	0.272352	0.333893	0.187026	0.432929	0.303501	0.386748	0.185432	0.490775	0.230688	0.260367	0.0475857	0.200319	0.111121	0.262397	0.255654	0.296529	0.564665	0.624273	0.308909	0.458851	0.110873	0.22053	0.284537	0.459841	0.30727	0.672931	0.502139	0.727389	0.0762177	0.0775026	0.376756	0.419111	-0.0855781
9	0.496308	0.282925	0.800792	0.852843	0.529098	0.597666	0.604977	0.439289	NaN	0.858767	1.1366	0.999752	0.655472	0.590911	0.247973	0.240561	0.620951	0.549649	0.441224	0.523596	0.358372	0.198503	0.342428	0.382356	0.390917	0.67624	0.308177	0.397833	0.228909	0.283657	0.215482	0.172321	0.548755	0.593862	0.42506	0.379681	0.325299	0.420769	0.484301	0.498772	0.505833	0.509138	0.367862	0.435291	0.135351	-0.023624	0.148518	0.148907	-0.00864192
10	0.166696	0.126328	0.864139	0.861895	0.432038	0.546725	0.421879	0.571512	0.858767	NaN	0.839671	1.36041	0.508559	0.558824	0.0659659	0.0551022	0.348614	0.363596	0.197821	0.362325	0.32146	0.120858	0.165438	0.353711	0.0237459	0.365329	0.224259	0.264612	0.171827	0.259175	0.282593	0.159071	0.441523	0.499995	0.228247	0.212093	0.209739	0.358686	0.137464	0.294873	0.045778	0.35643	0.125131	0.24252	-0.0286455	-0.158275	0.130675	0.131267	-0.327611
11	0.454472	0.264383	0.880307	0.856446	0.552134	0.616175	0.610732	0.517852	1.1366	0.839671	NaN	1.04751	0.684448	0.63868	0.161506	0.103466	0.479813	0.444748	0.382376	0.46955	0.360917	0.181726	0.290033	0.351001	0.318211	0.562727	0.251786	0.389053	0.236909	0.260212	0.315214	0.242663	0.578385	0.643491	0.440874	0.386886	0.434847	0.503491	0.544197	0.563147	0.469725	0.510701	0.438349	0.497866	0.145466	0.0834421	0.206993	0.186109	-0.128402
12	0.187357	0.0881127	0.922755	0.919884	0.498203	0.591433	0.468451	0.559857	0.999752	1.36041	1.04751	NaN	0.70967	0.770132	0.0818208	0.0519714	0.39588	0.409836	0.24498	0.365526	0.256969	0.0564578	0.10404	0.268969	0.0949891	0.554475	0.226918	0.240508	0.104795	0.175783	0.241006	0.168783	0.556981	0.600778	0.431708	0.393196	0.3756	0.540209	0.36964	0.525154	0.228898	0.413998	0.207942	0.305988	-0.0300097	-0.13514	0.069391	0.103078	-0.365601
13	0.30916	0.140525	0.552022	0.529575	0.621913	0.546753	0.640486	0.517071	0.655472	0.508559	0.684448	0.70967	NaN	1.56911	0.10891	0.116298	0.439257	0.441459	0.316335	0.379418	0.268389	0.116804	0.15784	0.235194	0.283017	0.503477	0.0192042	0.171458	0.0610532	0.110413	0.241687	0.256025	1.23588	1.27966	0.88991	0.831658	0.580312	0.578636	0.575338	0.553279	0.401586	0.38978	0.436787	0.46246	0.317243	0.21111	0.087866	0.178415	-0.197529
14	0.255065	0.14649	0.570758	0.594987	0.603694	0.550895	0.581651	0.578402	0.590911	0.558824	0.63868	0.770132	1.56911	NaN	0.091309	0.106534	0.440786	0.477408	0.328735	0.394671	0.241902	0.143492	0.139678	0.274961	0.252746	0.555362	-0.0397287	0.131208	-0.00677282	0.152539	0.264781	0.333607	1.15965	1.43117	0.872477	0.920561	0.643741	0.764519	0.595258	0.65774	0.352643	0.398691	0.439709	0.47636	0.297457	0.242207	0.130772	0.206246	-0.207572
15	0.421891	0.333539	0.275448	0.303381	0.0347693	0.0789422	0.0803406	-0.101212	0.247973	0.0659659	0.161506	0.0818208	0.10891	0.091309	NaN	1.07823	0.636635	0.402902	0.401973	0.2306	0.521592	0.484619	0.639267	0.369768	0.531631	0.44325	0.641883	0.484473	0.548543	0.346273	0.250509	0.299764	0.127486	0.0915481	0.21662	0.0948633	0.175472	0.0794613	0.190398	0.104522	0.281565	0.18012	0.359117	0.282557	0.509359	0.377848	0.239143	0.129309	0.503232
16	0.471003	0.419811	0.20456	0.305729	0.0468605	0.0930478	0.0847344	-0.0207383	0.240561	0.0551022	0.103466	0.0519714	0.116298	0.106534	1.07823	NaN	0.567319	0.429437	0.375554	0.321804	0.533238	0.643143	0.491047	0.455261	0.461745	0.388672	0.560503	0.638406	0.445695	0.407344	0.188633	0.243513	0.162772	0.121291	0.196276	0.0718048	0.130298	0.0478551	0.132186	0.086191	0.196112	0.209329	0.331274	0.289666	0.502307	0.347839	0.230001	0.107036	0.528704
17	0.453719	0.360489	0.497314	0.529476	0.33582	0.439997	0.48345	0.272352	0.620951	0.348614	0.479813	0.39588	0.439257	0.440786	0.636635	0.567319	NaN	0.813525	0.839959	0.80481	0.69288	0.55461	0.754894	0.640868	0.525492	0.584379	0.189398	0.336626	0.286667	0.341723	0.206828	0.278673	0.522995	0.494585	0.337097	0.287899	0.344841	0.324174	0.446235	0.388862	0.435534	0.538013	0.510824	0.507919	0.361145	0.285416	0.298918	0.289582	0.170963
18	0.384134	0.272124	0.504243	0.51949	0.315299	0.369733	0.448221	0.333893	0.549649	0.363596	0.444748	0.409836	0.441459	0.477408	0.402902	0.429437	0.813525	NaN	0.79862	0.769729	0.498177	0.667003	0.546898	0.582074	0.439262	0.550086	0.199656	0.361802	0.308441	0.161045	0.241913	0.134917	0.590695	0.584102	0.345244	0.375226	0.33174	0.358481	0.430687	0.501562	0.319711	0.548562	0.331588	0.362248	0.143504	0.0981455	0.159796	0.141624	0.114654
19	0.344275	0.255358	0.428848	0.495488	0.185569	0.267588	0.33062	0.187026	0.441224	0.197821	0.382376	0.24498	0.316335	0.328735	0.401973	0.375554	0.839959	0.79862	NaN	0.84858	0.651085	0.555672	0.958955	0.597843	0.666981	0.499336	0.172749	0.36745	0.333246	0.274638	0.219506	0.183729	0.418033	0.398599	0.210827	0.297903	0.253822	0.291188	0.462049	0.44137	0.381781	0.50726	0.32012	0.324241	0.241239	0.183498	0.24079	0.27435	0.180461
20	0.5423	0.509694	0.377711	0.502173	0.418045	0.502194	0.553177	0.432929	0.523596	0.362325	0.46955	0.365526	0.379418	0.394671	0.2306	0.321804	0.80481	0.769729	0.84858	NaN	0.624147	0.620663	0.752375	0.873184	0.602907	0.584663	0.0718093	0.330134	0.336371	0.293455	0.432021	0.287061	0.457767	0.460763	0.299465	0.344804	0.21484	0.246419	0.444363	0.495669	0.424496	0.650159	0.484823	0.587691	0.274831	0.248368	0.3574	0.337667	0.144517
21	0.550595	0.363916	0.450683	0.475523	0.361538	0.389704	0.371774	0.303501	0.358372	0.32146	0.360917	0.256969	0.268389	0.241902	0.521592	0.533238	0.69288	0.498177	0.651085	0.624147	NaN	0.700651	0.921915	0.510291	0.419095	0.291665	0.463562	0.60127	0.600989	0.291789	0.430683	0.218157	0.374915	0.335891	0.205379	0.156433	0.131597	0.174503	0.194615	0.151026	0.259622	0.425942	0.387936	0.393382	0.169793	0.2095	0.350413	0.299863	0.111297
22	0.73784	0.702795	0.170185	0.206511	0.360235	0.444317	0.475855	0.386748	0.198503	0.120858	0.181726	0.0564578	0.116804	0.143492	0.484619	0.643143	0.55461	0.667003	0.555672	0.620663	0.700651	NaN	0.7595	0.800224	0.573805	0.331492	0.199254	0.452994	0.483212	0.487044	0.319712	0.322885	0.321451	0.267513	0.169091	0.213568	0.0983623	0.0765035	0.231549	0.302195	0.33986	0.629518	0.494211	0.575096	0.326795	0.351945	0.312802	0.239493	0.530436
23	0.555269	0.483782	0.306802	0.356105	0.207543	0.312802	0.353744	0.185432	0.342428	0.165438	0.290033	0.10404	0.15784	0.139678	0.639267	0.491047	0.754894	0.546898	0.958955	0.752375	0.921915	0.7595	NaN	0.780144	0.818654	0.45749	0.351035	0.380549	0.732582	0.468412	0.523644	0.347447	0.245964	0.232421	0.136736	0.177443	0.0974528	0.148049	0.303366	0.303522	0.383224	0.512669	0.371834	0.471212	0.318275	0.42569	0.398464	0.35461	0.402956
24	0.526163	0.541445	0.247433	0.312841	0.358727	0.492742	0.560816	0.490775	0.382356	0.353711	0.351001	0.268969	0.235194	0.274961	0.369768	0.455261	0.640868	0.582074	0.597843	0.873184	0.510291	0.800224	0.780144	NaN	0.563323	0.514513	0.158095	0.354823	0.378901	0.832753	0.368622	0.536346	0.32951	0.360832	0.153897	0.262512	0.0643306	0.0972059	0.306481	0.464737	0.312401	0.77177	0.430751	0.587176	0.290869	0.291502	0.397618	0.366348	0.330346
25	0.679467	0.580415	0.143759	0.240539	0.35329	0.343577	0.496075	0.230688	0.390917	0.0237459	0.318211	0.0949891	0.283017	0.252746	0.531631	0.461745	0.525492	0.439262	0.666981	0.602907	0.419095	0.573805	0.818654	0.563323	NaN	0.663932	0.23138	0.372823	0.385246	0.514849	0.38204	0.46045	0.280558	0.317743	0.385159	0.438492	0.181754	0.21534	0.649029	0.57462	0.748391	0.539418	0.651647	0.668808	0.62461	0.650521	0.380234	0.340628	0.572052
26	0.410219	0.28957	0.446391	0.604522	0.305446	0.279189	0.406983	0.260367	0.67624	0.365329	0.562727	0.554475	0.503477	0.555362	0.44325	0.388672	0.584379	0.550086	0.499336	0.584663	0.291665	0.331492	0.45749	0.514513	0.663932	NaN	0.23025	0.293355	0.288881	0.408121	0.422898	0.576227	0.431706	0.457415	0.643409	0.661833	0.454261	0.555791	0.689245	0.78558	0.657215	0.616913	0.490414	0.552743	0.366367	0.371313	0.201523	0.185085	0.133937
27	0.289255	0.139852	0.273033	0.351276	0.0555803	0.0707642	0.0353416	0.0475857	0.308177	0.224259	0.251786	0.226918	0.0192042	-0.0397287	0.641883	0.560503	0.189398	0.199656	0.172749	0.0718093	0.463562	0.199254	0.351035	0.158095	0.23138	0.23025	NaN	0.634796	0.676686	0.196166	0.222796	0.0609708	-0.0481088	-0.0465202	-0.0120412	-0.0481508	-0.140667	-0.045262	-0.0167106	-0.0101483	0.0650958	0.118905	0.0857482	0.108321	0.0422806	0.0101481	0.203615	0.09606	0.193062
28	0.436025	0.275951	0.271527	0.337085	0.20692	0.240499	0.279462	0.200319	0.397833	0.264612	0.389053	0.240508	0.171458	0.131208	0.484473	0.638406	0.336626	0.361802	0.36745	0.330134	0.60127	0.452994	0.380549	0.354823	0.372823	0.293355	0.634796	NaN	0.47856	0.415272	0.211339	0.106933	0.172187	0.152211	0.122029	0.07167	0.0202072	0.0894095	0.177958	0.159569	0.215953	0.264387	0.286421	0.245494	0.209594	0.0396334	0.153562	0.109255	0.226913
29	0.40154	0.277799	0.26641	0.28378	0.0803678	0.140328	0.157129	0.111121	0.228909	0.171827	0.236909	0.104795	0.0610532	-0.00677282	0.548543	0.445695	0.286667	0.308441	0.333246	0.336371	0.600989	0.483212	0.732582	0.378901	0.385246	0.288881	0.676686	0.47856	NaN	0.327933	0.631985	0.17692	0.0920565	0.103004	0.035225	0.00222121	-0.0537948	0.0408864	0.0066454	0.0347871	0.0870868	0.179408	0.181767	0.236784	0.195997	0.205833	0.326118	0.160623	0.278197
30	0.337018	0.337122	0.112589	0.157718	0.181604	0.24585	0.284368	0.262397	0.283657	0.259175	0.260212	0.175783	0.110413	0.152539	0.346273	0.407344	0.341723	0.161045	0.274638	0.293455	0.291789	0.487044	0.468412	0.832753	0.514849	0.408121	0.196166	0.415272	0.327933	NaN	0.308818	0.631281	0.115558	0.166992	0.0580614	0.131778	0.0407776	0.0459874	0.160028	0.240283	0.167892	0.39392	0.272512	0.352363	0.370369	0.313174	0.295751	0.250004	0.374399
31	0.293369	0.222558	0.319595	0.370548	0.191462	0.206945	0.216404	0.255654	0.215482	0.282593	0.315214	0.241006	0.241687	0.264781	0.250509	0.188633	0.206828	0.241913	0.219506	0.432021	0.430683	0.319712	0.523644	0.368622	0.38204	0.422898	0.222796	0.211339	0.631985	0.308818	NaN	0.63839	0.240772	0.237355	0.29565	0.279595	0.215578	0.279281	0.233976	0.277765	0.0937411	0.239851	0.319462	0.395927	0.404373	0.523689	0.335955	0.19201	-0.0541523
32	0.290845	0.30422	0.0973363	0.175873	0.212545	0.248975	0.277627	0.296529	0.172321	0.159071	0.242663	0.168783	0.256025	0.333607	0.299764	0.243513	0.278673	0.134917	0.183729	0.287061	0.218157	0.322885	0.347447	0.536346	0.46045	0.576227	0.0609708	0.106933	0.17692	0.631281	0.63839	NaN	0.253746	0.277846	0.356544	0.430501	0.262986	0.231525	0.392292	0.54399	0.286364	0.513927	0.506535	0.540306	0.533513	0.726761	0.374695	0.297716	0.129261
33	0.369094	0.26122	0.479227	0.519375	0.652082	0.619065	0.688253	0.564665	0.548755	0.441523	0.578385	0.556981	1.23588	1.15965	0.127486	0.162772	0.522995	0.590695	0.418033	0.457767	0.374915	0.321451	0.245964	0.32951	0.280558	0.431706	-0.0481088	0.172187	0.0920565	0.115558	0.240772	0.253746	NaN	1.39293	0.881934	0.788303	0.712934	0.607152	0.623848	0.583239	0.422961	0.531824	0.522535	0.501375	0.250296	0.18546	0.119368	0.244669	-0.0916899
34	0.340109	0.222748	0.551792	0.565625	0.668884	0.597838	0.695737	0.624273	0.593862	0.499995	0.643491	0.600778	1.27966	1.43117	0.0915481	0.121291	0.494585	0.584102	0.398599	0.460763	0.335891	0.267513	0.232421	0.360832	0.317743	0.457415	-0.0465202	0.152211	0.103004	0.166992	0.237355	0.277846	1.39293	NaN	0.800813	0.858144	0.565088	0.676193	0.571504	0.5819	0.395724	0.49422	0.533769	0.541704	0.300818	0.261445	0.281016	0.354886	-0.130813
35	0.354642	0.262798	0.343545	0.420319	0.493325	0.35449	0.474206	0.308909	0.42506	0.228247	0.440874	0.431708	0.88991	0.872477	0.21662	0.196276	0.337097	0.345244	0.210827	0.299465	0.205379	0.169091	0.136736	0.153897	0.385159	0.643409	-0.0120412	0.122029	0.035225	0.0580614	0.29565	0.356544	0.881934	0.800813	NaN	1.0418	0.703708	0.693528	0.759568	0.620571	0.60856	0.3631	0.640889	0.591492	0.450962	0.386466	-0.038839	0.0158399	-0.0187161
36	0.311782	0.290428	0.30454	0.360197	0.493071	0.3557	0.524942	0.458851	0.379681	0.212093	0.386886	0.393196	0.831658	0.920561	0.0948633	0.0718048	0.287899	0.375226	0.297903	0.344804	0.156433	0.213568	0.177443	0.262512	0.438492	0.661833	-0.0481508	0.07167	0.00222121	0.131778	0.279595	0.430501	0.788303	0.858144	1.0418	NaN	0.498503	0.681191	0.763996	0.859087	0.567368	0.515687	0.528921	0.573094	0.36141	0.383213	0.131573	0.19286	-0.0103764
37	0.118485	0.0685532	0.453634	0.503449	0.232735	0.191479	0.224745	0.110873	0.325299	0.209739	0.434847	0.3756	0.580312	0.643741	0.175472	0.130298	0.344841	0.33174	0.253822	0.21484	0.131597	0.0983623	0.0974528	0.0643306	0.181754	0.454261	-0.140667	0.0202072	-0.0537948	0.0407776	0.215578	0.262986	0.712934	0.565088	0.703708	0.498503	NaN	0.960885	0.684962	0.512114	0.352646	0.170747	0.350788	0.236119	0.237613	0.266948	-0.028995	0.0333632	0.0147262
38	0.0691177	0.0223344	0.548692	0.600708	0.285226	0.217838	0.276755	0.22053	0.420769	0.358686	0.503491	0.540209	0.578636	0.764519	0.0794613	0.0478551	0.324174	0.358481	0.291188	0.246419	0.174503	0.0765035	0.148049	0.0972059	0.21534	0.555791	-0.045262	0.0894095	0.0408864	0.0459874	0.279281	0.231525	0.607152	0.676193	0.693528	0.681191	0.960885	NaN	0.615329	0.663296	0.336984	0.235775	0.262824	0.237828	0.112142	0.222502	0.0150472	0.0656947	-0.0818286
39	0.42066	0.345588	0.214809	0.341644	0.450446	0.367289	0.526655	0.284537	0.484301	0.137464	0.544197	0.36964	0.575338	0.595258	0.190398	0.132186	0.446235	0.430687	0.462049	0.444363	0.194615	0.231549	0.303366	0.306481	0.649029	0.689245	-0.0167106	0.177958	0.0066454	0.160028	0.233976	0.392292	0.623848	0.571504	0.759568	0.763996	0.684962	0.615329	NaN	1.09493	0.983208	0.601912	0.702341	0.608787	0.314611	0.404183	0.127373	0.186676	0.17686
40	0.400053	0.360342	0.266393	0.406105	0.46282	0.464368	0.570094	0.459841	0.498772	0.294873	0.563147	0.525154	0.553279	0.65774	0.104522	0.086191	0.388862	0.501562	0.44137	0.495669	0.151026	0.302195	0.303522	0.464737	0.57462	0.78558	-0.0101483	0.159569	0.0347871	0.240283	0.277765	0.54399	0.583239	0.5819	0.620571	0.859087	0.512114	0.663296	1.09493	NaN	0.724329	0.856366	0.574904	0.637224	0.195994	0.327597	0.141683	0.20399	0.0815846
41	0.731789	0.517599	0.137186	0.200417	0.586851	0.45201	0.724167	0.30727	0.505833	0.045778	0.469725	0.228898	0.401586	0.352643	0.281565	0.196112	0.435534	0.319711	0.381781	0.424496	0.259622	0.33986	0.383224	0.312401	0.748391	0.657215	0.0650958	0.215953	0.0870868	0.167892	0.0937411	0.286364	0.422961	0.395724	0.60856	0.567368	0.352646	0.336984	0.983208	0.724329	NaN	0.710979	0.913939	0.792974	0.313193	0.341934	0.128479	0.198935	0.355269
42	0.601637	0.544767	0.206275	0.331775	0.628676	0.711182	0.799753	0.672931	0.509138	0.35643	0.510701	0.413998	0.38978	0.398691	0.18012	0.209329	0.538013	0.548562	0.50726	0.650159	0.425942	0.629518	0.512669	0.77177	0.539418	0.616913	0.118905	0.264387	0.179408	0.39392	0.239851	0.513927	0.531824	0.49422	0.3631	0.515687	0.170747	0.235775	0.601912	0.856366	0.710979	NaN	0.691594	0.866994	0.172314	0.267796	0.327113	0.355284	0.198069
43	0.865263	0.727787	0.133399	0.207565	0.742229	0.623328	0.808619	0.502139	0.367862	0.125131	0.438349	0.207942	0.436787	0.439709	0.359117	0.331274	0.510824	0.331588	0.32012	0.484823	0.387936	0.494211	0.371834	0.430751	0.651647	0.490414	0.0857482	0.286421	0.181767	0.272512	0.319462	0.506535	0.522535	0.533769	0.640889	0.528921	0.350788	0.262824	0.702341	0.574904	0.913939	0.691594	NaN	1.49628	0.653774	0.626392	0.300563	0.252969	0.354628
44	0.92954	0.855071	0.17845	0.253764	0.832767	0.812602	0.942693	0.727389	0.435291	0.24252	0.497866	0.305988	0.46246	0.47636	0.282557	0.289666	0.507919	0.362248	0.324241	0.587691	0.393382	0.575096	0.471212	0.587176	0.668808	0.552743	0.108321	0.245494	0.236784	0.352363	0.395927	0.540306	0.501375	0.541704	0.591492	0.573094	0.236119	0.237828	0.608787	0.637224	0.792974	0.866994	1.49628	NaN	0.554825	0.626851	0.398277	0.358455	0.308862
45	0.402944	0.420604	0.0713796	0.133506	0.103528	0.113743	0.205274	0.0762177	0.135351	-0.0286455	0.145466	-0.0300097	0.317243	0.297457	0.509359	0.502307	0.361145	0.143504	0.241239	0.274831	0.169793	0.326795	0.318275	0.290869	0.62461	0.366367	0.0422806	0.209594	0.195997	0.370369	0.404373	0.533513	0.250296	0.300818	0.450962	0.36141	0.237613	0.112142	0.314611	0.195994	0.313193	0.172314	0.653774	0.554825	NaN	0.953876	0.257096	0.129739	0.337893
46	0.370453	0.368599	-0.0846838	0.0108317	0.136577	0.0754628	0.236861	0.0775026	-0.023624	-0.158275	0.0834421	-0.13514	0.21111	0.242207	0.377848	0.347839	0.285416	0.0981455	0.183498	0.248368	0.2095	0.351945	0.42569	0.291502	0.650521	0.371313	0.0101481	0.0396334	0.205833	0.313174	0.523689	0.726761	0.18546	0.261445	0.386466	0.383213	0.266948	0.222502	0.404183	0.327597	0.341934	0.267796	0.626392	0.626851	0.953876	NaN	0.39233	0.278924	0.380304
47	0.335254	0.34244	0.151536	0.237393	0.258622	0.353826	0.255149	0.376756	0.148518	0.130675	0.206993	0.069391	0.087866	0.130772	0.239143	0.230001	0.298918	0.159796	0.24079	0.3574	0.350413	0.312802	0.398464	0.397618	0.380234	0.201523	0.203615	0.153562	0.326118	0.295751	0.335955	0.374695	0.119368	0.281016	-0.038839	0.131573	-0.028995	0.0150472	0.127373	0.141683	0.128479	0.327113	0.300563	0.398277	0.257096	0.39233	NaN	1.40284	0.123842
48	0.239278	0.219259	0.162543	0.210294	0.309139	0.377289	0.34121	0.419111	0.148907	0.131267	0.186109	0.103078	0.178415	0.206246	0.129309	0.107036	0.289582	0.141624	0.27435	0.337667	0.299863	0.239493	0.35461	0.366348	0.340628	0.185085	0.09606	0.109255	0.160623	0.250004	0.19201	0.297716	0.244669	0.354886	0.0158399	0.19286	0.0333632	0.0656947	0.186676	0.20399	0.198935	0.355284	0.252969	0.358455	0.129739	0.278924	1.40284	NaN	0.0121789
49	0.613354	0.710999	-0.295762	-0.193354	0.0510771	0.0672134	0.114565	-0.0855781	-0.00864192	-0.327611	-0.128402	-0.365601	-0.197529	-0.207572	0.503232	0.528704	0.170963	0.114654	0.180461	0.144517	0.111297	0.530436	0.402956	0.330346	0.572052	0.133937	0.193062	0.226913	0.278197	0.374399	-0.0541523	0.129261	-0.0916899	-0.130813	-0.0187161	-0.0103764	0.0147262	-0.0818286	0.17686	0.0815846	0.355269	0.198069	0.354628	0.308862	0.337893	0.380304	0.123842	0.0121789	NaN
50	0.245214	0.124491	0.445974	0.43344	0.438793	0.404308	0.351535	0.324529	0.537922	0.330694	0.493238	0.55367	1.13325	1.06982	0.139556	0.13378	0.35158	0.319549	0.234186	0.282069	0.132521	0.0292546	0.0947656	0.147584	0.286524	0.505116	-3.03765e-05	0.116077	-0.0382024	0.102821	0.102505	0.244442	0.741555	0.761957	0.681698	0.6688	0.436086	0.440309	0.533936	0.49212	0.343283	0.289043	0.252096	0.296412	0.255069	0.159852	0.0753919	0.169167	-0.101796
51	0.268191	0.159111	0.420455	0.440708	0.380003	0.404034	0.304332	0.289266	0.519195	0.315516	0.446214	0.526577	1.03326	1.06229	0.172702	0.139753	0.381554	0.32823	0.267541	0.320014	0.141109	0.0698607	0.156613	0.18293	0.345636	0.511291	-0.00101048	0.108368	-0.0198134	0.114761	0.149086	0.274963	0.677182	0.748369	0.654449	0.661518	0.379912	0.390855	0.54143	0.497798	0.328344	0.269847	0.26354	0.313104	0.321847	0.201326	0.101719	0.158847	-0.0837305
52	0.473639	0.542118	-0.480992	-0.393593	0.119037	0.0411765	0.0925912	-0.0714492	-0.235591	-0.552616	-0.271292	-0.454685	-0.165487	-0.160689	0.307802	0.276773	0.0936516	0.000349732	0.0599395	0.1045	0.159335	0.364233	0.298696	0.0617292	0.467876	0.0613051	0.0216982	0.10922	0.151768	0.0655568	0.0416215	0.193158	-0.0662187	-0.103288	0.13437	0.134478	-0.0307264	-0.108884	0.261006	0.131187	0.393943	0.10921	0.417848	0.373349	0.288922	0.549618	0.173003	0.124578	0.708325
53	0.967554	0.74426	0.401624	0.440027	0.780377	0.844269	0.763653	0.698777	0.53613	0.357694	0.517598	0.31612	0.269434	0.257021	0.220333	0.243401	0.414449	0.318547	0.356499	0.507153	0.500705	0.504863	0.489315	0.461323	0.443882	0.303273	0.234497	0.300691	0.338893	0.221044	0.28415	0.189194	0.392341	0.359472	0.236242	0.223447	0.131147	0.11669	0.325133	0.31611	0.597877	0.585808	0.642182	0.734468	0.2018	0.185379	0.395194	0.374088	0.254227
54	0.898113	0.801756	0.438675	0.476071	0.718302	0.904915	0.646783	0.68646	0.534796	0.461627	0.510549	0.370297	0.226575	0.240208	0.208726	0.288498	0.377528	0.290375	0.28059	0.494564	0.515917	0.575003	0.464002	0.516326	0.377286	0.21484	0.215101	0.326134	0.295785	0.303804	0.34276	0.215891	0.325586	0.312431	0.141853	0.162736	0.119688	0.108824	0.211399	0.257327	0.403288	0.519533	0.502156	0.625383	0.212012	0.170955	0.413957	0.325754	0.249815
55	0.576559	0.413755	0.705976	0.79002	0.550085	0.602089	0.532441	0.493558	0.750899	0.518758	0.649614	0.599922	0.501247	0.519118	0.196353	0.161061	0.37585	0.312315	0.307591	0.376019	0.30538	0.247352	0.304686	0.25453	0.40778	0.504563	0.213191	0.207161	0.180754	0.0975495	0.236963	0.1631	0.507458	0.502533	0.452729	0.470164	0.34302	0.43521	0.457053	0.479774	0.583701	0.441495	0.387868	0.431384	0.150104	0.0819223	0.26859	0.320603	0.0623161
56	0.618359	0.508228	0.306203	0.279128	0.666617	0.562523	0.764729	0.631328	0.436028	0.291563	0.446044	0.37466	0.458009	0.457172	0.158257	0.209189	0.291723	0.296151	0.178954	0.252091	0.235875	0.383067	0.153881	0.284613	0.368553	0.369335	0.104246	0.186637	0.0496489	0.154162	0.110951	0.22258	0.482678	0.50637	0.47602	0.488562	0.24252	0.292288	0.465272	0.492548	0.660537	0.592872	0.761237	0.750233	0.303793	0.223583	0.118477	0.11242	0.161082
57	0.753679	0.572448	0.332646	0.353119	0.603656	0.564036	0.722904	0.512862	0.521151	0.277975	0.550963	0.323816	0.395297	0.399033	0.251211	0.257614	0.499226	0.284955	0.318163	0.488613	0.373198	0.427425	0.370958	0.403939	0.557606	0.489077	0.11965	0.262862	0.17731	0.276685	0.280639	0.365728	0.429674	0.474781	0.444345	0.408695	0.327325	0.285095	0.555558	0.46772	0.823794	0.652361	1.12856	1.09736	0.511234	0.442313	0.377617	0.365826	0.246127
58	0.41089	0.344792	0.264711	0.340648	0.394827	0.446334	0.463504	0.450106	0.397525	0.227691	0.431535	0.278484	0.403382	0.406772	0.228434	0.224967	0.432848	0.178008	0.262681	0.41235	0.271671	0.253696	0.323765	0.35733	0.522498	0.443304	0.1285	0.182592	0.15222	0.298787	0.292682	0.428166	0.346294	0.483543	0.316828	0.420515	0.178664	0.206113	0.40751	0.400472	0.496516	0.509494	0.620384	0.683769	0.483185	0.492869	0.872605	0.890833	0.0708324
59	0.402088	0.304424	0.281173	0.352371	0.439309	0.49268	0.506913	0.485505	0.430608	0.252148	0.42459	0.330685	0.518405	0.495441	0.22638	0.24811	0.44701	0.214522	0.290789	0.397469	0.295771	0.223927	0.298972	0.328293	0.462726	0.422615	0.154643	0.234586	0.108597	0.262074	0.207233	0.351078	0.447862	0.52062	0.359587	0.485601	0.208627	0.253912	0.416858	0.429532	0.489892	0.510233	0.523346	0.601926	0.376186	0.392715	0.744124	0.92604	0.0588648
60	0.55108	0.459079	0.585229	0.527095	0.188615	0.305129	0.233308	0.174356	0.570259	0.470983	0.465798	0.351386	0.0849348	0.0536582	0.662178	0.574365	0.492688	0.308331	0.312506	0.307374	0.529254	0.437935	0.609289	0.491755	0.334596	0.326516	0.579683	0.477511	0.548313	0.493317	0.226164	0.130238	0.0840242	0.108251	-0.00101445	-0.0646567	0.0323526	0.0658637	-0.0133564	-0.00643675	0.186712	0.23532	0.174596	0.258572	0.213546	0.10232	0.291738	0.201266	0.382141
61	0.881539	0.904873	0.101454	0.191449	0.418893	0.494478	0.463384	0.350305	0.433237	0.215062	0.227936	0.174738	0.192873	0.188305	0.576127	0.751733	0.556033	0.328755	0.362106	0.472025	0.575814	0.767395	0.635805	0.621034	0.666178	0.393933	0.344151	0.553192	0.37464	0.615008	0.184408	0.325717	0.270508	0.235173	0.243247	0.214193	0.0631996	0.0505111	0.291324	0.291306	0.442991	0.533766	0.578976	0.665468	0.445456	0.405155	0.329066	0.252604	0.728932
62	0.22508	0.123209	0.295341	0.244222	-0.0543728	-0.0264181	-0.0178549	-0.14431	0.137049	0.0680462	0.0973395	0.0318918	0.00693702	-0.0121149	0.786449	0.565333	0.306898	0.191031	0.282204	0.0804879	0.552287	0.324042	0.523864	0.143461	0.306401	0.221258	0.563586	0.392961	0.614623	0.233695	0.283729	0.147182	0.0094442	0.0382956	0.0592965	-0.0332989	0.0599038	0.0590034	-0.0270755	-0.104563	0.0591985	-0.0457936	0.0883706	0.0388452	0.244785	0.2194	0.14374	0.0339665	0.268212
63	0.266441	0.255937	0.203741	0.204753	0.0459912	0.0618274	0.0803643	-0.00975566	0.123725	0.0891669	0.145744	0.0615383	-0.00898597	0.00209147	0.550682	0.49756	0.258721	0.138061	0.199682	0.158911	0.421065	0.394732	0.403047	0.354269	0.359877	0.307623	0.353576	0.440411	0.380914	0.417014	0.182774	0.30486	0.0476898	0.0527206	0.124426	0.134831	0.123302	0.109754	0.16921	0.120562	0.182805	0.107118	0.188555	0.158743	0.30665	0.284147	0.284169	0.18908	0.344969
64	0.400158	0.344557	0.139027	0.165889	0.068414	0.0612229	0.0553941	-0.0237033	0.121299	0.00940743	0.106148	-0.0378982	-0.0127054	0.00795574	0.716893	0.634257	0.349389	0.129378	0.291237	0.22972	0.530927	0.404926	0.54616	0.206153	0.417018	0.253449	0.526762	0.434301	0.507497	0.258715	0.389925	0.310324	0.00806588	-0.0147666	0.0288658	0.00164443	0.0773506	0.0729388	0.123447	0.0290571	0.148599	0.0526075	0.296445	0.259431	0.351955	0.466428	0.342207	0.212518	0.43792
65	0.274838	0.254537	0.251664	0.277179	-0.06005	0.0149449	-0.0501505	-0.0982396	0.109043	0.0838642	0.148661	-0.00740929	-0.118541	-0.0936436	0.627901	0.587756	0.318968	0.103576	0.253359	0.239968	0.453086	0.342266	0.508548	0.249758	0.291829	0.253889	0.376287	0.304381	0.415376	0.303793	0.308282	0.276527	-0.0789831	-0.0823021	-0.0590717	-0.158123	0.131585	0.0110301	0.0371308	-0.105693	0.0842845	-0.0181882	0.179499	0.136604	0.315857	0.333468	0.437335	0.289395	0.312396
66	0.385988	0.359065	0.179704	0.228662	0.45908	0.505258	0.492294	0.538619	0.242085	0.174563	0.312979	0.190973	0.332754	0.34587	0.197532	0.234426	0.337832	0.224126	0.228099	0.355664	0.318449	0.322573	0.292746	0.452145	0.39979	0.265649	0.11702	0.158193	0.164701	0.320997	0.22199	0.454844	0.364919	0.484439	0.200224	0.338502	0.0911071	0.0734739	0.276672	0.331708	0.274062	0.486103	0.476354	0.582694	0.270861	0.400799	1.06423	1.07889	0.0740174
67	0.362723	0.35597	0.149086	0.211581	0.406919	0.503107	0.44813	0.520122	0.22467	0.16668	0.296237	0.189563	0.379777	0.359144	0.198108	0.210629	0.324957	0.175629	0.216011	0.329103	0.318618	0.264976	0.323407	0.394083	0.39244	0.249534	0.11772	0.110425	0.182919	0.283571	0.266502	0.469399	0.412288	0.509876	0.221183	0.362437	0.121382	0.114347	0.277835	0.341303	0.260315	0.479949	0.430704	0.551088	0.29863	0.452109	1.03298	1.14617	0.0506429
68	0.185133	0.130691	0.115981	0.187469	0.00586271	-0.0398892	-0.0791912	-0.102967	0.128318	0.041421	0.137197	0.0950205	-0.0157551	-0.0406651	0.631253	0.503036	0.183942	0.16162	0.0325423	-0.0212091	0.186433	0.0684466	0.0840283	0.00736312	0.147343	0.14429	0.817087	0.394596	0.345312	0.0297616	0.110447	0.0547053	-0.0124123	-0.0247135	0.102996	0.0456766	-0.0359487	-0.0296684	0.0548085	0.00682672	0.0821069	0.0366621	0.198489	0.102315	0.179381	0.0953601	0.0857684	-0.0380742	0.180216
69	0.183243	0.141458	0.123918	0.238466	0.0131858	-0.00324439	0.00852096	-0.0563482	0.0920013	0.00846951	0.101013	0.0823495	0.0538457	0.0265521	0.48709	0.611834	0.210599	0.167132	0.171577	0.0200174	0.277342	0.127631	0.141216	0.00530978	0.191378	0.138814	0.549973	0.464781	0.174778	-0.0469924	0.00133701	-0.0132834	0.0745322	0.0243333	0.137022	0.0452085	0.0772195	0.098529	0.187655	0.0464647	0.175756	0.0496325	0.174584	0.0485195	0.242464	0.115582	0.0456093	-0.00254184	0.197359
70	0.498892	0.385787	0.291772	0.359192	0.173713	0.154819	0.240351	0.0661408	0.372977	0.109621	0.315661	0.142695	0.176668	0.183134	0.772997	0.571089	0.462355	0.342632	0.398459	0.290976	0.537119	0.420164	0.672943	0.348906	0.601622	0.495024	0.542363	0.481797	0.611801	0.298806	0.543759	0.434857	0.23745	0.215089	0.283626	0.287722	0.198489	0.307203	0.35158	0.361029	0.395289	0.29668	0.443039	0.421111	0.392787	0.481607	0.261258	0.163422	0.390471
71	0.480796	0.413598	0.0193954	0.141944	0.0611918	0.0266184	0.140385	-0.0379209	0.176744	-0.0620567	0.106684	-0.0296704	0.0769585	0.0928747	0.693033	0.729291	0.299572	0.25794	0.350644	0.128674	0.292382	0.410583	0.387556	0.268092	0.611602	0.414631	0.395107	0.469324	0.261061	0.374816	0.164634	0.379687	0.153744	0.0864306	0.249412	0.220997	0.243707	0.185068	0.409285	0.297097	0.458039	0.238104	0.462614	0.337119	0.512655	0.498909	0.16534	0.104771	0.684903
72	0.547239	0.519822	0.173739	0.30127	0.361848	0.363227	0.46506	0.344748	0.268026	0.119333	0.353218	0.16213	0.39471	0.399043	0.488747	0.445936	0.498473	0.32315	0.39586	0.501116	0.419856	0.430741	0.570262	0.496522	0.599558	0.512823	0.192349	0.288752	0.335027	0.354565	0.641721	0.733175	0.441481	0.412253	0.443796	0.46119	0.326011	0.260863	0.505739	0.492836	0.479449	0.536465	0.728715	0.74931	0.71888	0.878476	0.513703	0.444865	0.287982
73	0.54349	0.466227	0.00469143	0.0823245	0.317237	0.266518	0.402903	0.266942	0.213526	-0.0246618	0.213955	0.0398275	0.384786	0.31794	0.385805	0.362862	0.346103	0.19786	0.224398	0.304275	0.272583	0.333947	0.354786	0.321589	0.583434	0.512831	0.164606	0.1695	0.265719	0.292592	0.44447	0.714862	0.412423	0.313983	0.505717	0.526289	0.267134	0.12972	0.486912	0.466624	0.51525	0.474901	0.758619	0.781897	0.625327	0.752424	0.307151	0.30131	0.303652
74	0.316688	0.339476	0.0298697	0.103932	0.350274	0.411132	0.393341	0.501473	0.0936788	0.148295	0.214079	0.123363	0.311332	0.308397	0.177041	0.199919	0.290415	0.106422	0.160785	0.288637	0.291586	0.261434	0.298237	0.438833	0.294215	0.233609	0.0502433	0.128184	0.177831	0.348408	0.333658	0.561937	0.316945	0.404679	0.185247	0.262829	0.083264	0.0472243	0.205816	0.276317	0.136423	0.428998	0.442305	0.558501	0.376001	0.562925	0.86935	0.87825	0.0475826
75	0.393794	0.417535	-0.0778218	-0.0126444	0.370628	0.440373	0.377821	0.492935	0.0480675	0.0686584	0.176023	0.0593737	0.264468	0.234023	0.01419	0.093267	0.130657	0.00207449	0.0401167	0.234332	0.218035	0.227656	0.222515	0.334295	0.273088	0.138535	0.00786062	0.0211365	0.157333	0.252741	0.344216	0.516364	0.289253	0.319167	0.179545	0.255003	0.0132171	-0.0253179	0.16626	0.296945	0.163019	0.441765	0.494279	0.64769	0.311085	0.543614	0.622554	0.598115	0.0567388
76	0.233252	0.0570935	1.12627	1.06096	0.345584	0.373308	0.334088	0.332443	1.00531	0.750778	0.963018	0.921472	0.56015	0.559691	0.174032	0.0907259	0.456692	0.460465	0.388231	0.39133	0.276214	0.0857518	0.245071	0.228681	0.24191	0.597938	0.23588	0.217121	0.119193	0.129027	0.265085	0.159956	0.434351	0.506815	0.429606	0.448391	0.378911	0.469641	0.425972	0.459794	0.333886	0.348859	0.175039	0.241828	0.0896995	-0.0404885	0.152699	0.188251	-0.25175
77	0.287228	0.189011	0.78906	0.998933	0.273946	0.39743	0.197737	0.241926	0.842108	0.733904	0.70703	0.822675	0.433048	0.45762	0.307723	0.316849	0.470202	0.357935	0.39147	0.446694	0.404512	0.150842	0.315909	0.199474	0.305757	0.619339	0.317744	0.326486	0.196406	0.123415	0.355752	0.216686	0.337176	0.358944	0.35674	0.279705	0.346609	0.367954	0.345352	0.357423	0.220994	0.281903	0.199865	0.274999	0.211921	0.106745	0.207686	0.154232	-0.145352
78	0.201438	0.0948703	1.05867	0.973153	0.30689	0.36377	0.318079	0.275615	0.633525	0.557786	0.748534	0.686254	0.794708	0.825672	0.191152	0.162136	0.623838	0.602622	0.577455	0.541919	0.419195	0.207278	0.350199	0.285189	0.235688	0.442529	0.0193722	0.174585	0.196131	0.0999544	0.266972	0.135289	0.824759	0.858342	0.487068	0.437954	0.719096	0.685239	0.443647	0.39251	0.220523	0.243283	0.256965	0.251277	0.174332	0.0689595	0.179956	0.222364	-0.162448
79	0.147458	0.0342613	1.08666	1.12889	0.266019	0.319888	0.246901	0.240515	0.636375	0.657593	0.749769	0.755472	0.629404	0.730629	0.181894	0.142785	0.527439	0.522981	0.524452	0.549064	0.48276	0.175056	0.401795	0.284901	0.209718	0.464676	0.100852	0.219254	0.247038	0.114991	0.419354	0.163177	0.650229	0.722558	0.438322	0.408356	0.60292	0.728298	0.401077	0.409128	0.164451	0.215926	0.161932	0.204494	0.115091	0.0766997	0.212004	0.234892	-0.263414
80	0.156771	0.0998485	0.717983	0.748396	0.237925	0.292054	0.249742	0.174412	0.463651	0.399551	0.56043	0.516419	0.721666	0.720669	0.212237	0.202687	0.475945	0.493556	0.51185	0.42794	0.403001	0.240593	0.376382	0.261776	0.286276	0.397853	0.000355039	0.159719	0.139974	0.154986	0.225613	0.165413	0.815004	0.763603	0.542812	0.476758	0.830224	0.682451	0.481397	0.41046	0.249152	0.278004	0.191083	0.177386	0.198955	0.148412	0.125903	0.178775	-0.047359
81	0.173866	0.138561	0.660665	0.65694	0.189976	0.238559	0.181137	0.148669	0.427579	0.367577	0.510325	0.456007	0.480388	0.537869	0.151424	0.114821	0.475451	0.401481	0.481639	0.559874	0.461265	0.207913	0.468466	0.24999	0.310855	0.443033	0.0600882	0.138133	0.249544	0.131089	0.386523	0.171664	0.439057	0.524818	0.342526	0.413742	0.467738	0.546252	0.393472	0.343104	0.18921	0.194804	0.136421	0.183159	0.184979	0.19581	0.228742	0.208059	-0.0947789
82	0.278703	0.176308	0.914441	0.864018	0.328755	0.376871	0.411414	0.256075	0.691533	0.526182	0.677944	0.634616	0.655491	0.636888	0.501363	0.393101	0.908847	0.702515	0.643308	0.58325	0.587455	0.303196	0.496364	0.324005	0.359594	0.609298	0.225437	0.353325	0.304699	0.107583	0.268847	0.193837	0.723852	0.714541	0.563686	0.469855	0.590293	0.577656	0.497077	0.438144	0.366615	0.353134	0.40351	0.355494	0.267108	0.141487	0.1985	0.231348	-0.113981
83	0.152125	0.056405	0.776808	0.868397	0.231049	0.225609	0.257609	0.245124	0.691714	0.52171	0.549315	0.625259	0.66016	0.669628	0.278267	0.318625	0.479852	0.826369	0.49548	0.433798	0.255907	0.227622	0.241997	0.245788	0.320225	0.598632	0.18829	0.239742	0.171071	0.13152	0.230728	0.120799	0.633332	0.67027	0.513541	0.505361	0.53631	0.585501	0.399462	0.39855	0.15278	0.203681	0.0739509	0.114215	0.17612	0.0314042	0.0925824	0.0957127	-0.127299
84	0.37189	0.30335	0.74118	0.80235	0.342957	0.368242	0.377181	0.303157	0.586046	0.461013	0.576057	0.464513	0.493645	0.526027	0.244931	0.225229	0.582069	0.6122	0.666498	0.612215	0.442602	0.356597	0.520126	0.381922	0.462563	0.513653	0.0866538	0.210706	0.269769	0.214148	0.337052	0.175971	0.70781	0.659496	0.447803	0.406092	0.59168	0.597554	0.486158	0.398248	0.384757	0.393367	0.364316	0.358839	0.202483	0.138651	0.272563	0.312409	0.101154
85	0.308848	0.243335	0.773427	0.874254	0.245204	0.302677	0.237169	0.210887	0.549444	0.470867	0.574322	0.457494	0.325976	0.372731	0.284439	0.302572	0.536246	0.493761	0.659639	0.678503	0.546746	0.343695	0.599639	0.473713	0.432791	0.44905	0.219465	0.314797	0.33232	0.312752	0.372436	0.230038	0.40283	0.415099	0.199098	0.228855	0.469158	0.467821	0.366393	0.320713	0.220587	0.288049	0.197272	0.226512	0.124239	0.093317	0.355448	0.319073	0.0999298
86	0.208651	0.11778	0.614516	0.663347	0.367028	0.39583	0.429856	0.363969	0.554973	0.406969	0.537477	0.514949	0.756059	0.796038	0.149165	0.149161	0.532102	0.658826	0.755827	0.507637	0.391758	0.248084	0.409998	0.35268	0.361562	0.428525	0.037629	0.183855	0.153083	0.104904	0.16682	0.185654	0.973092	0.916973	0.549011	0.578664	0.593686	0.687918	0.583101	0.606456	0.333394	0.474286	0.276373	0.2594	0.114788	0.0763146	0.136988	0.250107	-0.0423032
87	0.366665	0.365387	0.484768	0.553993	0.268688	0.283325	0.329362	0.211738	0.415699	0.299759	0.473888	0.309902	0.297488	0.348364	0.215777	0.21647	0.632665	0.553907	0.775246	1.02327	0.561104	0.441019	0.711746	0.529981	0.558505	0.501152	0.0429973	0.228785	0.339211	0.252708	0.418853	0.265446	0.382277	0.419442	0.25608	0.323661	0.387375	0.410717	0.50987	0.447224	0.33342	0.360267	0.340428	0.347645	0.230982	0.264412	0.33188	0.278958	0.150351
88	0.349953	0.330523	0.161666	0.219317	0.402914	0.434819	0.397756	0.444597	0.206931	0.13919	0.26918	0.122944	0.263432	0.31157	0.120866	0.10452	0.3039	0.150848	0.243312	0.390789	0.259087	0.262732	0.339701	0.374269	0.412426	0.243662	0.039585	0.0891189	0.159636	0.266473	0.267372	0.388206	0.28868	0.455192	0.108778	0.270223	0.110204	0.110959	0.274827	0.295839	0.314017	0.393963	0.449154	0.495253	0.276445	0.386075	1.31202	1.36556	0.0686678
89	0.370924	0.276202	0.239012	0.26151	0.427475	0.418886	0.47022	0.451375	0.286116	0.18796	0.310734	0.169904	0.291965	0.324742	0.214828	0.189375	0.391264	0.238545	0.311234	0.416747	0.359746	0.324969	0.405822	0.416845	0.487436	0.330655	0.138672	0.224419	0.201805	0.322845	0.254717	0.344504	0.324579	0.446001	0.147866	0.280428	0.141561	0.16509	0.327136	0.308681	0.395638	0.422139	0.46036	0.516192	0.249707	0.347577	1.06941	1.33656	0.0837673
90	0.500413	0.481578	-0.122951	-0.0463914	0.203033	0.240109	0.219266	0.115503	0.0262397	-0.116688	0.0774653	-0.146053	0.0822154	0.0849656	0.25228	0.277988	0.335551	0.0467213	0.175464	0.322903	0.283558	0.327296	0.396208	0.308374	0.388308	0.0975119	0.0383956	0.0995493	0.238355	0.26005	0.250973	0.318167	0.072629	0.146819	0.061342	-0.0181192	0.0505583	-0.079059	0.121673	0.0631502	0.197215	0.146988	0.579373	0.587984	0.533435	0.634201	0.527508	0.352939	0.350879
91	0.371148	0.405712	-0.101873	-0.0429566	0.186439	0.260911	0.204803	0.21299	-0.051523	-0.068446	0.0801205	-0.100969	0.0646683	0.111379	0.112885	0.12918	0.211614	0.00127491	0.0872558	0.276405	0.196835	0.210569	0.293491	0.297619	0.267176	0.0536691	-0.0183173	-0.00487786	0.200801	0.182779	0.264913	0.283466	0.0506204	0.17872	-0.000837746	0.0055473	-0.0160314	-0.059366	0.0910674	0.0875983	0.111204	0.161997	0.479232	0.544384	0.383999	0.535825	0.688502	0.503553	0.20859
92	0.398396	0.322996	0.419423	0.442951	0.506318	0.489849	0.400766	0.512896	0.40515	0.472445	0.444823	0.405112	0.417574	0.376809	-0.0335377	0.0336298	0.0458618	0.0883007	0.0348897	0.141976	0.173315	0.0712695	-0.007319	0.0556694	0.0826459	0.103438	0.12521	0.200615	0.111124	0.00462517	0.112331	-0.0329881	0.420003	0.463968	0.324465	0.213928	0.161797	0.222512	0.123947	0.114877	0.270624	0.187648	0.332351	0.277133	0.149176	-0.0603858	0.212206	0.234624	-0.0493496
93	0.320019	0.26939	0.362873	0.396503	0.508241	0.525502	0.404557	0.536494	0.406232	0.480095	0.426034	0.434847	0.443787	0.398008	-0.0927847	-0.0249653	0.00491242	0.0302887	-0.0282505	0.0916013	0.0709293	-0.0310215	-0.112656	0.00621998	0.0146608	0.0815028	0.0672726	0.153711	-0.0137269	-0.0466059	0.0355693	-0.0454442	0.427306	0.436769	0.340785	0.213646	0.192363	0.192279	0.143166	0.113265	0.281004	0.181624	0.350091	0.291108	0.133008	-0.11875	0.109089	0.164556	-0.100065
94	0.369344	0.317314	0.243297	0.219641	0.611987	0.539727	0.47986	0.571412	0.300125	0.452922	0.318184	0.328205	0.386863	0.356251	-0.104654	-0.0707496	0.124856	0.0833874	0.0128195	0.22899	0.259165	0.122595	0.0923355	0.203016	-0.000541085	0.019838	-0.00720976	0.127322	0.116015	0.125408	0.203184	0.0611023	0.344051	0.359105	0.2135	0.0951833	0.100768	0.108251	0.0849782	-0.00748927	0.121718	0.168147	0.266774	0.269334	0.153027	0.0053047	0.0972933	0.0928445	-0.0691262
95	0.442574	0.429513	0.246276	0.231279	0.578861	0.534189	0.491132	0.529297	0.310405	0.410991	0.332965	0.308972	0.399845	0.34328	-0.0102618	0.0505342	0.10176	0.0874504	-0.0713268	0.161297	0.16435	0.150451	0.0309494	0.180231	0.044437	0.0340179	0.061385	0.156758	0.0721218	0.0764678	0.163063	0.0850522	0.354761	0.304428	0.284356	0.174264	0.0811534	0.0808137	0.12436	0.0470537	0.189654	0.169136	0.319836	0.311799	0.201042	0.060543	0.0460199	0.0472868	0.0607744
96	0.179049	0.109431	0.780389	0.669479	0.39596	0.478323	0.349711	0.541876	0.530648	0.772644	0.659894	0.713473	0.484128	0.5153	-0.130963	-0.1327	0.151886	0.269296	0.136467	0.251949	0.183011	0.0363869	0.00765416	0.170701	-0.00815853	0.189883	0.0595395	0.183469	0.0984662	0.112368	0.227116	0.0462332	0.441999	0.521409	0.261093	0.252012	0.172955	0.318402	0.123329	0.198365	0.0984485	0.208433	0.167869	0.194502	0.0209871	-0.208586	0.0776929	0.116292	-0.348041
97	0.26935	0.173471	0.687687	0.641776	0.464413	0.495486	0.456829	0.606699	0.502884	0.632544	0.57563	0.621804	0.605755	0.617025	-0.053929	-0.0655334	0.224643	0.359707	0.172465	0.299681	0.210968	0.123964	0.0905519	0.21413	0.103839	0.313821	0.0512241	0.165163	0.134996	0.087146	0.299937	0.176316	0.524035	0.615692	0.440094	0.442865	0.229617	0.355377	0.240921	0.331366	0.222584	0.335225	0.26567	0.337271	0.108875	-0.00441382	0.162159	0.207085	-0.253105
98	0.245387	0.162097	0.348072	0.357418	0.359657	0.375914	0.288698	0.447313	0.321384	0.485193	0.390384	0.470601	0.310332	0.340336	-0.146395	-0.114811	0.0392044	0.153623	0.0316481	0.142502	0.0889865	-0.00132809	-0.0575023	0.0841355	0.0407944	0.0893828	0.0528333	0.130927	0.0148431	0.0950318	0.0976188	-0.0567935	0.284367	0.370966	0.262512	0.18462	0.0292681	0.228304	0.128767	0.186054	0.167851	0.166506	0.177127	0.188907	-0.0318851	-0.151042	0.0721468	0.113168	-0.179566
99	0.143831	0.0707602	0.535794	0.418214	0.317497	0.323882	0.272685	0.422831	0.402642	0.643302	0.465	0.568394	0.429174	0.414252	-0.137536	-0.0785763	0.0508292	0.167613	-0.0192429	0.0599728	0.0771087	-0.0115571	-0.134657	0.0394051	-0.103281	0.156255	-0.00863145	0.0781882	-0.0553879	0.00826708	0.0990149	0.0704332	0.323478	0.423224	0.326623	0.243356	0.154606	0.174501	0.0595317	0.131898	0.0654447	0.197754	0.148219	0.200457	0.0177862	-0.0979164	0.0614765	0.0887255	-0.348415
100	0.369577	0.254009	0.44844	0.382053	0.109969	0.14451	0.115593	0.0332473	0.285528	0.242859	0.270535	0.135812	0.110082	0.0837011	0.632148	0.599536	0.404878	0.251629	0.34856	0.219497	0.551845	0.37993	0.512899	0.258379	0.296429	0.201425	0.450299	0.359894	0.52045	0.280067	0.313763	0.151021	0.108698	0.120451	-0.0205121	-0.0957513	0.0898218	0.0451949	-0.0572105	-0.141644	0.0654291	0.0357246	0.187984	0.130958	0.328519	0.196283	0.243292	0.0990537	0.245784
101	0.399463	0.358988	0.509861	0.558719	0.292755	0.338441	0.268561	0.258512	0.453743	0.463893	0.457655	0.381765	0.182055	0.189118	0.437897	0.490246	0.36659	0.312629	0.402296	0.310382	0.451765	0.393289	0.380586	0.388842	0.296517	0.341717	0.476281	0.461585	0.350977	0.35677	0.23364	0.201531	0.260364	0.23519	0.132162	0.0854119	0.239359	0.197804	0.212069	0.158327	0.250184	0.335017	0.349938	0.274043	0.26491	0.0782042	0.258327	0.179657	0.205144
102	0.288882	0.137093	0.452634	0.419526	0.143708	0.200683	0.0882298	0.100845	0.375296	0.280068	0.293122	0.247438	0.318175	0.258684	0.322843	0.442625	0.353854	0.345752	0.378488	0.259936	0.437528	0.23705	0.267925	0.136792	0.123216	0.177734	0.245662	0.288833	0.254958	0.0975336	0.249596	0.00481305	0.295251	0.227379	0.128637	0.00376881	0.162245	0.122655	-0.0348497	-0.0658735	0.0184776	0.0295098	0.0345132	0.0109142	0.20852	-0.00882468	0.0714405	0.0137543	0.0110954
103	0.16294	0.0838384	0.640363	0.566881	0.142436	0.142641	0.113347	0.122771	0.398761	0.556719	0.510631	0.504171	0.247864	0.221673	0.228842	0.260973	0.216702	0.158439	0.103834	0.193191	0.35633	0.114596	0.129707	0.142679	-0.0193117	0.188655	0.332198	0.311462	0.253586	0.10724	0.298831	0.0414144	0.201958	0.192938	0.119109	0.0543852	0.253634	0.249071	0.023914	0.0270587	0.0671107	0.075686	0.0925959	0.0707803	0.145028	-0.0606691	0.0833855	0.0183641	-0.168967
104	0.372539	0.271786	-0.111261	-0.0901071	0.209884	0.105774	0.243873	0.0561983	0.00505591	-0.162346	-0.0514634	-0.129645	0.189112	0.170086	0.257057	0.211667	0.24029	0.169851	0.15023	0.233068	0.280745	0.305827	0.305344	0.159397	0.403551	0.225144	0.0361899	0.0654174	0.225226	0.127974	0.24015	0.311232	0.141137	0.201033	0.233545	0.203596	0.0848445	0.0510703	0.195283	0.102841	0.247977	0.118225	0.314819	0.276496	0.349116	0.549348	0.295502	0.221981	0.279638
105	0.378209	0.468996	-0.50875	-0.424554	0.0285168	-0.0657391	0.031666	-0.0900706	-0.276423	-0.555436	-0.331788	-0.499152	-0.123039	-0.134969	0.238517	0.283065	-0.00132644	-0.0560927	-0.0316353	0.00715398	0.0590431	0.332826	0.198597	0.0399848	0.392809	-0.00819121	-0.0136236	0.0531241	0.107876	0.110646	0.0621351	0.239439	-0.0657743	-0.120981	0.0968828	0.115569	-0.105336	-0.174709	0.13809	0.0569122	0.238777	0.0416363	0.260481	0.212371	0.348825	0.528113	0.125447	0.0554824	0.664229
106	-0.130768	-0.109505	0.2092	0.15594	-0.128981	-0.0913009	-0.229215	-0.0492058	0.0314421	0.110174	0.00238251	0.119394	0.0311751	0.0645805	0.218537	0.305504	-0.0452594	-0.0978414	-0.0751016	-0.138757	0.0539182	-0.0575047	-0.104393	-0.0782718	-0.158852	0.0123498	0.32707	0.139001	0.0895557	0.0846673	0.00518482	0.0228743	-0.0644372	-0.0337043	-0.0458867	-0.116844	0.0145446	-0.00039222	-0.188813	-0.14667	-0.181161	-0.205938	-0.178348	-0.174773	0.0668889	-0.0539798	0.11544	0.0647827	-0.118203
107	0.242814	0.305851	-0.207562	-0.167397	0.191853	0.193959	0.162742	0.239994	-0.102313	-0.102268	-0.0195844	-0.0716359	0.108539	0.138071	-0.0111861	0.0619207	-0.142454	-0.190575	-0.278832	-0.105425	-0.134776	0.0147713	-0.136398	-0.0553036	0.121917	-0.00147639	-0.0422011	-0.108239	-0.0629855	-0.0114591	0.143675	0.301205	0.0160068	0.108766	0.178558	0.161757	-0.054394	-0.0480944	0.0777805	0.0977345	0.0956944	0.0323362	0.361063	0.389476	0.427515	0.581348	0.201496	0.0995208	0.154013
108	0.290015	0.469661	-0.334642	-0.230912	0.13588	0.105261	0.170998	0.127875	-0.135122	-0.213882	-0.133843	-0.181371	0.0365883	0.0554641	0.203179	0.317668	0.0525881	-0.068055	-0.0836893	0.0396665	-0.0990273	0.199499	0.0419293	0.232256	0.361444	0.082572	-0.0528099	0.011171	-0.0944819	0.274932	0.0369442	0.354597	0.0152989	0.0452153	0.191989	0.20413	-0.0306342	-0.108187	0.22415	0.183473	0.18459	0.157201	0.42634	0.417207	0.63847	0.686029	0.148165	0.0690095	0.519706
109	0.469532	0.533739	-0.329654	-0.230276	0.186273	0.169565	0.185094	0.179915	-0.0864213	-0.261835	-0.0867049	-0.195669	-0.00906357	-0.0115293	0.225732	0.324368	-0.00783563	-0.0518038	-0.0661793	0.0585385	0.0481204	0.22931	0.0742783	0.105257	0.351078	0.0485726	0.168894	0.167313	0.104554	0.0718936	0.134542	0.265291	-0.0227944	-0.0116624	0.133922	0.116869	-0.144125	-0.173407	0.202166	0.13628	0.238185	0.112578	0.487466	0.459131	0.455467	0.5609	0.208895	0.0968712	0.456619
110	0.178968	0.292762	-0.34342	-0.244207	-0.0251407	-0.0190904	0.0376696	0.0418282	-0.170963	-0.303865	-0.251441	-0.256255	-0.107123	-0.0616728	0.274528	0.383724	0.0146202	-0.00602099	0.0315726	0.0250726	-0.0165536	0.269404	0.118014	0.230031	0.392745	0.114726	0.102875	0.0933104	-0.0125181	0.24621	0.0362704	0.377928	-0.102344	-0.103461	0.036319	0.157862	-0.136628	-0.160076	0.114489	0.163976	0.0625155	0.143624	0.212961	0.244723	0.398471	0.541522	0.130003	0.0740869	0.484106
111	0.25434	0.311508	0.195217	0.279516	-0.0159806	0.08619	-0.030389	-0.0114916	0.124209	0.108877	0.180569	0.0817304	-0.0816659	-0.0428796	0.299968	0.321199	0.13854	0.0178575	0.0758708	0.224522	0.171372	0.166127	0.225186	0.18568	0.15221	0.218462	0.248878	0.189819	0.229216	0.208176	0.308576	0.259158	-0.0515003	-0.0627213	0.035718	-0.111488	0.125306	0.0828769	0.0289208	-0.0288159	0.0439905	0.00280254	0.192802	0.186404	0.286618	0.251198	0.312043	0.19664	0.209503
112	0.182421	0.234285	0.163213	0.144689	-0.0402229	0.0400899	-0.0745708	-0.0445224	-0.0449741	0.0743487	0.102365	-0.000656683	-0.17589	-0.158992	0.412366	0.346136	0.171885	-0.0657223	-0.0136068	0.143012	0.343031	0.224542	0.290336	0.141022	0.0740759	0.0702638	0.323622	0.207613	0.33486	0.161083	0.269549	0.17415	-0.136661	-0.169938	-0.117936	-0.24041	0.0208946	-0.075183	-0.10435	-0.201873	-0.0606411	-0.10303	0.0994454	0.107606	0.184872	0.239995	0.395734	0.260309	0.153897
113	0.378467	0.44209	0.13027	0.22497	0.269048	0.310434	0.259754	0.260791	0.222573	0.17634	0.285944	0.197058	0.181805	0.197535	0.168418	0.225015	0.199362	0.0734671	0.0335627	0.281383	0.118313	0.183713	0.167033	0.217083	0.268523	0.340077	0.0779684	0.0601846	0.10988	0.167656	0.324427	0.459314	0.252519	0.230703	0.343806	0.241012	0.194781	0.16318	0.326543	0.23192	0.327432	0.292257	0.52541	0.525788	0.417218	0.470036	0.381196	0.363453	0.161909
114	0.383528	0.435941	0.121726	0.20737	0.426033	0.413552	0.430485	0.415237	0.183	0.177634	0.330606	0.243203	0.272664	0.303048	0.0576279	0.0703627	0.224543	0.132193	0.0649386	0.260129	0.211428	0.223079	0.120872	0.205912	0.295916	0.26426	0.00955524	0.114542	-0.0518455	0.0990549	0.272074	0.457269	0.355374	0.359919	0.45552	0.418605	0.18812	0.229636	0.470764	0.452334	0.379558	0.427721	0.61403	0.603353	0.333891	0.436116	0.314608	0.308312	0.00294932
115	0.409169	0.43142	0.0126998	0.0941143	0.464006	0.384721	0.419119	0.448086	0.117655	0.0554548	0.206048	0.149421	0.481748	0.480227	-0.0472468	0.0277186	0.104017	0.0874762	-0.0418794	0.193589	0.0656764	0.123396	0.0140805	0.0867205	0.255982	0.271992	-0.0893869	-0.0467388	-0.0143958	-0.0270087	0.266363	0.367927	0.467012	0.510331	0.60996	0.649434	0.215676	0.2438	0.435189	0.456278	0.410284	0.37018	0.608484	0.661272	0.376586	0.553576	0.271309	0.291637	0.0234866
116	0.287692	0.302652	0.0245141	0.090261	0.404958	0.362412	0.403223	0.494938	0.0926267	0.116353	0.203286	0.221735	0.505888	0.528739	-0.0452492	0.0392245	0.123021	0.13832	-0.0212725	0.205871	0.0866597	0.134537	0.0293608	0.166301	0.19333	0.237782	-0.0763238	-0.0301005	-0.0631958	0.0273467	0.295176	0.430393	0.468089	0.516269	0.505325	0.58676	0.1591	0.200592	0.384256	0.46271	0.272972	0.385665	0.436693	0.517466	0.29987	0.480377	0.334535	0.371619	-0.101842
117	0.249478	0.31266	-0.0280608	0.0134866	0.139786	0.132581	0.12387	0.244976	0.0444415	-0.0430008	0.11804	0.0365889	0.179199	0.220904	0.132672	0.0632136	0.0607052	0.0590538	-0.0153548	0.0845067	-0.0469188	0.124063	0.133494	0.123191	0.336614	0.28469	0.0229115	-0.0976956	0.114518	0.0990275	0.486351	0.533778	0.115921	0.17655	0.229755	0.335226	0.0319963	0.0699218	0.317428	0.358802	0.139893	0.188424	0.307311	0.398444	0.419853	0.672354	0.30443	0.219808	0.0666303
118	0.153068	0.135131	0.0139961	0.0709029	-0.0506566	0.0355175	0.0351097	0.0827578	0.0813785	-0.0559153	0.0180456	0.00601887	0.120687	0.149512	0.235329	0.219552	0.186034	0.0652591	0.290008	0.19683	0.189314	0.203252	0.347531	0.265958	0.408363	0.321309	0.120456	0.0919563	0.136183	0.269035	0.409546	0.544475	0.101765	0.0935122	0.155707	0.296419	0.0482847	0.0758653	0.240056	0.308391	0.10052	0.242627	0.191712	0.245911	0.410925	0.542676	0.249437	0.255602	0.0835498
119	0.200515	0.244775	-0.0584492	0.0158765	0.111452	0.0704063	0.113505	0.183807	0.0484788	-0.0755611	0.0724041	0.00489519	0.155773	0.208398	0.056444	0.0665549	-0.00046408	-0.0120765	0.000440001	0.0414926	0.0129176	0.129405	0.0917927	0.0825762	0.340794	0.316115	-0.0478327	-0.0636606	0.00701571	0.109665	0.387532	0.595441	0.147998	0.172648	0.353755	0.44358	0.110655	0.191287	0.326684	0.403469	0.180832	0.215244	0.299745	0.361074	0.353041	0.635891	0.184816	0.128364	0.0508601
120	0.202103	0.184754	0.344167	0.318453	0.12745	0.199391	0.182186	0.256362	0.232728	0.238038	0.248768	0.221155	0.2794	0.299543	0.139527	0.0606418	0.264677	0.198728	0.258946	0.302698	0.260908	0.20214	0.362291	0.230609	0.33493	0.361432	-0.029533	-0.00510407	0.0990289	0.135461	0.615198	0.519809	0.222867	0.270698	0.281874	0.405644	0.143027	0.179855	0.248765	0.32511	0.123778	0.24024	0.202912	0.317596	0.353968	0.461018	0.294034	0.286368	-0.16156
121	0.105695	0.0504264	0.060862	0.0152845	0.124934	0.0863677	0.0461359	0.179149	0.0163851	0.00634759	-0.00114809	0.0162476	0.100264	0.115872	0.0861249	0.202721	-0.164966	-0.121236	-0.124855	-0.172251	0.0743883	-0.0294972	-0.0937532	-0.112356	0.000263596	-0.045471	0.266456	0.143451	0.104249	-0.0339923	0.131297	0.155404	-0.0268693	0.0457638	0.0797029	0.0757358	-0.189318	-0.114864	-0.140101	-0.0923844	-0.0693282	-0.0421039	0.0347422	0.084935	0.138972	0.141955	0.0965708	0.0157629	-0.0648322
122	0.163019	0.126363	0.112718	0.114008	0.102424	0.132404	0.0717622	0.197753	0.00341945	0.00486716	-0.00403469	0.0148312	-0.00565243	0.0485049	0.16961	0.263412	0.0303187	-0.111791	-0.078417	0.0579054	0.237801	0.153244	0.11366	0.0848253	0.0184656	0.0296837	0.324612	0.131337	0.180402	0.0517101	0.178299	0.183807	-0.0551077	-0.0274275	0.0256616	0.0208013	-0.134538	-0.106957	-0.14763	-0.0675041	-0.0424585	-0.0306915	0.0604639	0.14928	0.108775	0.194321	0.194563	0.169219	-0.0278613
123	0.0205342	0.0606145	-0.010459	-0.0993942	0.0955455	0.0779296	0.0975044	0.157996	-0.0292137	-0.0582086	-0.00668759	-0.0568472	0.0436329	0.0325652	-0.00191867	-0.0364209	-0.0384787	-0.146105	-0.205134	-0.0899119	-0.067731	-0.0599136	-0.0479832	0.00513472	-0.0490851	0.0190856	-0.0225547	-0.123452	-0.053373	0.0157117	0.184885	0.364497	0.0247712	0.0523631	0.086608	0.125423	0.0206132	0.0154561	-0.0537196	0.0420949	-0.0120732	0.0320641	0.184943	0.210124	0.157206	0.346948	0.145275	0.132527	-0.0506155
124	0.153388	0.196465	0.196039	0.115893	0.0912691	0.102474	0.0553068	0.15293	0.0842732	0.218659	0.120855	0.115144	-0.0226058	-0.00875171	0.0444393	0.00499334	0.0264932	-0.103348	-0.0934421	-0.0193241	0.0927523	0.0906483	0.118406	0.17633	0.0197884	0.0177432	0.0353346	-0.11961	0.102045	0.146551	0.288578	0.291673	-0.0134353	0.0287942	-0.0242	0.0628135	-0.049988	-0.0324663	-0.0745789	0.0419957	-0.0809567	0.0607815	0.0872678	0.188803	0.121546	0.240678	0.280505	0.259007	-0.079604
125	0.152308	0.233128	0.0976008	0.104205	0.244481	0.28066	0.168822	0.170433	0.0136008	0.166105	0.156481	0.131077	-0.0137639	0.0480726	-0.060514	-0.0967501	0.023934	-0.0315191	-0.110839	0.0473535	0.0478636	0.115264	0.0056719	0.056532	-0.0445679	-0.0313341	-0.0739308	-0.0192772	0.0442484	0.0746343	0.0579605	0.0431783	0.113027	0.114176	0.0952914	-0.0164931	0.103252	0.140282	0.0439162	0.0261834	0.0705787	0.0571113	0.209988	0.223408	-0.0058888	0.0631986	0.131644	0.135834	-0.0127971
126	0.347532	0.402083	0.256482	0.283519	0.275528	0.354495	0.221672	0.221772	0.262608	0.348852	0.393511	0.268455	-0.0197885	-0.00170899	-0.0147928	-0.0649447	0.148515	-0.00433845	0.0193029	0.283411	0.175181	0.175633	0.168439	0.19344	0.112106	0.103041	0.0275577	0.0749749	0.148838	0.140302	0.263256	0.145529	0.0624379	0.0595095	0.0156721	-0.0507576	0.0870108	0.0810288	0.0898568	0.0777902	0.17992	0.20854	0.310944	0.35477	0.124185	0.0901906	0.272834	0.202854	0.0495227
127	0.0454884	0.0246892	-0.00894454	-0.0344852	0.408929	0.271923	0.32614	0.353274	0.107763	0.14978	0.101485	0.273428	0.370357	0.358424	-0.27761	-0.147443	-0.156078	-0.0413493	-0.381118	-0.114773	-0.158914	-0.0976454	-0.476147	-0.129445	-0.122621	-0.0506489	-0.128451	-0.0567202	-0.320844	-0.142406	-0.128602	-0.00373091	0.319338	0.333888	0.388812	0.327683	0.0256846	0.0836143	0.0944717	0.152077	0.101488	0.105915	0.214754	0.22771	0.0160974	-0.0664548	-0.183729	-0.108535	-0.247271
128	0.267643	0.329643	0.132218	0.186743	0.35775	0.322192	0.316983	0.307835	0.133359	0.156265	0.239241	0.217611	0.270847	0.282383	-0.135415	-0.185918	0.115972	0.105207	0.0407684	0.205866	0.0677618	0.0638317	0.0126599	0.0234737	0.161044	0.153292	-0.20465	-0.0953041	-0.107287	-0.124119	0.0531475	0.0985089	0.356649	0.392965	0.479377	0.434844	0.199771	0.229113	0.384243	0.345232	0.386196	0.301955	0.4559	0.411611	0.1575	0.163355	0.10533	0.152967	-0.101222
129	0.257923	0.307388	-0.0525748	0.013607	0.220994	0.162298	0.176597	0.214385	0.0467454	-0.0544994	0.115728	0.0714744	0.215959	0.219204	0.0233893	0.0627789	0.0684038	0.0593131	-0.0393297	0.164109	0.00785396	0.0335777	-0.0200491	-0.00469967	0.177612	0.133067	0.0661925	-0.0284673	-0.0113386	-0.153623	0.140523	0.208852	0.203117	0.22715	0.337557	0.395394	0.0265949	0.0532796	0.337348	0.294378	0.296143	0.238272	0.419722	0.374701	0.236548	0.352554	0.195113	0.196575	0.0398365
130	0.263018	0.29058	-0.0767865	0.0214614	0.109484	0.114544	0.100945	0.108287	-0.0323588	-0.14281	0.0512157	-0.00885053	0.093527	0.12125	0.22713	0.233807	0.109232	0.111035	0.0614756	0.173238	0.138032	0.183188	0.130285	0.11896	0.314363	0.19051	0.152855	0.0651773	0.0752348	0.0164941	0.251553	0.383788	0.099914	0.105086	0.286913	0.294783	0.100727	0.0850009	0.303145	0.299647	0.210417	0.230025	0.411944	0.387998	0.323459	0.600815	0.22503	0.130884	0.197455
131	0.245605	0.233541	-0.125598	-0.0612588	0.0268454	0.11942	0.0220883	0.0864117	-0.0656323	-0.142278	-0.0384808	-0.0839347	-0.0430614	-0.0240836	0.219615	0.300445	0.0427429	0.0504141	-0.00944867	0.0515151	0.154726	0.178775	0.0945186	0.0757804	0.170189	0.00246437	0.259276	0.0967569	0.140415	-0.0153061	0.104341	0.192402	-0.0392091	-0.024528	0.00815343	-0.0086046	-0.14529	-0.162859	-0.0404185	-0.00395177	-0.0725546	0.0250455	0.149875	0.210532	0.126873	0.319885	0.269518	0.16307	0.171469
132	0.0967993	0.190483	-0.0118755	-0.0292358	0.0277998	0.0362775	-0.0513264	-0.00731864	-0.098345	-0.0643347	-0.0763792	-0.0912483	-0.161793	-0.116443	0.135677	0.167306	-0.00539916	-0.109013	-0.126875	0.0786447	0.0655051	0.0363079	-0.0133923	-0.0737561	-0.0691753	-0.145899	0.05197	0.0178732	0.0977666	-0.0835689	0.107424	0.0705283	-0.14634	-0.119154	-0.153206	-0.189418	-0.134395	-0.182247	-0.239254	-0.215695	-0.177206	-0.195522	0.0268662	0.0150134	0.116347	0.148371	0.21103	0.101227	0.0566887
133	0.501725	0.564043	-0.426156	-0.323329	0.125363	0.0391175	0.0852584	-0.0598338	-0.164022	-0.469849	-0.226291	-0.356049	-0.0562381	-0.0549934	0.327434	0.382231	0.126502	-0.0311392	0.0712565	0.0601262	0.164314	0.339217	0.266609	0.0552269	0.46253	0.111697	0.0859845	0.112015	0.151295	0.114746	0.025553	0.229957	0.00791831	-0.0345364	0.160284	0.15484	0.0150242	-0.042066	0.258227	0.117086	0.360132	0.123412	0.387546	0.354609	0.342187	0.584186	0.178289	0.098684	0.743058
[truncated: 84 more columns]

## Sheet: sub-03
Fisher Z ROI-to-ROI matrix
Oral breathing condition
# ROI	1	2	3	4	5	6	7	8	9	10	11	12	13	14	15	16	17	18	19	20	21	22	23	24	25	26	27	28	29	30	31	32	33	34	35	36	37	38	39	40	41	42	43	44	45	46	47	48	49
1	NaN	1.2161	0.886211	0.796634	0.94449	0.760243	1.0048	0.715529	0.885495	0.546385	0.762736	0.643118	0.61886	0.625782	0.734321	0.376878	0.686103	0.625759	0.696274	0.687075	0.784532	0.703621	0.89033	0.782143	0.798741	0.650785	0.394879	0.0473552	0.649318	0.653928	0.821797	0.767627	0.649304	0.663236	0.691138	0.671521	0.736254	0.798837	1.00868	0.840252	0.8972	0.848309	0.93665	0.827272	0.822073	0.969047	0.69287	0.745381	0.909385
2	1.2161	NaN	0.773405	0.685853	1.00446	1.10681	0.990636	1.09018	0.777483	0.868506	0.833534	0.970678	0.869345	0.867672	0.828293	0.487594	0.767298	0.606917	0.82248	0.832251	0.83888	0.877204	0.951487	1.01172	0.983157	0.903735	0.490608	0.218463	0.551402	0.699877	0.896527	0.881486	0.867333	0.876536	0.87189	0.871969	0.720498	0.922785	0.888448	1.0699	0.785305	1.19926	1.08302	1.08679	1.06594	1.10833	0.567887	0.542892	0.918669
3	0.886211	0.773405	NaN	1.36252	0.910379	0.775214	0.713099	0.661762	1.10555	0.681514	0.968371	0.860857	0.822773	0.859067	0.858275	0.436584	0.993892	0.913835	1.01615	0.915733	0.728374	0.680151	1.0465	0.95621	0.896812	0.849161	0.250726	-0.0163483	0.345068	0.561363	0.86768	0.794917	0.87474	0.903676	0.884921	0.85495	0.950962	1.00131	1.07081	0.900954	0.68547	0.763395	0.921755	0.851259	0.770171	0.819688	0.642085	0.60752	0.574301
4	0.796634	0.685853	1.36252	NaN	0.665476	0.620521	0.50978	0.54057	0.992107	0.739725	0.795795	0.864159	0.613343	0.654867	0.66737	0.422551	0.763765	1.01594	0.792205	0.732063	0.643965	0.599323	0.917506	0.860966	0.675826	0.726887	0.205465	0.0023901	0.387189	0.566344	0.688815	0.76952	0.638677	0.666481	0.648065	0.633696	0.680219	0.733611	0.778437	0.716284	0.508876	0.600703	0.679017	0.648262	0.600495	0.687155	0.568381	0.539265	0.623389
5	0.94449	1.00446	0.910379	0.665476	NaN	1.48216	1.41341	1.17667	0.746767	0.583258	0.968046	0.759521	1.15975	1.10734	0.818126	0.251966	0.887923	0.489951	1.03331	0.967526	0.743679	0.70203	1.00291	0.874427	1.03623	0.937842	0.25252	-0.0152666	0.377081	0.442084	0.901883	0.779492	1.18283	1.12753	1.1177	1.18201	1.08706	1.31702	1.32454	1.28327	1.03764	1.07577	1.2476	1.25772	1.02323	1.05258	0.626249	0.571615	0.570487
6	0.760243	1.10681	0.775214	0.620521	1.48216	NaN	1.18553	1.64145	0.68943	0.850848	0.902997	1.00464	1.20162	1.20679	0.830466	0.279687	0.873253	0.539541	0.98552	0.950697	0.706343	0.75796	0.960582	1.00437	1.03982	1.0371	0.284543	0.032536	0.346776	0.438117	0.849601	0.787976	1.18298	1.14846	0.991251	1.13061	0.856224	1.13418	1.0033	1.26691	0.834597	1.18744	1.19412	1.36152	1.11348	1.08971	0.515954	0.465158	0.542089
7	1.0048	0.990636	0.713099	0.50978	1.41341	1.18553	NaN	1.23943	0.700069	0.579665	1.00004	0.68921	1.00417	0.950502	0.656611	0.209035	0.748231	0.400334	0.858631	0.876925	0.652917	0.630163	0.904167	0.789791	0.927742	0.896763	0.282479	0.032004	0.487349	0.421111	0.819286	0.637131	0.981869	0.963148	0.999042	1.00864	0.87271	1.10633	1.17409	1.19368	1.13372	1.05062	1.21583	1.17637	1.05627	1.01091	0.674894	0.603584	0.565871
8	0.715529	1.09018	0.661762	0.54057	1.17667	1.64145	1.23943	NaN	0.586838	0.866515	0.890383	0.997692	1.06598	1.08863	0.678534	0.220924	0.740289	0.452166	0.858571	0.873473	0.572577	0.740598	0.828923	0.931565	0.895322	1.00653	0.282994	0.0743878	0.363113	0.42737	0.808127	0.705486	1.01552	1.01856	0.9205	1.0232	0.766015	1.07737	0.913517	1.30343	0.850815	1.17065	1.09774	1.27873	1.01833	0.959229	0.519347	0.454866	0.511135
9	0.885495	0.777483	1.10555	0.992107	0.746767	0.68943	0.700069	0.586838	NaN	0.819063	0.978357	0.890548	0.68946	0.692093	0.63904	0.349586	0.832698	0.881354	0.883105	0.908661	0.667347	0.618255	1.02521	0.953998	0.933502	0.864584	0.396488	0.0637395	0.418731	0.515691	0.905326	0.771752	0.711367	0.715756	0.739983	0.668918	0.782307	0.832113	0.865122	0.775659	0.53474	0.719332	0.800619	0.722253	0.794688	0.848836	0.602953	0.5723	0.56487
10	0.546385	0.868506	0.681514	0.739725	0.583258	0.850848	0.579665	0.866515	0.819063	NaN	0.730059	1.48931	0.667501	0.705306	0.515518	0.298603	0.653554	0.731783	0.728712	0.675372	0.470853	0.602984	0.759865	0.961973	0.697877	0.858045	0.218402	0.0901868	0.337354	0.52957	0.718101	0.731619	0.634183	0.664806	0.623978	0.61847	0.478261	0.65563	0.544541	0.766411	0.40287	0.754131	0.684001	0.741339	0.694022	0.678997	0.350706	0.299134	0.47054
11	0.762736	0.833534	0.968371	0.795795	0.968046	0.902997	1.00004	0.890383	0.978357	0.730059	NaN	0.95082	1.05197	1.02611	0.682221	0.300384	0.787934	0.556381	0.941653	0.992967	0.658052	0.599633	0.839957	0.873511	0.949104	1.08981	0.312694	0.108726	0.297373	0.35556	0.77703	0.645053	0.987759	0.992135	0.946377	0.919694	0.844508	1.04035	1.00571	1.04683	0.726091	0.790797	0.954405	0.933567	0.944426	0.918602	0.619045	0.535245	0.534056
12	0.643118	0.970678	0.860857	0.864159	0.759521	1.00464	0.68921	0.997692	0.890548	1.48931	0.95082	NaN	0.908592	0.959652	0.641731	0.338542	0.788105	0.793854	0.900563	0.839592	0.584417	0.740863	0.877255	1.10615	0.915316	1.06511	0.278911	0.144225	0.327833	0.516692	0.78803	0.784362	0.868361	0.917062	0.817915	0.843592	0.62303	0.875311	0.708841	0.948016	0.495602	0.885224	0.816917	0.912523	0.871886	0.843587	0.435272	0.379874	0.557668
13	0.61886	0.869345	0.822773	0.613343	1.15975	1.20162	1.00417	1.06598	0.68946	0.667501	1.05197	0.908592	NaN	2.1583	0.809469	0.316515	1.12191	0.583452	1.18397	1.15986	0.787576	0.746906	0.99708	0.983364	1.09808	1.06058	0.260372	0.12239	0.345807	0.428066	0.81561	0.655506	2.25321	2.04417	1.50445	1.71096	0.909119	1.22579	0.957112	1.2226	0.656197	0.951866	1.10795	1.25221	1.10956	0.950763	0.414067	0.340354	0.556303
14	0.625782	0.867672	0.859067	0.654867	1.10734	1.20679	0.950502	1.08863	0.692093	0.705306	1.02611	0.959652	2.1583	NaN	0.822025	0.344942	1.15348	0.641053	1.21823	1.18684	0.771526	0.772442	1.02624	1.05554	1.06808	1.07798	0.265562	0.116871	0.349387	0.451834	0.824305	0.682525	2.03519	2.26562	1.41386	1.72471	0.895822	1.26746	0.979595	1.28212	0.66628	0.952669	1.11028	1.27914	1.06286	0.939547	0.389652	0.323151	0.555307
15	0.734321	0.828293	0.858275	0.66737	0.818126	0.830466	0.656611	0.678534	0.63904	0.515518	0.682221	0.641731	0.809469	0.822025	NaN	0.717168	0.884072	0.689538	0.876021	0.800888	0.930046	0.856278	0.868342	0.857801	0.843074	0.715889	0.422864	0.114018	0.268607	0.403029	0.655533	0.598981	0.837306	0.840562	0.744933	0.783167	0.713762	0.7943	0.767439	0.791155	0.57912	0.867741	0.834562	0.845947	0.773673	0.782029	0.432534	0.423879	0.631987
16	0.376878	0.487594	0.436584	0.422551	0.251966	0.279687	0.209035	0.220924	0.349586	0.298603	0.300384	0.338542	0.316515	0.344942	0.717168	NaN	0.373894	0.469328	0.345801	0.374292	0.523287	0.652278	0.428844	0.503406	0.387525	0.371245	0.522337	0.72302	0.353879	0.644319	0.304428	0.397724	0.342582	0.378431	0.322632	0.316725	0.248877	0.321868	0.269856	0.288118	0.179823	0.376033	0.321659	0.313422	0.341848	0.382534	0.230652	0.180913	0.605217
17	0.686103	0.767298	0.993892	0.763765	0.887923	0.873253	0.748231	0.740289	0.832698	0.653554	0.787934	0.788105	1.12191	1.15348	0.884072	0.373894	NaN	0.874994	1.42489	1.33324	0.904751	0.776821	1.34759	1.21946	1.05912	1.00124	0.269819	0.0436531	0.335842	0.470285	0.837921	0.682599	1.16495	1.18127	1.11785	1.11932	0.884586	0.994148	0.940641	0.903356	0.600056	0.78231	1.01235	1.04197	0.928604	0.84861	0.459801	0.436123	0.548681
18	0.625759	0.606917	0.913835	1.01594	0.489951	0.539541	0.400334	0.452166	0.881354	0.731783	0.556381	0.793854	0.583452	0.641053	0.689538	0.469328	0.874994	NaN	0.864052	0.837066	0.668292	0.752408	1.01723	1.00356	0.69135	0.755758	0.231393	0.0370759	0.385138	0.582944	0.689375	0.810711	0.611935	0.649963	0.623319	0.615233	0.581134	0.608858	0.60744	0.619172	0.336413	0.561749	0.65209	0.659641	0.637024	0.676686	0.407578	0.371542	0.535247
19	0.696274	0.82248	1.01615	0.792205	1.03331	0.98552	0.858631	0.858571	0.883105	0.728712	0.941653	0.900563	1.18397	1.21823	0.876021	0.345801	1.42489	0.864052	NaN	1.49591	0.816657	0.731175	1.57108	1.23691	1.24723	1.20324	0.234456	0.0207533	0.332447	0.488655	0.993628	0.796883	1.22611	1.23882	1.17164	1.19678	0.981211	1.17052	1.06233	1.08955	0.68622	0.871392	1.17802	1.21576	1.09028	1.01145	0.540508	0.516638	0.536127
20	0.687075	0.832251	0.915733	0.732063	0.967526	0.950697	0.876925	0.873473	0.908661	0.675372	0.992967	0.839592	1.15986	1.18684	0.800888	0.374292	1.33324	0.837066	1.49591	NaN	0.825676	0.779719	1.27942	1.37096	1.173	1.29446	0.324358	0.10313	0.315301	0.451626	0.889145	0.720473	1.18037	1.22065	1.12019	1.1437	0.879531	1.10777	0.969928	1.0677	0.597413	0.838807	1.10372	1.16693	1.14567	1.0582	0.599486	0.535143	0.59672
21	0.784532	0.83888	0.728374	0.643965	0.743679	0.706343	0.652917	0.572577	0.667347	0.470853	0.658052	0.584417	0.787576	0.771526	0.930046	0.523287	0.904751	0.668292	0.816657	0.825676	NaN	0.806354	0.978563	0.91753	0.781456	0.680219	0.411367	0.139148	0.446176	0.487107	0.580271	0.573175	0.83508	0.805794	0.788848	0.753703	0.625459	0.690068	0.728737	0.769132	0.607006	0.844616	0.763506	0.781557	0.741212	0.710213	0.347662	0.319126	0.764255
22	0.703621	0.877204	0.680151	0.599323	0.70203	0.75796	0.630163	0.740598	0.618255	0.602984	0.599633	0.740863	0.746906	0.772442	0.856278	0.652278	0.776821	0.752408	0.731175	0.779719	0.806354	NaN	0.848842	1.17597	0.861137	0.821408	0.56504	0.430505	0.450451	0.704578	0.747738	0.614523	0.765659	0.795207	0.709216	0.719384	0.518475	0.679257	0.57628	0.76908	0.521622	0.960944	0.691421	0.796641	0.778567	0.84184	0.37256	0.32866	0.749041
23	0.89033	0.951487	1.0465	0.917506	1.00291	0.960582	0.904167	0.828923	1.02521	0.759865	0.839957	0.877255	0.99708	1.02624	0.868342	0.428844	1.34759	1.01723	1.57108	1.27942	0.978563	0.848842	NaN	1.38183	1.22964	1.08849	0.337282	0.0762254	0.524282	0.617443	1.03022	0.892758	1.04948	1.07658	1.05421	1.05956	0.908974	1.04893	1.0686	1.03245	0.748652	0.956939	1.13843	1.15019	1.04297	1.07357	0.553796	0.526946	0.623021
24	0.782143	1.01172	0.95621	0.860966	0.874427	1.00437	0.789791	0.931565	0.953998	0.961973	0.873511	1.10615	0.983364	1.05554	0.857801	0.503406	1.21946	1.00356	1.23691	1.37096	0.91753	1.17597	1.38183	NaN	1.20429	1.28414	0.405639	0.201045	0.432081	0.688743	0.975436	0.84487	1.00935	1.08682	0.953072	0.98912	0.739912	0.945946	0.857568	1.06339	0.621869	1.06223	0.993021	1.09371	1.02036	1.0534	0.474582	0.423923	0.70519
25	0.798741	0.983157	0.896812	0.675826	1.03623	1.03982	0.927742	0.895322	0.933502	0.697877	0.949104	0.915316	1.09808	1.06808	0.843074	0.387525	1.05912	0.69135	1.24723	1.173	0.781456	0.861137	1.22964	1.20429	NaN	1.22873	0.406879	0.158707	0.422614	0.525997	1.0614	0.773585	1.10379	1.1277	1.10699	1.05273	0.851957	1.07425	1.00965	1.00517	0.710173	0.951026	1.20087	1.13476	1.37112	1.22455	0.610102	0.576602	0.634775
26	0.650785	0.903735	0.849161	0.726887	0.937842	1.0371	0.896763	1.00653	0.864584	0.858045	1.08981	1.06511	1.06058	1.07798	0.715889	0.371245	1.00124	0.755758	1.20324	1.29446	0.680219	0.821408	1.08849	1.28414	1.22873	NaN	0.365906	0.168443	0.321807	0.476243	1.00826	0.827952	1.05676	1.0873	1.04012	1.02374	0.796347	1.10864	0.882261	1.08136	0.585485	0.914129	1.06883	1.11234	1.2384	1.15299	0.666224	0.575984	0.52741
27	0.394879	0.490608	0.250726	0.205465	0.25252	0.284543	0.282479	0.282994	0.396488	0.218402	0.312694	0.278911	0.260372	0.265562	0.422864	0.522337	0.269819	0.231393	0.234456	0.324358	0.411367	0.56504	0.337282	0.405639	0.406879	0.365906	NaN	0.706771	0.587479	0.369121	0.329663	0.182493	0.278462	0.262654	0.265297	0.222333	0.224686	0.276098	0.224394	0.266989	0.168256	0.424441	0.252154	0.258495	0.389346	0.375909	0.22416	0.211411	0.489643
28	0.0473552	0.218463	-0.0163483	0.0023901	-0.0152666	0.032536	0.032004	0.0743878	0.0637395	0.0901868	0.108726	0.144225	0.12239	0.116871	0.114018	0.72302	0.0436531	0.0370759	0.0207533	0.10313	0.139148	0.430505	0.0762254	0.201045	0.158707	0.168443	0.706771	NaN	0.388414	0.453972	0.0593296	0.0169388	0.116399	0.126599	0.120944	0.0714739	-0.0220582	0.0615338	-0.0478651	0.0417635	-0.0274383	0.14832	0.00640958	0.0316109	0.13048	0.135958	-0.00852896	-0.0570707	0.359092
29	0.649318	0.551402	0.345068	0.387189	0.377081	0.346776	0.487349	0.363113	0.418731	0.337354	0.297373	0.327833	0.345807	0.349387	0.268607	0.353879	0.335842	0.385138	0.332447	0.315301	0.446176	0.450451	0.524282	0.432081	0.422614	0.321807	0.587479	0.388414	NaN	0.683169	0.455752	0.35333	0.365872	0.365282	0.444127	0.401503	0.326945	0.381972	0.452321	0.398632	0.427241	0.415137	0.455618	0.421132	0.447712	0.429215	0.309891	0.307407	0.651442
30	0.653928	0.699877	0.561363	0.566344	0.442084	0.438117	0.421111	0.42737	0.515691	0.52957	0.35556	0.516692	0.428066	0.451834	0.403029	0.644319	0.470285	0.582944	0.488655	0.451626	0.487107	0.704578	0.617443	0.688743	0.525997	0.476243	0.369121	0.453972	0.683169	NaN	0.610056	0.723958	0.437299	0.484637	0.467305	0.451239	0.37189	0.492965	0.412758	0.518582	0.345117	0.50351	0.461093	0.461087	0.457853	0.52803	0.298703	0.279289	0.705243
31	0.821797	0.896527	0.86768	0.688815	0.901883	0.849601	0.819286	0.808127	0.905326	0.718101	0.77703	0.78803	0.81561	0.824305	0.655533	0.304428	0.837921	0.689375	0.993628	0.889145	0.580271	0.747738	1.03022	0.975436	1.0614	1.00826	0.329663	0.0593296	0.455752	0.610056	NaN	1.06822	0.841544	0.857325	0.922863	0.856279	0.854026	1.00358	0.900506	0.944797	0.667173	0.87058	1.12595	1.04562	1.10896	1.18559	0.575813	0.580883	0.470061
32	0.767627	0.881486	0.794917	0.76952	0.779492	0.787976	0.637131	0.705486	0.771752	0.731619	0.645053	0.784362	0.655506	0.682525	0.598981	0.397724	0.682599	0.810711	0.796883	0.720473	0.573175	0.614523	0.892758	0.84487	0.773585	0.827952	0.182493	0.0169388	0.35333	0.723958	1.06822	NaN	0.678967	0.72085	0.727099	0.722973	0.710857	0.874531	0.767256	0.841905	0.537177	0.711316	0.881251	0.900775	0.870716	0.991787	0.482446	0.491598	0.541236
33	0.649304	0.867333	0.87474	0.638677	1.18283	1.18298	0.981869	1.01552	0.711367	0.634183	0.987759	0.868361	2.25321	2.03519	0.837306	0.342582	1.16495	0.611935	1.22611	1.18037	0.83508	0.765659	1.04948	1.00935	1.10379	1.05676	0.278462	0.116399	0.365872	0.437299	0.841544	0.678967	NaN	2.16628	1.56146	1.87268	1.02682	1.29949	1.04223	1.25401	0.703402	0.986166	1.1783	1.32566	1.14451	0.971754	0.417955	0.35532	0.592527
34	0.663236	0.876536	0.903676	0.666481	1.12753	1.14846	0.963148	1.01856	0.715756	0.664806	0.992135	0.917062	2.04417	2.26562	0.840562	0.378431	1.18127	0.649963	1.23882	1.22065	0.805794	0.795207	1.07658	1.08682	1.1277	1.0873	0.262654	0.126599	0.365282	0.484637	0.857325	0.72085	2.16628	NaN	1.4955	1.86098	0.940921	1.34155	1.03491	1.27994	0.70615	0.978233	1.17405	1.31821	1.11524	0.99452	0.432017	0.370754	0.585223
35	0.691138	0.87189	0.884921	0.648065	1.1177	0.991251	0.999042	0.9205	0.739983	0.623978	0.946377	0.817915	1.50445	1.41386	0.744933	0.322632	1.11785	0.623319	1.17164	1.12019	0.788848	0.709216	1.05421	0.953072	1.10699	1.04012	0.265297	0.120944	0.444127	0.467305	0.922863	0.727099	1.56146	1.4955	NaN	1.76457	1.04865	1.30848	1.16822	1.26362	0.75987	0.965645	1.3488	1.35285	1.174	1.05152	0.524461	0.439088	0.502403
36	0.671521	0.871969	0.85495	0.633696	1.18201	1.13061	1.00864	1.0232	0.668918	0.61847	0.919694	0.843592	1.71096	1.72471	0.783167	0.316725	1.11932	0.615233	1.19678	1.1437	0.753703	0.719384	1.05956	0.98912	1.05273	1.02374	0.222333	0.0714739	0.401503	0.451239	0.856279	0.722973	1.87268	1.86098	1.76457	NaN	1.05142	1.37759	1.14071	1.34995	0.759323	0.988531	1.33002	1.53256	1.11586	1.02449	0.451736	0.376607	0.536607
37	0.736254	0.720498	0.950962	0.680219	1.08706	0.856224	0.87271	0.766015	0.782307	0.478261	0.844508	0.62303	0.909119	0.895822	0.713762	0.248877	0.884586	0.581134	0.981211	0.879531	0.625459	0.518475	0.908974	0.739912	0.851957	0.796347	0.224686	-0.0220582	0.326945	0.37189	0.854026	0.710857	1.02682	0.940921	1.04865	1.05142	NaN	1.33778	1.27325	1.07356	0.757233	0.812181	1.06835	1.04254	0.814721	0.789597	0.564281	0.526727	0.485555
38	0.798837	0.922785	1.00131	0.733611	1.31702	1.13418	1.10633	1.07737	0.832113	0.65563	1.04035	0.875311	1.22579	1.26746	0.7943	0.321868	0.994148	0.608858	1.17052	1.10777	0.690068	0.679257	1.04893	0.945946	1.07425	1.10864	0.276098	0.0615338	0.381972	0.492965	1.00358	0.874531	1.29949	1.34155	1.30848	1.37759	1.33778	NaN	1.36787	1.4882	0.838944	1.05807	1.28408	1.3639	1.08008	1.04317	0.635838	0.576898	0.555834
39	1.00868	0.888448	1.07081	0.778437	1.32454	1.0033	1.17409	0.913517	0.865122	0.544541	1.00571	0.708841	0.957112	0.979595	0.767439	0.269856	0.940641	0.60744	1.06233	0.969928	0.728737	0.57628	1.0686	0.857568	1.00965	0.882261	0.224394	-0.0478651	0.452321	0.412758	0.900506	0.767256	1.04223	1.03491	1.16822	1.14071	1.27325	1.36787	NaN	1.26545	1.23939	0.950863	1.39865	1.23967	0.974754	1.00617	0.704568	0.672376	0.528647
40	0.840252	1.0699	0.900954	0.716284	1.28327	1.26691	1.19368	1.30343	0.775659	0.766411	1.04683	0.948016	1.2226	1.28212	0.791155	0.288118	0.903356	0.619172	1.08955	1.0677	0.769132	0.76908	1.03245	1.06339	1.00517	1.08136	0.266989	0.0417635	0.398632	0.518582	0.944797	0.841905	1.25401	1.27994	1.26362	1.34995	1.07356	1.4882	1.26545	NaN	1.01163	1.41755	1.34744	1.53495	1.06342	1.04127	0.554282	0.474002	0.570661
41	0.8972	0.785305	0.68547	0.508876	1.03764	0.834597	1.13372	0.850815	0.53474	0.40287	0.726091	0.495602	0.656197	0.66628	0.57912	0.179823	0.600056	0.336413	0.68622	0.597413	0.607006	0.521622	0.748652	0.621869	0.710173	0.585485	0.168256	-0.0274383	0.427241	0.345117	0.667173	0.537177	0.703402	0.70615	0.75987	0.759323	0.757233	0.838944	1.23939	1.01163	NaN	0.994261	1.05964	0.946197	0.717391	0.777004	0.52182	0.519044	0.439616
42	0.848309	1.19926	0.763395	0.600703	1.07577	1.18744	1.05062	1.17065	0.719332	0.754131	0.790797	0.885224	0.951866	0.952669	0.867741	0.376033	0.78231	0.561749	0.871392	0.838807	0.844616	0.960944	0.956939	1.06223	0.951026	0.914129	0.424441	0.14832	0.415137	0.50351	0.87058	0.711316	0.986166	0.978233	0.965645	0.988531	0.812181	1.05807	0.950863	1.41755	0.994261	NaN	1.09137	1.20645	0.96589	0.986149	0.446539	0.395061	0.578504
43	0.93665	1.08302	0.921755	0.679017	1.2476	1.19412	1.21583	1.09774	0.800619	0.684001	0.954405	0.816917	1.10795	1.11028	0.834562	0.321659	1.01235	0.65209	1.17802	1.10372	0.763506	0.691421	1.13843	0.993021	1.20087	1.06883	0.252154	0.00640958	0.455618	0.461093	1.12595	0.881251	1.1783	1.17405	1.3488	1.33002	1.06835	1.28408	1.39865	1.34744	1.05964	1.09137	NaN	1.88075	1.43938	1.40461	0.721854	0.692055	0.593001
44	0.827272	1.08679	0.851259	0.648262	1.25772	1.36152	1.17637	1.27873	0.722253	0.741339	0.933567	0.912523	1.25221	1.27914	0.845947	0.313422	1.04197	0.659641	1.21576	1.16693	0.781557	0.796641	1.15019	1.09371	1.13476	1.11234	0.258495	0.0316109	0.421132	0.461087	1.04562	0.900775	1.32566	1.31821	1.35285	1.53256	1.04254	1.3639	1.23967	1.53495	0.946197	1.20645	1.88075	NaN	1.35501	1.30692	0.595914	0.551377	0.583637
45	0.822073	1.06594	0.770171	0.600495	1.02323	1.11348	1.05627	1.01833	0.794688	0.694022	0.944426	0.871886	1.10956	1.06286	0.773673	0.341848	0.928604	0.637024	1.09028	1.14567	0.741212	0.778567	1.04297	1.02036	1.37112	1.2384	0.389346	0.13048	0.447712	0.457853	1.10896	0.870716	1.14451	1.11524	1.174	1.11586	0.814721	1.08008	0.974754	1.06342	0.717391	0.96589	1.43938	1.35501	NaN	1.58091	0.71582	0.679011	0.624252
46	0.969047	1.10833	0.819688	0.687155	1.05258	1.08971	1.01091	0.959229	0.848836	0.678997	0.918602	0.843587	0.950763	0.939547	0.782029	0.382534	0.84861	0.676686	1.01145	1.0582	0.710213	0.84184	1.07357	1.0534	1.22455	1.15299	0.375909	0.135958	0.429215	0.52803	1.18559	0.991787	0.971754	0.99452	1.05152	1.02449	0.789597	1.04317	1.00617	1.04127	0.777004	0.986149	1.40461	1.30692	1.58091	NaN	0.755362	0.713386	0.603617
47	0.69287	0.567887	0.642085	0.568381	0.626249	0.515954	0.674894	0.519347	0.602953	0.350706	0.619045	0.435272	0.414067	0.389652	0.432534	0.230652	0.459801	0.407578	0.540508	0.599486	0.347662	0.37256	0.553796	0.474582	0.610102	0.666224	0.22416	-0.00852896	0.309891	0.298703	0.575813	0.482446	0.417955	0.432017	0.524461	0.451736	0.564281	0.635838	0.704568	0.554282	0.52182	0.446539	0.721854	0.595914	0.71582	0.755362	NaN	1.77184	0.42264
48	0.745381	0.542892	0.60752	0.539265	0.571615	0.465158	0.603584	0.454866	0.5723	0.299134	0.535245	0.379874	0.340354	0.323151	0.423879	0.180913	0.436123	0.371542	0.516638	0.535143	0.319126	0.32866	0.526946	0.423923	0.576602	0.575984	0.211411	-0.0570707	0.307407	0.279289	0.580883	0.491598	0.35532	0.370754	0.439088	0.376607	0.526727	0.576898	0.672376	0.474002	0.519044	0.395061	0.692055	0.551377	0.679011	0.713386	1.77184	NaN	0.444621
49	0.909385	0.918669	0.574301	0.623389	0.570487	0.542089	0.565871	0.511135	0.56487	0.47054	0.534056	0.557668	0.556303	0.555307	0.631987	0.605217	0.548681	0.535247	0.536127	0.59672	0.764255	0.749041	0.623021	0.70519	0.634775	0.52741	0.489643	0.359092	0.651442	0.705243	0.470061	0.541236	0.592527	0.585223	0.502403	0.536607	0.485555	0.555834	0.528647	0.570661	0.439616	0.578504	0.593001	0.583637	0.624252	0.603617	0.42264	0.444621	NaN
50	0.680593	0.78059	0.893308	0.748842	1.13593	1.02757	0.88267	0.855241	0.770409	0.614709	0.906896	0.836188	1.35365	1.28192	0.762059	0.270008	1.02379	0.69889	1.08918	0.995669	0.704824	0.569679	1.00406	0.82215	0.918721	0.917267	0.216461	0.0361707	0.396729	0.418836	0.794742	0.751971	1.31556	1.26884	1.24177	1.25094	1.01436	1.2133	1.04418	1.06444	0.622817	0.764625	1.03064	1.0541	0.923766	0.861507	0.500742	0.443532	0.526623
51	0.583902	0.693913	0.849086	0.65528	1.04951	1.0442	0.8325	0.889569	0.680867	0.586059	0.893888	0.810208	1.35405	1.33635	0.703529	0.253464	1.05055	0.653178	1.05625	0.989638	0.668128	0.557807	0.922424	0.798171	0.875243	0.922483	0.214568	0.0598445	0.333587	0.389239	0.689579	0.664977	1.31579	1.29352	1.19788	1.22415	0.918824	1.16083	0.983805	1.00978	0.589891	0.719047	0.957176	1.02269	0.872892	0.783239	0.457235	0.410663	0.46987
52	0.544728	0.481325	0.423925	0.456639	0.383825	0.297137	0.328222	0.233111	0.418364	0.216472	0.247025	0.266305	0.314417	0.322823	0.304277	0.224882	0.391666	0.419654	0.387838	0.398339	0.515959	0.365131	0.507694	0.432288	0.4112	0.277826	0.184112	0.0950437	0.485567	0.564052	0.34402	0.39224	0.314451	0.358547	0.33391	0.319223	0.331071	0.394991	0.400923	0.364008	0.300819	0.331276	0.353802	0.300338	0.374936	0.379671	0.327745	0.319989	0.575673
53	1.15435	0.906293	1.01393	0.914287	0.872029	0.663841	0.742754	0.602729	0.860451	0.531511	0.818933	0.66089	0.569019	0.567227	0.649323	0.293227	0.686206	0.636918	0.751861	0.756886	0.688206	0.577534	0.825563	0.760972	0.811313	0.779049	0.290682	-0.067293	0.361273	0.463684	0.79899	0.77117	0.612763	0.619701	0.662444	0.618349	0.785456	0.797213	0.969258	0.759019	0.724228	0.676587	0.870883	0.732005	0.793299	0.88053	0.856783	0.888709	0.706944
54	0.980341	1.15359	1.0189	0.95374	1.03544	0.997033	0.784417	0.873766	0.874041	0.743959	0.870005	0.898344	0.768928	0.771132	0.789351	0.357149	0.783514	0.697363	0.864429	0.886451	0.791689	0.742669	0.928134	0.95211	0.967292	0.961262	0.383165	0.0182656	0.328351	0.483448	0.84832	0.834709	0.802438	0.792026	0.782356	0.766244	0.799191	0.906236	0.933822	0.904603	0.688312	0.886327	0.970333	0.908436	0.960817	1.00445	0.747702	0.733258	0.726049
55	0.911248	0.740015	1.14257	1.26294	0.67037	0.588873	0.525593	0.490386	1.03534	0.70896	0.742545	0.784486	0.541615	0.551546	0.593611	0.344154	0.713875	0.921139	0.754641	0.719459	0.617977	0.531257	0.872097	0.785759	0.740053	0.757656	0.23563	-0.056247	0.357026	0.532037	0.743822	0.820566	0.574238	0.590128	0.613539	0.554762	0.709216	0.708626	0.790431	0.665522	0.487299	0.556652	0.727792	0.619654	0.670863	0.751561	0.717663	0.723652	0.622563
56	1.12153	0.996919	0.940524	0.732928	1.00059	0.839561	0.934915	0.78295	0.76494	0.541528	0.725064	0.638426	0.783138	0.765312	0.739388	0.304089	0.82057	0.600777	0.842713	0.783518	0.811572	0.659899	0.897017	0.790205	0.873927	0.679966	0.267427	-0.0290163	0.458471	0.50172	0.853384	0.746052	0.870279	0.812803	0.918942	0.86155	0.874133	0.910446	1.08789	0.996869	1.03958	1.00829	1.1296	1.00768	0.894734	0.89677	0.634536	0.655989	0.705066
57	1.01323	1.03797	1.01414	0.77147	1.05919	0.932753	0.96004	0.861293	0.827059	0.607303	0.82729	0.771595	0.909636	0.865203	0.780035	0.316915	0.927239	0.66981	1.02709	0.948023	0.743694	0.666808	1.01165	0.864181	1.09476	0.928508	0.291376	0.00642744	0.438247	0.465291	1.00348	0.824062	0.990403	0.939244	1.06959	0.985855	0.937323	1.05616	1.15613	1.06241	0.951813	1.01587	1.3767	1.20621	1.17924	1.1225	0.79214	0.81818	0.640805
58	0.791162	0.624358	0.673276	0.579128	0.653808	0.531679	0.663569	0.507564	0.620606	0.342536	0.537461	0.441338	0.460413	0.421298	0.506082	0.253935	0.551763	0.445479	0.583885	0.606853	0.423169	0.384605	0.62399	0.496094	0.663225	0.630109	0.209688	-0.0186842	0.334412	0.328508	0.708785	0.617692	0.49032	0.489483	0.62126	0.509119	0.644855	0.697006	0.749022	0.581623	0.567776	0.510453	0.815526	0.660172	0.785232	0.803965	1.29832	1.48332	0.48351
59	0.790461	0.687654	0.734485	0.569633	0.760145	0.634112	0.73537	0.59279	0.643227	0.378232	0.611551	0.499285	0.605671	0.558489	0.588079	0.273883	0.730536	0.473151	0.712189	0.735891	0.536739	0.467069	0.722705	0.604505	0.782153	0.718517	0.226307	0.015621	0.333004	0.336261	0.749477	0.563226	0.628881	0.623422	0.770019	0.63568	0.692031	0.776897	0.841123	0.672333	0.659887	0.612345	0.936523	0.762346	0.858442	0.867627	1.16584	1.24755	0.469125
60	1.04166	0.857511	0.742726	0.700661	0.644666	0.559033	0.598923	0.467511	0.673032	0.423728	0.514425	0.508254	0.55518	0.544652	0.752924	0.571557	0.634138	0.659938	0.600127	0.632784	0.784375	0.623802	0.736581	0.669127	0.661355	0.499185	0.365021	0.13936	0.648192	0.663135	0.621644	0.613887	0.575727	0.598014	0.548156	0.538251	0.542128	0.610562	0.654657	0.593498	0.502033	0.602322	0.663058	0.575479	0.668381	0.681082	0.573999	0.583879	1.03128
61	0.779889	1.0558	0.820923	0.773744	0.729119	0.807502	0.633064	0.658781	0.813275	0.729896	0.638084	0.826874	0.750997	0.763607	0.869082	0.732323	0.794195	0.761168	0.836006	0.834554	0.975157	0.868899	1.01502	1.07112	0.895828	0.789711	0.454161	0.296501	0.484506	0.728483	0.699493	0.722833	0.772766	0.801873	0.692904	0.726679	0.584316	0.754853	0.666125	0.78517	0.511783	0.921275	0.7815	0.795534	0.796993	0.829284	0.445056	0.389213	0.878129
62	0.180375	0.275103	0.289201	0.357987	0.114455	0.175298	0.126832	0.228622	0.229254	0.234393	0.190379	0.244965	0.204842	0.223131	0.22751	0.565603	0.260923	0.285398	0.215525	0.255848	0.178665	0.431076	0.294542	0.336291	0.287542	0.287509	0.4858	0.693876	0.450077	0.473785	0.289561	0.204793	0.228056	0.237873	0.25943	0.222232	0.138657	0.216364	0.157812	0.177313	0.139043	0.224247	0.238664	0.229268	0.264883	0.293816	0.251307	0.191006	0.326094
63	0.110557	0.208368	0.207522	0.242618	0.0520959	0.0993368	0.0568598	0.101677	0.165222	0.118065	0.162293	0.155674	0.160784	0.177455	0.317854	0.907007	0.218438	0.24809	0.193098	0.223313	0.241177	0.418363	0.241286	0.307982	0.281175	0.219605	0.492781	0.860746	0.374874	0.481153	0.15252	0.144725	0.168178	0.19729	0.191453	0.150102	0.0681214	0.142184	0.0888249	0.0986257	0.0494531	0.158159	0.159308	0.142248	0.226654	0.22235	0.17135	0.107923	0.356062
64	0.65663	0.523192	0.763994	0.819953	0.420123	0.421212	0.383626	0.331621	0.767995	0.495367	0.487447	0.534098	0.347926	0.385455	0.566467	0.357074	0.551371	0.729843	0.574421	0.504298	0.483513	0.417486	0.727107	0.634325	0.572223	0.542905	0.213693	-0.0632383	0.297842	0.343104	0.725817	0.753339	0.383874	0.4152	0.437975	0.408734	0.507952	0.512292	0.615597	0.481592	0.421199	0.484673	0.633493	0.557302	0.59137	0.690417	0.460177	0.548936	0.406507
65	0.574917	0.538015	0.837599	0.955771	0.482435	0.512162	0.362708	0.421045	0.68665	0.513166	0.558791	0.65688	0.473194	0.493968	0.610158	0.409108	0.547928	0.774635	0.632045	0.516263	0.503629	0.501669	0.705741	0.615873	0.596293	0.558096	0.189459	0.0341368	0.257993	0.400572	0.677553	0.760943	0.504146	0.517671	0.493827	0.504607	0.499588	0.579401	0.581675	0.528115	0.404648	0.502212	0.612667	0.588387	0.631959	0.679328	0.480065	0.531021	0.427883
66	0.968617	1.02123	1.0042	0.794809	1.01816	0.961405	0.958757	0.8444	0.938384	0.674251	0.957009	0.800249	0.918684	0.910348	0.843611	0.471091	0.92193	0.719289	1.04274	1.0897	0.77957	0.699299	1.03976	0.950083	1.09095	1.02944	0.324614	0.0871669	0.446998	0.535323	0.934713	0.877438	0.965934	0.986579	1.09034	1.00752	0.906556	1.11155	1.15521	1.03952	0.796364	0.876644	1.40133	1.20029	1.26999	1.31879	1.06614	0.963975	0.65421
67	0.920587	0.92566	0.950813	0.77265	0.978564	0.920777	0.913087	0.80659	0.894932	0.631444	0.92189	0.782203	0.885875	0.884041	0.829743	0.419339	0.931076	0.70239	1.05134	1.07519	0.750953	0.721387	1.03264	0.935578	1.09872	1.00504	0.343188	0.0796411	0.434096	0.46163	0.862181	0.767078	0.950225	0.964931	1.01789	0.972714	0.887749	1.05949	1.14132	0.98217	0.796946	0.834172	1.27942	1.16311	1.19164	1.22094	1.07122	1.01463	0.655064
68	0.0658855	0.194079	0.157332	0.112171	0.159997	0.186374	0.0733268	0.153882	0.15515	0.0320732	0.225565	0.113239	0.214193	0.219124	0.282111	0.307406	0.209337	0.124194	0.174438	0.202447	0.166282	0.277831	0.1563	0.182283	0.258062	0.188159	0.54822	0.358646	0.136641	0.08879	0.166108	0.103575	0.235261	0.219879	0.239226	0.215598	0.240483	0.195177	0.172603	0.135248	0.071187	0.179142	0.150136	0.177514	0.180647	0.158533	0.0506052	0.0626248	0.155236
69	0.0275845	0.179905	0.130267	0.124984	0.0502093	0.097458	0.067334	0.121646	0.197384	0.158061	0.278556	0.225117	0.188818	0.198705	0.249383	0.736037	0.21286	0.174162	0.197042	0.276505	0.218339	0.387602	0.199976	0.297064	0.261272	0.318335	0.614002	0.995457	0.201765	0.236172	0.135494	0.109097	0.196199	0.208538	0.208537	0.158109	0.0684759	0.155058	0.073163	0.106307	0.0253961	0.172433	0.117189	0.139405	0.22199	0.209906	0.0902251	0.0111985	0.223198
70	0.541724	0.635422	0.495468	0.47618	0.444576	0.488899	0.480465	0.48728	0.526639	0.46408	0.412065	0.5184	0.540014	0.554455	0.438554	0.508471	0.51983	0.564546	0.525294	0.532533	0.533691	0.672712	0.693342	0.662558	0.673243	0.553615	0.66815	0.475102	1.00763	0.75484	0.691435	0.488749	0.552394	0.572814	0.573398	0.535884	0.405626	0.511962	0.448598	0.476384	0.309411	0.49773	0.55719	0.545457	0.647975	0.588987	0.354568	0.306301	0.595517
71	0.442707	0.567047	0.66116	0.621597	0.42322	0.442117	0.392287	0.413517	0.591347	0.446077	0.512463	0.530159	0.550373	0.580225	0.5546	0.765948	0.650232	0.684315	0.635654	0.629539	0.534062	0.70048	0.720618	0.732512	0.684755	0.653652	0.499325	0.52875	0.505957	0.764413	0.67654	0.661081	0.56574	0.616135	0.611279	0.567365	0.437804	0.588573	0.48092	0.510977	0.309948	0.502299	0.566891	0.563909	0.644698	0.621571	0.404598	0.342376	0.498278
72	0.787974	0.952944	0.854093	0.672907	0.883076	0.926634	0.853441	0.845862	0.915659	0.738916	0.887227	0.866649	0.913551	0.910585	0.76924	0.376487	0.936396	0.80164	1.11949	1.1206	0.751356	0.811115	1.11991	1.07078	1.1739	1.09247	0.344266	0.113539	0.448202	0.493531	1.24436	0.872272	0.945823	0.946652	1.01699	0.96168	0.820659	0.94549	0.924997	0.972613	0.64872	0.921271	1.29233	1.24574	1.39706	1.29863	0.626636	0.599137	0.546723
73	0.775959	0.872636	0.977129	0.848415	0.772316	0.818668	0.680323	0.70441	0.977934	0.706023	0.914415	0.899408	0.867246	0.904442	0.79794	0.464129	0.914657	1.01675	1.07831	1.07761	0.736261	0.795761	1.12442	1.08016	1.14874	1.124	0.383505	0.136775	0.401857	0.483458	1.00989	0.958004	0.904328	0.943517	0.928415	0.919272	0.779732	0.920833	0.878063	0.8844	0.541476	0.773147	1.09619	1.05393	1.23438	1.24088	0.682734	0.655813	0.581152
74	0.833147	1.06727	0.683315	0.546297	0.920174	0.984813	0.861133	0.872948	0.69353	0.613825	0.762691	0.741077	0.878117	0.84381	0.78707	0.395717	0.765276	0.595502	0.91531	0.913005	0.682079	0.726292	0.901594	0.87443	1.09333	0.966133	0.321671	0.124239	0.359587	0.465942	1.06508	0.99086	0.89594	0.896041	0.983942	0.935614	0.740537	0.959479	0.897335	0.946782	0.714655	0.937211	1.31679	1.26631	1.48906	1.63624	0.665759	0.668043	0.552172
75	0.876582	0.94201	0.737445	0.623444	0.823644	0.839312	0.825701	0.778718	0.744574	0.580895	0.828343	0.713277	0.71682	0.717484	0.739647	0.35187	0.74696	0.636369	0.926567	0.931537	0.653763	0.679171	0.909325	0.855702	1.02346	0.972948	0.329251	0.073213	0.353606	0.374105	0.916212	0.80366	0.751177	0.760025	0.831397	0.812257	0.74009	0.863281	0.92318	0.844305	0.706392	0.791267	1.17171	1.0989	1.26626	1.47444	0.85312	0.842402	0.541517
76	0.731964	0.668419	1.36169	0.954138	0.870278	0.679661	0.630034	0.565937	1.1608	0.61055	0.925918	0.768411	0.713123	0.714543	0.655482	0.249615	0.881353	0.764671	0.920873	0.846389	0.603725	0.54261	0.920353	0.797745	0.892389	0.827142	0.269937	-0.0621688	0.255536	0.377307	0.849878	0.677266	0.747366	0.726154	0.80257	0.733223	0.950745	0.895007	0.950005	0.746244	0.571747	0.632976	0.787678	0.722847	0.710566	0.744175	0.631348	0.584503	0.398349
77	0.590105	0.770366	0.970337	1.02303	0.695193	0.826855	0.554089	0.726022	0.975537	1.10734	0.802376	1.20896	0.743877	0.778079	0.699033	0.379416	0.870437	0.992746	0.941356	0.875233	0.627325	0.652281	0.965297	1.06698	0.82841	0.957098	0.217588	0.0277159	0.292125	0.46496	0.728082	0.773077	0.741879	0.757277	0.738878	0.72704	0.686645	0.773809	0.731353	0.782083	0.431229	0.717976	0.764023	0.797071	0.768207	0.742472	0.451843	0.402049	0.456093
78	0.720857	0.818774	1.20833	0.929786	0.812599	0.808053	0.726915	0.747692	0.875339	0.753689	1.20302	1.0287	0.974928	0.990928	0.83108	0.374098	0.95162	0.712487	1.01834	0.900406	0.704703	0.684475	0.918342	0.927598	1.00352	1.02156	0.308848	0.0869501	0.250376	0.424578	0.80027	0.705285	0.979962	1.02468	0.926499	0.912019	0.900216	1.04208	0.922031	0.933966	0.618463	0.815665	0.895383	0.879472	0.861679	0.825267	0.528404	0.50879	0.526906
79	0.836142	0.848935	1.18129	1.15583	0.780224	0.807887	0.703845	0.745973	0.964637	0.808395	1.11601	1.05955	0.838075	0.881805	0.73611	0.351818	0.849772	0.851303	0.951276	0.911159	0.61917	0.660091	0.926916	0.940194	0.971822	1.06415	0.269559	0.0348093	0.309593	0.481958	0.881857	0.86873	0.836482	0.901538	0.813551	0.808878	0.788193	0.972691	0.89051	0.873381	0.574074	0.719089	0.876043	0.84927	0.896439	0.925652	0.643962	0.649208	0.597507
80	0.881134	0.891247	1.056	0.773288	0.955609	0.841921	0.832831	0.777821	0.80305	0.590835	0.888653	0.771014	0.865029	0.880153	0.844897	0.411069	0.946095	0.647547	1.08895	1.0152	0.642334	0.677245	0.95853	0.935405	0.992249	0.955368	0.289001	0.105424	0.373611	0.517136	0.864189	0.763711	0.931089	0.959999	0.959655	0.939285	1.12375	1.1544	1.15802	1.01515	0.786367	0.864493	1.08194	1.0198	0.896899	0.920764	0.638683	0.644742	0.661686
81	0.73471	0.795302	1.05445	0.832405	1.03502	0.916444	0.883202	0.865365	0.859626	0.613414	1.05164	0.839569	1.16931	1.22372	0.715674	0.33561	0.997643	0.749415	1.2459	1.26507	0.694368	0.763873	1.08344	1.05517	1.14899	1.24139	0.343523	0.149467	0.401477	0.515527	0.91142	0.7414	1.24775	1.29925	1.17579	1.18301	1.04149	1.31574	1.09169	1.1308	0.701238	0.861477	1.05045	1.05533	1.01311	0.952536	0.651735	0.609648	0.60388
82	0.611453	0.443449	1.00295	1.07706	0.416732	0.364838	0.263683	0.236951	0.750965	0.504649	0.389916	0.517764	0.36698	0.428933	0.557485	0.49658	0.699945	1.01941	0.658596	0.545678	0.500794	0.485556	0.774877	0.685166	0.498789	0.456242	0.155282	0.00649738	0.384338	0.62898	0.532296	0.618943	0.409342	0.445546	0.419736	0.419259	0.505392	0.442521	0.530211	0.39506	0.280711	0.315282	0.457163	0.407562	0.369258	0.444715	0.346091	0.365767	0.527813
83	0.47684	0.286415	0.686764	0.992518	0.179224	0.138684	0.0502147	0.0503484	0.517596	0.369303	0.197147	0.362157	0.105288	0.147447	0.381482	0.507246	0.338894	0.87976	0.319532	0.251043	0.324405	0.301775	0.475865	0.389862	0.225138	0.225833	0.075571	0.00867419	0.322358	0.550426	0.321247	0.554707	0.147894	0.178318	0.17562	0.167564	0.293879	0.230496	0.305908	0.19755	0.147937	0.156542	0.216441	0.170247	0.145394	0.250497	0.262247	0.286601	0.413326
84	0.775045	0.83314	1.1171	0.954343	0.735093	0.712695	0.675787	0.676948	0.938274	0.714956	0.982462	0.917803	0.798141	0.814242	0.721627	0.405821	0.900289	0.757586	1.00645	0.92057	0.640379	0.69069	0.946851	0.940566	0.989227	1.02684	0.353884	0.168274	0.340614	0.532536	0.813343	0.685141	0.811451	0.845361	0.90445	0.821663	0.794152	0.908036	0.905257	0.881091	0.604034	0.755826	0.938896	0.845266	0.854756	0.888872	0.671701	0.644442	0.577191
85	0.782491	0.737535	0.789431	0.877618	0.561551	0.518662	0.539846	0.528305	0.70139	0.580105	0.754935	0.72362	0.507885	0.513373	0.465832	0.241592	0.563875	0.570744	0.665182	0.667237	0.446872	0.494797	0.658622	0.639943	0.743076	0.792768	0.249072	0.055068	0.296533	0.396782	0.672876	0.6404	0.508741	0.546509	0.586251	0.528253	0.528935	0.656582	0.662072	0.624074	0.469637	0.49707	0.653564	0.587875	0.701989	0.762944	0.697151	0.732741	0.542496
86	0.908203	0.960322	1.06231	0.831819	1.04004	0.948132	0.907252	0.826621	0.938797	0.696632	0.965857	0.873594	0.989273	0.992744	0.89642	0.387267	1.11299	0.773041	1.40243	1.17425	0.73846	0.704716	1.21599	1.05695	1.23256	1.0876	0.297428	0.0688243	0.413491	0.505776	1.03468	0.854093	1.05148	1.0573	1.08219	1.03376	1.14934	1.20816	1.22549	1.05925	0.775372	0.879651	1.27994	1.15499	1.1136	1.07735	0.692875	0.697274	0.658494
87	0.828202	0.88534	0.968757	0.797214	0.949774	0.832223	0.91064	0.790831	0.906793	0.614709	1.03703	0.790309	0.98085	0.990657	0.704105	0.34953	0.956046	0.737151	1.24083	1.38604	0.701266	0.661404	1.09916	0.987013	1.16994	1.20945	0.335697	0.103408	0.400293	0.504214	0.900343	0.727879	1.01232	1.04654	1.01134	0.98132	0.913582	1.11425	1.02102	1.00301	0.633472	0.743445	1.08239	1.01921	1.10254	1.04132	0.823685	0.782421	0.65405
88	0.772355	0.622738	0.730974	0.661951	0.702681	0.601522	0.72452	0.589066	0.658823	0.393476	0.652346	0.494283	0.504025	0.47452	0.52053	0.252532	0.550803	0.481056	0.62391	0.674281	0.421676	0.447301	0.64839	0.545064	0.680635	0.723864	0.242942	-0.0123487	0.351532	0.316504	0.681454	0.54379	0.519756	0.528865	0.602299	0.531158	0.670365	0.719148	0.776324	0.621424	0.57169	0.524371	0.815649	0.683613	0.808618	0.821929	1.84011	1.80585	0.487789
89	0.755304	0.643644	0.737302	0.639578	0.705647	0.620728	0.706058	0.586362	0.660663	0.401879	0.641287	0.516382	0.532862	0.502462	0.530493	0.24769	0.595319	0.474794	0.660591	0.671158	0.434947	0.41799	0.674288	0.546553	0.723636	0.720598	0.243766	-0.018625	0.369359	0.322828	0.667981	0.539718	0.540514	0.557847	0.620287	0.549826	0.639099	0.72416	0.787367	0.612505	0.577044	0.527365	0.837021	0.693419	0.819485	0.79022	1.55313	1.76519	0.473343
90	0.799819	0.856501	0.57831	0.515771	0.754907	0.768431	0.814159	0.759201	0.680497	0.533845	0.738085	0.642502	0.646661	0.608384	0.581021	0.287431	0.600728	0.496526	0.702565	0.776001	0.493819	0.560075	0.686516	0.693296	0.796851	0.873551	0.313514	0.096087	0.351472	0.340114	0.807503	0.678352	0.657204	0.633132	0.739836	0.682569	0.643511	0.783923	0.796312	0.762123	0.638661	0.705784	1.02423	0.930406	1.12449	1.25546	1.01691	0.934129	0.513049
91	0.964497	0.911751	0.680781	0.568586	0.917484	0.828424	0.954675	0.798267	0.717848	0.491502	0.772142	0.613755	0.716901	0.691762	0.669493	0.278276	0.685449	0.509688	0.798686	0.848717	0.565631	0.584698	0.78944	0.716962	0.865226	0.838155	0.2897	0.0454848	0.388681	0.367363	0.855742	0.693902	0.749977	0.739047	0.841802	0.788996	0.797036	0.924796	0.989515	0.855603	0.782155	0.758875	1.16062	1.03966	1.12093	1.32351	1.09265	1.0456	0.561618
92	0.826967	0.699751	0.609017	0.511725	0.568457	0.512562	0.557801	0.48178	0.56138	0.49084	0.517429	0.490348	0.330426	0.337355	0.453179	0.170651	0.329922	0.373176	0.444988	0.400906	0.270924	0.280193	0.43914	0.413571	0.544314	0.476953	0.17859	-0.094069	0.307647	0.366238	0.692539	0.628517	0.347061	0.368866	0.406872	0.370134	0.517632	0.601227	0.670288	0.553273	0.590077	0.51967	0.691969	0.552186	0.606455	0.711171	0.671366	0.735788	0.425582
93	0.873855	0.762832	0.591969	0.512827	0.585984	0.544812	0.580061	0.515303	0.597415	0.516381	0.436388	0.50661	0.313036	0.327298	0.463562	0.183593	0.372467	0.410136	0.452275	0.408911	0.311896	0.367028	0.48934	0.450844	0.564966	0.46931	0.184607	-0.103415	0.333302	0.385177	0.784956	0.689647	0.333281	0.365802	0.416212	0.369173	0.52879	0.592998	0.624771	0.546585	0.557555	0.570646	0.691812	0.561991	0.637988	0.726246	0.656757	0.721582	0.421997
94	0.642546	0.628851	0.510027	0.444047	0.549584	0.514105	0.533963	0.487769	0.587109	0.454466	0.537521	0.519497	0.395429	0.374285	0.278783	0.072418	0.363378	0.39565	0.477131	0.432997	0.257518	0.317464	0.501698	0.435524	0.541888	0.517387	0.199321	-0.00857273	0.269351	0.342248	0.676396	0.662765	0.399353	0.388501	0.433227	0.43068	0.497326	0.561583	0.554851	0.531387	0.475088	0.4886	0.599171	0.539731	0.604649	0.683991	0.535015	0.59794	0.44739
95	0.623381	0.745762	0.515407	0.383443	0.712126	0.725993	0.69132	0.707115	0.568102	0.546694	0.535099	0.629415	0.540928	0.52768	0.439671	0.147018	0.467357	0.378989	0.528838	0.530196	0.389387	0.542038	0.562311	0.536047	0.658402	0.587471	0.215311	0.0960043	0.254186	0.284219	0.658075	0.57597	0.541899	0.503654	0.539677	0.522187	0.554499	0.684792	0.609959	0.647026	0.52751	0.64974	0.682905	0.666428	0.720329	0.731076	0.487046	0.483159	0.483387
96	0.757921	0.710192	0.752865	0.619662	0.678678	0.664228	0.647837	0.621956	0.72238	0.578703	0.754798	0.687828	0.621263	0.627351	0.55884	0.17698	0.668172	0.54281	0.681769	0.63166	0.482646	0.524641	0.675003	0.6875	0.733127	0.674905	0.210019	-0.0190962	0.271623	0.278496	0.769485	0.627133	0.625486	0.612645	0.692983	0.654138	0.681531	0.67184	0.773193	0.747733	0.645754	0.685456	0.825151	0.736014	0.705755	0.764332	0.444566	0.479892	0.446121
97	0.752556	0.756643	0.676683	0.579509	0.666043	0.684225	0.628001	0.630444	0.659524	0.537755	0.716598	0.651252	0.612137	0.640619	0.583518	0.242313	0.636853	0.507721	0.681076	0.661026	0.518093	0.505538	0.704234	0.650848	0.672876	0.647694	0.236586	0.0397247	0.274784	0.304485	0.693464	0.615077	0.618929	0.635137	0.567831	0.61514	0.660133	0.702045	0.690418	0.722321	0.55549	0.644652	0.717799	0.708147	0.672718	0.710955	0.448832	0.478587	0.516579
98	0.52566	0.466815	0.527658	0.499369	0.399893	0.348835	0.363415	0.348335	0.519466	0.373396	0.387308	0.407731	0.274262	0.286816	0.333171	0.159604	0.41964	0.394971	0.421867	0.429722	0.322607	0.275756	0.433246	0.435728	0.44449	0.433627	0.191271	-0.0358858	0.246136	0.195869	0.599489	0.435226	0.323523	0.317498	0.477183	0.378481	0.434973	0.444902	0.592029	0.465638	0.508711	0.455971	0.587518	0.468661	0.513668	0.524408	0.399356	0.441587	0.321035
99	0.663813	0.706933	0.548563	0.412418	0.552448	0.569039	0.534166	0.553583	0.549406	0.475814	0.515322	0.501741	0.374785	0.39972	0.560239	0.366153	0.409227	0.373669	0.468534	0.482965	0.334683	0.422464	0.455686	0.500109	0.587893	0.533699	0.278998	0.0764189	0.24319	0.386888	0.59782	0.569992	0.421727	0.42904	0.417953	0.444579	0.559759	0.60192	0.576666	0.534473	0.436492	0.508155	0.649365	0.59924	0.612529	0.634304	0.607808	0.643221	0.510059
100	0.683633	0.674155	0.779713	0.820994	0.535906	0.60232	0.551437	0.572872	0.83945	0.677865	0.639538	0.708791	0.563243	0.599468	0.525055	0.416867	0.659762	0.748361	0.677515	0.632626	0.485802	0.537163	0.758675	0.727608	0.655756	0.662426	0.327569	0.126123	0.511777	0.447934	0.716375	0.618591	0.591592	0.605045	0.618413	0.583908	0.581308	0.633858	0.690977	0.637832	0.501369	0.575424	0.76776	0.701606	0.677384	0.7366	0.586638	0.560895	0.512558
101	0.487642	0.527649	0.708667	0.767825	0.431569	0.490905	0.377741	0.470567	0.65593	0.516708	0.575746	0.610244	0.530812	0.575182	0.58903	0.620501	0.593311	0.69255	0.600098	0.59417	0.455786	0.685384	0.632839	0.696749	0.636451	0.622929	0.450149	0.423531	0.459765	0.545149	0.583802	0.523821	0.569714	0.587747	0.545185	0.537262	0.490664	0.576726	0.51852	0.542347	0.364469	0.508076	0.568094	0.557692	0.611432	0.609971	0.439868	0.418984	0.586377
102	0.61785	0.614516	0.81759	0.793298	0.559404	0.588886	0.512505	0.560252	0.712847	0.565869	0.574849	0.614671	0.523822	0.546589	0.625786	0.526896	0.717979	0.732627	0.717919	0.652461	0.468629	0.613215	0.827068	0.757815	0.721056	0.688704	0.239565	0.123151	0.369487	0.556324	0.765458	0.713133	0.559321	0.583472	0.549716	0.547768	0.597987	0.632697	0.608579	0.60791	0.487349	0.548591	0.722481	0.660115	0.644539	0.723843	0.552901	0.52989	0.554965
103	0.622902	0.633341	0.751925	0.803207	0.469476	0.487484	0.378836	0.431277	0.662784	0.520763	0.475344	0.541276	0.449546	0.487852	0.702051	0.808996	0.654481	0.729176	0.608523	0.58661	0.624696	0.700709	0.735424	0.740378	0.625715	0.532638	0.380248	0.352246	0.476788	0.74016	0.637776	0.644395	0.489582	0.511509	0.510239	0.487805	0.476883	0.519963	0.508011	0.493434	0.370514	0.504429	0.59642	0.527006	0.562771	0.647136	0.405817	0.377836	0.706015
104	0.632131	0.527715	0.474176	0.432672	0.428779	0.303514	0.387006	0.223146	0.449482	0.229297	0.315996	0.230614	0.271642	0.253059	0.387226	0.270327	0.438159	0.444312	0.404	0.408331	0.532574	0.342968	0.546366	0.441573	0.423351	0.333894	0.159471	0.0134904	0.376939	0.442635	0.431704	0.482317	0.289377	0.312128	0.326139	0.302223	0.340586	0.372072	0.456604	0.360915	0.377217	0.358918	0.42974	0.353972	0.402641	0.456113	0.387284	0.423224	0.54895
105	0.71962	0.745667	0.621446	0.549745	0.644456	0.59642	0.521592	0.458319	0.612771	0.47806	0.439761	0.507158	0.465649	0.461842	0.493515	0.269223	0.609781	0.582631	0.645676	0.599015	0.634296	0.419575	0.734098	0.600519	0.641892	0.575381	0.166711	-0.00247036	0.376619	0.496177	0.586963	0.625256	0.485506	0.517735	0.58783	0.523498	0.588775	0.631034	0.686133	0.597035	0.472289	0.590407	0.648935	0.578595	0.60476	0.62837	0.508457	0.485903	0.497059
106	0.161533	0.163819	0.231368	0.321283	0.0909535	0.152401	0.0230313	0.121851	0.0955925	0.101964	0.0312192	0.0973412	-0.03681	-0.0283393	0.258051	0.269476	0.0348981	0.172897	0.045507	0.0584145	0.0418797	0.180742	0.0997851	0.134051	0.131542	0.0732692	0.0829191	0.0686046	0.0910074	0.176341	0.204771	0.206997	-0.0154323	-0.00215602	-0.0255265	-0.01115	-0.00905561	0.0453126	0.0817017	0.0356825	0.110704	0.131199	0.140926	0.114957	0.137763	0.225265	0.237603	0.254746	0.122972
107	0.848194	0.712151	0.572876	0.596935	0.492242	0.453503	0.405695	0.373161	0.566909	0.415029	0.360262	0.457151	0.251641	0.263807	0.451197	0.33078	0.370076	0.543516	0.43151	0.374301	0.372934	0.404722	0.558475	0.484671	0.545561	0.440768	0.197028	0.0118846	0.374515	0.528831	0.796992	1.01528	0.289916	0.312556	0.388921	0.354497	0.472325	0.483367	0.571804	0.44357	0.45749	0.466194	0.647788	0.554465	0.616818	0.834272	0.514947	0.619699	0.476295
108	0.849031	0.872984	0.563192	0.555979	0.633402	0.665047	0.581799	0.57107	0.613709	0.591037	0.490714	0.587184	0.456678	0.44498	0.504209	0.273397	0.478114	0.502164	0.550864	0.484814	0.466685	0.465643	0.656014	0.601513	0.684279	0.595148	0.173045	-0.0041571	0.380971	0.47545	0.9673	1.0253	0.464809	0.474731	0.543355	0.502995	0.513485	0.591233	0.630913	0.616088	0.553198	0.640601	0.835863	0.742318	0.864428	1.03846	0.487674	0.5519	0.474509
109	0.962836	0.803779	0.547715	0.545557	0.550452	0.488489	0.514046	0.416116	0.584534	0.407169	0.398561	0.423897	0.292461	0.292587	0.505613	0.268988	0.375449	0.490392	0.434971	0.38094	0.421877	0.425644	0.578803	0.479556	0.564007	0.426706	0.30337	0.00792156	0.487617	0.515101	0.828964	0.864571	0.321867	0.336184	0.427973	0.380168	0.499158	0.512915	0.613526	0.512509	0.532327	0.544427	0.720748	0.613519	0.677308	0.837551	0.557656	0.659614	0.525213
110	0.923442	0.965733	0.606983	0.53211	0.64322	0.640608	0.624669	0.572418	0.679059	0.5657	0.527424	0.57218	0.491259	0.481862	0.498659	0.304735	0.540614	0.545975	0.587618	0.493465	0.5153	0.537409	0.739032	0.6302	0.764557	0.62498	0.335235	0.0736795	0.545171	0.6333	1.06934	1.05204	0.501395	0.509614	0.617286	0.547701	0.569233	0.642784	0.695304	0.645621	0.572785	0.675453	0.876083	0.761122	0.88918	0.985399	0.49081	0.539104	0.529492
111	0.555173	0.509023	0.656406	0.621533	0.501446	0.476006	0.425675	0.424496	0.560175	0.403198	0.518055	0.495355	0.344053	0.347874	0.439896	0.225967	0.374575	0.412927	0.476152	0.398393	0.36654	0.414057	0.534519	0.484685	0.486675	0.433838	0.193952	0.0164183	0.173621	0.36378	0.641704	0.632869	0.360531	0.364726	0.35144	0.360113	0.409401	0.503022	0.531505	0.492068	0.515128	0.518047	0.54026	0.517139	0.503299	0.625499	0.403715	0.467959	0.296041
112	0.311801	0.203682	0.388629	0.464193	0.178433	0.176457	0.109537	0.109463	0.313199	0.183635	0.170427	0.208054	0.0256383	0.0424796	0.246856	0.123884	0.155448	0.312278	0.213936	0.123172	0.134271	0.109825	0.312891	0.231706	0.21658	0.166095	-0.0313606	-0.175345	-0.00229805	0.153578	0.388217	0.484108	0.0543007	0.0687217	0.0536654	0.0739052	0.211837	0.181927	0.249777	0.168862	0.22786	0.195164	0.263244	0.227181	0.232746	0.33392	0.221378	0.328981	0.089747
113	0.763832	0.692629	0.913604	0.917486	0.643772	0.648179	0.515489	0.54249	0.780414	0.590623	0.687559	0.77206	0.542364	0.555295	0.638011	0.34942	0.608444	0.781306	0.724568	0.629139	0.539692	0.558916	0.794069	0.725809	0.732802	0.727209	0.203331	6.81216e-06	0.292518	0.419924	0.870803	0.925481	0.56392	0.591184	0.584094	0.563988	0.576516	0.711111	0.737941	0.655368	0.5577	0.613874	0.790115	0.731703	0.796373	0.905535	0.632897	0.697662	0.452545
114	0.794983	0.778145	0.864725	0.789267	0.678291	0.730647	0.635748	0.638999	0.711139	0.587995	0.675297	0.68234	0.639423	0.688549	0.802393	0.449578	0.771067	0.811887	0.789168	0.767496	0.679695	0.64514	0.91024	0.928787	0.789467	0.770075	0.287983	-0.00726268	0.394433	0.47781	0.887078	0.902818	0.687352	0.738845	0.679442	0.716536	0.663733	0.748352	0.831422	0.787728	0.674232	0.792178	0.984895	0.930583	0.877714	0.972777	0.552153	0.572943	0.527041
115	0.8746	0.87274	0.94537	0.739487	0.784639	0.753043	0.713028	0.664859	0.850896	0.586255	0.777897	0.724232	0.641167	0.669617	0.727217	0.402132	0.729672	0.695851	0.875681	0.820486	0.580391	0.65308	0.894246	0.81823	0.985116	0.864127	0.341243	0.0666972	0.385066	0.466682	1.0301	0.899535	0.689291	0.725925	0.79066	0.75327	0.797235	0.908144	0.96965	0.819744	0.692824	0.774865	1.09798	0.977411	1.01325	1.14912	0.82837	0.848828	0.503481
116	1.06259	1.06774	0.876337	0.702956	0.89613	0.887122	0.861103	0.760669	0.855774	0.690034	0.766315	0.741476	0.676272	0.709582	0.763326	0.39347	0.76877	0.681695	0.865808	0.811388	0.660907	0.633377	0.974311	0.871567	1.01419	0.87483	0.322056	0.00688221	0.468829	0.513118	1.16919	1.0547	0.731592	0.764526	0.809392	0.798863	0.823253	0.930191	1.02247	0.898965	0.790467	0.878435	1.3095	1.1161	1.16388	1.29253	0.688913	0.741614	0.585083
117	0.754429	0.883921	0.671348	0.525481	0.7035	0.68289	0.601623	0.605239	0.582126	0.474023	0.584165	0.557098	0.562096	0.557301	0.641067	0.322571	0.603013	0.484212	0.650073	0.611406	0.595714	0.480189	0.722006	0.625101	0.788026	0.661223	0.278394	-0.0082707	0.338111	0.441966	0.909157	0.924655	0.58439	0.580914	0.683517	0.627617	0.680646	0.735561	0.742069	0.715753	0.570215	0.704415	0.936274	0.835954	0.906594	0.937308	0.528296	0.543096	0.41841
118	0.800857	0.888803	0.698142	0.553072	0.758822	0.7505	0.655388	0.627068	0.596246	0.525567	0.588318	0.578295	0.624167	0.6061	0.635447	0.387653	0.655141	0.532505	0.665156	0.565785	0.612389	0.555847	0.760453	0.632418	0.794955	0.667356	0.300174	0.0584184	0.483058	0.537231	0.913949	1.02748	0.645057	0.637829	0.751032	0.683733	0.655163	0.742814	0.772016	0.691701	0.59492	0.705062	0.932551	0.850915	0.925893	0.927429	0.479609	0.490058	0.525155
119	0.673005	0.764725	0.699725	0.511089	0.750219	0.687825	0.617424	0.592614	0.658425	0.437403	0.653568	0.552188	0.639729	0.634938	0.600255	0.274384	0.700724	0.488739	0.776377	0.673461	0.541587	0.501599	0.76568	0.658413	0.848238	0.743708	0.264272	0.00385203	0.272242	0.391845	1.0873	0.924625	0.658325	0.664391	0.792018	0.700331	0.744935	0.816452	0.798052	0.726744	0.591336	0.686981	0.974568	0.86757	0.919225	0.98402	0.491239	0.525897	0.309055
120	0.653057	0.746009	0.642032	0.491395	0.732706	0.697284	0.633986	0.583562	0.589831	0.47091	0.584401	0.51587	0.656683	0.637348	0.625365	0.305338	0.663784	0.477788	0.710008	0.577572	0.589827	0.582369	0.766198	0.658153	0.791133	0.669715	0.279807	0.0207484	0.34782	0.422243	0.944856	0.944939	0.663406	0.670704	0.744556	0.6765	0.650158	0.713315	0.754236	0.707019	0.61557	0.712365	0.891243	0.839518	0.872181	0.88576	0.347748	0.375706	0.355415
121	0.605587	0.646143	0.642938	0.552363	0.547152	0.50598	0.424606	0.427461	0.515629	0.367506	0.475369	0.437834	0.380331	0.394454	0.650114	0.415429	0.46979	0.438623	0.548918	0.43269	0.475476	0.481383	0.589888	0.511105	0.61606	0.479636	0.316163	0.03976	0.277343	0.359422	0.658896	0.638738	0.399145	0.419919	0.438303	0.411909	0.509399	0.547982	0.566522	0.530415	0.52238	0.601099	0.659112	0.577255	0.62631	0.65539	0.492829	0.557578	0.387021
122	0.520434	0.576	0.449208	0.419981	0.410657	0.436325	0.358115	0.373405	0.419655	0.400164	0.348052	0.444208	0.277224	0.289243	0.449805	0.258759	0.300163	0.350105	0.388212	0.28534	0.37568	0.371675	0.462833	0.433782	0.522575	0.348685	0.222571	0.00840366	0.307142	0.267626	0.577552	0.558843	0.30536	0.319382	0.329427	0.32752	0.33684	0.3775	0.464413	0.397916	0.46019	0.503547	0.595773	0.516937	0.570649	0.605617	0.344105	0.419064	0.348158
123	0.186	0.179632	0.304036	0.308477	0.266512	0.253364	0.179043	0.215554	0.324663	0.174058	0.240565	0.245118	0.207682	0.205953	0.0861411	-0.0744545	0.208749	0.220719	0.270178	0.209564	0.0331832	0.19497	0.283963	0.229458	0.305162	0.26241	0.0370124	0.0117547	0.0672095	0.143762	0.474551	0.353292	0.213684	0.224037	0.25799	0.230668	0.282571	0.324294	0.304015	0.294178	0.275786	0.270231	0.338854	0.323294	0.311034	0.409968	0.284651	0.330532	-0.0213059
124	0.490201	0.52385	0.331969	0.285523	0.470095	0.45563	0.395739	0.3584	0.38544	0.30747	0.338696	0.291502	0.330186	0.330879	0.326958	0.14117	0.325356	0.278703	0.405283	0.317359	0.292432	0.314182	0.431596	0.364421	0.460854	0.383181	0.165433	-0.0663027	0.260915	0.2666	0.693729	0.681374	0.3608	0.337243	0.402595	0.367652	0.407819	0.401808	0.441674	0.404859	0.395248	0.408183	0.595706	0.541421	0.57112	0.666586	0.263447	0.332157	0.260734
125	0.404511	0.394294	0.416974	0.438583	0.286182	0.284088	0.246501	0.250157	0.42635	0.244212	0.322713	0.280009	0.202861	0.217742	0.356949	0.340648	0.273899	0.326271	0.328064	0.315453	0.273677	0.336269	0.41358	0.367575	0.415163	0.329619	0.276573	0.186072	0.177835	0.325747	0.452363	0.439968	0.218187	0.233207	0.235934	0.253236	0.272097	0.317508	0.325908	0.312169	0.316915	0.354123	0.413953	0.376317	0.393144	0.465583	0.334406	0.415548	0.353857
126	0.560733	0.575156	0.577713	0.420315	0.573463	0.486868	0.559622	0.474871	0.529193	0.287374	0.539339	0.380808	0.397061	0.392311	0.55697	0.27778	0.43861	0.329942	0.532365	0.525778	0.400465	0.495661	0.554547	0.520151	0.65112	0.538838	0.289017	0.0945481	0.205343	0.277038	0.7353	0.503222	0.412578	0.43109	0.445366	0.422952	0.479391	0.57392	0.584251	0.547726	0.628275	0.623355	0.674595	0.605855	0.633812	0.666464	0.493173	0.561962	0.33602
127	0.577191	0.507088	0.440535	0.466614	0.403553	0.414128	0.33507	0.349302	0.42481	0.35816	0.278361	0.386882	0.226425	0.256691	0.431227	0.248908	0.28958	0.429971	0.32727	0.338642	0.303116	0.318619	0.397481	0.410326	0.401577	0.337036	0.154678	0.00313518	0.294	0.352807	0.581167	0.602057	0.263094	0.303172	0.297643	0.279979	0.32328	0.376688	0.426464	0.376494	0.406747	0.369439	0.532877	0.459934	0.503175	0.605276	0.397779	0.476884	0.391695
128	0.759231	0.815839	0.646043	0.426321	0.817021	0.757579	0.80499	0.674769	0.626565	0.476374	0.640403	0.547758	0.711219	0.690447	0.674721	0.426404	0.654954	0.39501	0.698152	0.706143	0.546882	0.53121	0.732042	0.642673	0.857201	0.670777	0.396375	0.1865	0.454791	0.465785	0.816136	0.686677	0.736914	0.759982	0.775543	0.740226	0.759425	0.859332	0.821557	0.729169	0.6357	0.710916	0.956993	0.855111	0.905665	0.902564	0.618368	0.623569	0.515201
129	0.818538	0.749768	0.715456	0.555558	0.661631	0.595404	0.662028	0.527876	0.726006	0.4841	0.643015	0.546855	0.491821	0.513792	0.632997	0.359958	0.557923	0.499823	0.619583	0.591284	0.456005	0.459531	0.648862	0.577426	0.793019	0.638891	0.308471	0.040135	0.395175	0.39586	0.875825	0.716574	0.523099	0.556926	0.615288	0.581398	0.692627	0.74607	0.797259	0.646082	0.600518	0.588026	0.923944	0.771401	0.853682	0.879632	0.774534	0.816693	0.467567
130	0.642201	0.636818	0.59218	0.508987	0.481116	0.440289	0.438205	0.353488	0.516584	0.394575	0.41391	0.413258	0.415392	0.416027	0.591799	0.467436	0.558701	0.445338	0.553392	0.497724	0.582897	0.473326	0.588084	0.549041	0.5913	0.489919	0.285661	0.121465	0.338833	0.397702	0.579099	0.530569	0.46039	0.489336	0.496581	0.480348	0.498632	0.489424	0.573965	0.483041	0.446719	0.50468	0.683314	0.578376	0.638328	0.664587	0.572879	0.57802	0.489485
131	0.490899	0.43941	0.476913	0.397999	0.348174	0.355554	0.350699	0.321466	0.491527	0.379326	0.386941	0.389311	0.337197	0.339959	0.486888	0.319251	0.422991	0.43065	0.429005	0.401335	0.416739	0.424159	0.423141	0.44829	0.467463	0.356435	0.236043	0.0525257	0.251577	0.236963	0.449335	0.44335	0.366984	0.367734	0.378416	0.356973	0.40789	0.406046	0.449842	0.420506	0.364467	0.458701	0.523004	0.494204	0.512438	0.488816	0.497488	0.491028	0.369466
132	-0.101762	-0.0604268	0.100604	0.0408306	0.0338134	0.0970815	0.0666993	0.134318	0.0655501	0.0749904	0.175604	0.125422	0.152673	0.153066	0.092131	-0.128851	0.083909	-0.0342802	0.0930473	0.0893374	-0.023398	0.0685908	0.00418697	0.0864943	0.0765283	0.0859788	0.0643684	-0.0506252	-0.175454	-0.211222	0.0379054	-0.0664677	0.139269	0.133015	0.0628282	0.0832899	0.0508915	0.101048	0.0415535	0.130063	0.0408502	0.11888	0.0284879	0.0900927	0.110842	0.0616304	0.0485675	0.0262619	-0.161344
133	0.583983	0.535528	0.37832	0.380267	0.409367	0.332976	0.383868	0.244612	0.376355	0.191775	0.280761	0.248156	0.290742	0.307234	0.414238	0.267607	0.372045	0.421684	0.400295	0.402149	0.530908	0.327837	0.509504	0.4175	0.40514	0.327745	0.203302	0.0621206	0.345924	0.388582	0.356834	0.454362	0.290053	0.344495	0.310211	0.312889	0.359549	0.39924	0.432129	0.394369	0.330208	0.403042	0.401099	0.355582	0.415419	0.437659	0.358662	0.373742	0.48336
[truncated: 84 more columns]

## Sheet: sub-04
Fisher Z ROI-to-ROI matrix
Oral breathing condition
# ROI	1	2	3	4	5	6	7	8	9	10	11	12	13	14	15	16	17	18	19	20	21	22	23	24	25	26	27	28	29	30	31	32	33	34	35	36	37	38	39	40	41	42	43	44	45	46	47	48	49
1	NaN	1.36454	0.697575	0.635119	1.01579	0.914403	1.01469	0.849269	0.785415	0.612325	0.575932	0.49559	0.751921	0.626093	0.941948	0.722901	0.833482	0.686105	0.86894	0.821652	0.743364	0.56937	0.874106	0.65798	0.78468	0.765448	0.542324	0.299085	0.451704	0.435733	0.301161	0.633318	0.762822	0.63283	0.533788	0.612068	0.365402	0.268504	0.687605	0.711084	0.814796	0.572483	0.526355	0.589313	0.55045	0.781	0.509562	0.493351	0.704776
2	1.36454	NaN	0.617918	0.576895	0.905189	1.04988	0.723281	0.887692	0.651194	0.691998	0.496502	0.496674	0.657645	0.55435	0.826347	0.745081	0.688243	0.625505	0.675397	0.759874	0.705101	0.561393	0.781489	0.821126	0.667562	0.797522	0.552074	0.271122	0.447942	0.415649	0.346982	0.712676	0.698021	0.583004	0.390883	0.535926	0.26167	0.243061	0.436008	0.624328	0.589269	0.603033	0.430514	0.592605	0.586028	0.725082	0.458873	0.442079	0.699967
3	0.697575	0.617918	NaN	1.49032	0.7307	0.567285	0.623011	0.609518	0.799623	0.553366	1.11921	0.653932	1.10611	0.960544	0.57907	0.46121	0.831669	0.705127	0.906659	0.625762	0.242907	0.165671	0.418949	0.181789	0.562565	0.449278	0.147648	-0.0239286	0.3891	0.187211	0.444902	0.567717	1.01323	0.953043	0.56295	0.721933	0.850107	0.644882	0.742108	0.621398	0.151972	0.0509079	0.473439	0.307543	0.258188	0.59247	0.733157	0.72185	0.204069
4	0.635119	0.576895	1.49032	NaN	0.66296	0.55772	0.538926	0.557381	0.70502	0.493109	0.926227	0.562402	0.9017	0.810444	0.504047	0.486574	0.688716	0.605007	0.785634	0.555847	0.256995	0.146717	0.365669	0.200358	0.593249	0.470125	0.097901	-0.065905	0.277506	0.209001	0.391658	0.585998	0.853039	0.825544	0.436926	0.624643	0.772228	0.611099	0.61309	0.592978	0.142998	0.0819585	0.4501	0.300113	0.175419	0.490173	0.655681	0.659661	0.196281
5	1.01579	0.905189	0.7307	0.66296	NaN	1.17894	1.02783	0.858993	0.740266	0.550438	0.60316	0.536019	0.88813	0.857868	0.636566	0.487024	0.649817	0.596279	0.665964	0.683224	0.446386	0.328232	0.609595	0.465823	0.585562	0.594143	0.3417	0.128476	0.279585	0.315295	0.351472	0.609854	0.873846	0.780955	0.60727	0.773298	0.514264	0.44072	0.769957	0.718777	0.620738	0.405819	0.582924	0.586116	0.38134	0.573108	0.470262	0.518416	0.382153
6	0.914403	1.04988	0.567285	0.55772	1.17894	NaN	0.717528	1.02456	0.521662	0.690161	0.435412	0.598584	0.72214	0.713721	0.641514	0.609102	0.524294	0.48197	0.594131	0.665858	0.537244	0.435169	0.651333	0.650368	0.619258	0.803619	0.397653	0.243827	0.370317	0.258766	0.453887	0.676031	0.761754	0.68628	0.481795	0.693697	0.372291	0.466047	0.520719	0.801637	0.604898	0.652367	0.565985	0.778631	0.441832	0.563649	0.378053	0.399648	0.463573
7	1.01469	0.723281	0.623011	0.538926	1.02783	0.717528	NaN	0.907869	0.685438	0.474054	0.512083	0.416893	0.821976	0.795089	0.491021	0.360222	0.733666	0.609632	0.73791	0.72941	0.365667	0.271641	0.558965	0.303533	0.650132	0.50393	0.221773	0.120225	0.296596	0.376868	0.357565	0.606622	0.780184	0.719185	0.635214	0.784394	0.516065	0.363346	0.974922	0.660107	0.552206	0.359199	0.754003	0.658743	0.4113	0.609323	0.55523	0.541218	0.314224
8	0.849269	0.887692	0.609518	0.557381	0.858993	1.02456	0.907869	NaN	0.453297	0.892122	0.453682	0.637111	0.720093	0.753901	0.43823	0.493827	0.541048	0.511771	0.561428	0.709955	0.281363	0.296012	0.58382	0.596616	0.697299	0.844856	0.154855	0.102692	0.394967	0.342691	0.514505	0.622874	0.767022	0.715746	0.495207	0.843855	0.5193	0.485739	0.653412	0.978505	0.510783	0.700607	0.682806	1.02239	0.424004	0.512277	0.503508	0.491458	0.267075
9	0.785415	0.651194	0.799623	0.70502	0.740266	0.521662	0.685438	0.453297	NaN	0.684816	1.07718	0.640098	0.591833	0.480658	0.662214	0.350603	0.675838	0.475582	0.713261	0.462496	0.407101	0.297272	0.622952	0.247787	0.729718	0.441254	0.352259	0.0243407	0.324577	0.359995	0.236762	0.534886	0.534097	0.439217	0.388019	0.374111	0.337904	0.234113	0.617797	0.497485	0.356793	0.142258	0.30194	0.221891	0.227932	0.474502	0.432204	0.409968	0.401404
10	0.612325	0.691998	0.553366	0.493109	0.550438	0.690161	0.474054	0.892122	0.684816	NaN	0.572029	1.07948	0.450482	0.437112	0.522204	0.38164	0.427508	0.374473	0.482282	0.48191	0.305402	0.385671	0.580373	0.521276	0.569112	0.782623	0.214428	0.132395	0.385206	0.280675	0.248278	0.393011	0.428349	0.357389	0.223581	0.420368	0.206062	0.252164	0.372811	0.787157	0.338228	0.52851	0.235237	0.442281	0.169951	0.278279	0.323839	0.306734	0.258773
11	0.575932	0.496502	1.11921	0.926227	0.60316	0.435412	0.512083	0.453682	1.07718	0.572029	NaN	0.834871	0.732455	0.666017	0.483119	0.274021	0.601468	0.525463	0.65956	0.485315	0.208463	0.187788	0.356547	0.123989	0.578214	0.402033	0.169144	-0.000103555	0.272889	0.234165	0.275729	0.403021	0.653548	0.581599	0.369536	0.434455	0.637437	0.452865	0.606676	0.539493	0.120844	0.0276602	0.223826	0.123465	0.130405	0.44704	0.572464	0.554512	0.15298
12	0.49559	0.496674	0.653932	0.562402	0.536019	0.598584	0.416893	0.637111	0.640098	1.07948	0.834871	NaN	0.580898	0.605823	0.377022	0.221416	0.373229	0.435167	0.437391	0.485871	0.210319	0.344366	0.335564	0.310199	0.44486	0.564787	0.154192	0.0748566	0.315235	0.19262	0.247946	0.212769	0.501205	0.463869	0.26101	0.450281	0.324118	0.363404	0.379113	0.712403	0.145972	0.274467	0.096158	0.169978	0.141295	0.288493	0.373645	0.380541	0.072698
13	0.751921	0.657645	1.10611	0.9017	0.88813	0.72214	0.821976	0.720093	0.591833	0.450482	0.732455	0.580898	NaN	1.62164	0.539982	0.430555	0.9173	0.730594	0.879151	0.817352	0.303773	0.225595	0.403887	0.254637	0.446621	0.522827	0.155842	0.00992607	0.371372	0.214292	0.551976	0.578319	1.69269	1.44598	0.95051	0.934148	0.748456	0.560651	0.7474	0.583465	0.199438	0.125065	0.636178	0.42332	0.515524	0.744052	0.763074	0.775382	0.198104
14	0.626093	0.55435	0.960544	0.810444	0.857868	0.713721	0.795089	0.753901	0.480658	0.437112	0.666017	0.605823	1.62164	NaN	0.367044	0.335774	0.757353	0.64611	0.764331	0.808275	0.239942	0.142149	0.345139	0.227961	0.43048	0.519509	0.123327	-0.0175165	0.33568	0.219203	0.529342	0.523915	1.38929	1.6011	0.863354	0.998971	0.794517	0.661754	0.80886	0.632972	0.222165	0.123326	0.654033	0.487075	0.435631	0.637463	0.686393	0.710009	0.102679
15	0.941948	0.826347	0.57907	0.504047	0.636566	0.641514	0.491021	0.43823	0.662214	0.522204	0.483119	0.377022	0.539982	0.367044	NaN	0.833299	0.660088	0.589433	0.678396	0.495982	0.786024	0.747204	0.844944	0.570763	0.604301	0.548927	0.676507	0.467621	0.491464	0.439001	0.247078	0.449831	0.543496	0.372151	0.394163	0.348699	0.230313	0.16393	0.444916	0.54534	0.564937	0.427833	0.263621	0.308961	0.353985	0.471714	0.391498	0.366391	0.802045
16	0.722901	0.745081	0.46121	0.486574	0.487024	0.609102	0.360222	0.493827	0.350603	0.38164	0.274021	0.221416	0.430555	0.335774	0.833299	NaN	0.413067	0.494432	0.630975	0.56006	0.617335	0.545606	0.663761	0.615177	0.505062	0.617341	0.472216	0.48811	0.33355	0.325022	0.163522	0.435458	0.423533	0.36678	0.221675	0.311132	0.214564	0.237649	0.313433	0.535014	0.497456	0.536362	0.270297	0.402168	0.365273	0.483648	0.416867	0.417965	0.604943
17	0.833482	0.688243	0.831669	0.688716	0.649817	0.524294	0.733666	0.541048	0.675838	0.427508	0.601468	0.373229	0.9173	0.757353	0.660088	0.413067	NaN	0.739708	1.07706	0.726101	0.560595	0.325771	0.667734	0.399023	0.517726	0.50698	0.257314	0.0838481	0.466947	0.325114	0.295268	0.526695	0.867139	0.722663	0.581492	0.540143	0.430182	0.2371	0.655333	0.46156	0.367982	0.207324	0.512321	0.345335	0.407519	0.640367	0.492122	0.479747	0.462355
18	0.686105	0.625505	0.705127	0.605007	0.596279	0.48197	0.609632	0.511771	0.475582	0.374473	0.525463	0.435167	0.730594	0.64611	0.589433	0.494432	0.739708	NaN	0.853509	0.685753	0.401076	0.64657	0.576077	0.403693	0.451953	0.424202	0.19441	0.259157	0.368763	0.349379	0.164569	0.348651	0.666289	0.637965	0.38341	0.453857	0.391973	0.246556	0.542395	0.453872	0.376859	0.310178	0.351451	0.331957	0.313345	0.605116	0.645018	0.611716	0.422862
19	0.86894	0.675397	0.906659	0.785634	0.665964	0.594131	0.73791	0.561428	0.713261	0.482282	0.65956	0.437391	0.879151	0.764331	0.678396	0.630975	1.07706	0.853509	NaN	0.950049	0.578954	0.458669	0.871704	0.438946	0.699919	0.630967	0.270903	0.156827	0.362124	0.264271	0.208156	0.543829	0.790185	0.714746	0.50696	0.506619	0.408076	0.284727	0.738105	0.590883	0.483866	0.305076	0.491319	0.416495	0.414356	0.705261	0.66083	0.617215	0.443617
20	0.821652	0.759874	0.625762	0.555847	0.683224	0.665858	0.72941	0.709955	0.462496	0.48191	0.485315	0.485871	0.817352	0.808275	0.495982	0.56006	0.726101	0.685753	0.950049	NaN	0.503125	0.478258	0.719136	0.687235	0.63676	0.762323	0.324865	0.236309	0.277366	0.323889	0.320386	0.465275	0.778737	0.712397	0.485738	0.565074	0.322052	0.225136	0.57661	0.576226	0.457531	0.453702	0.514703	0.511235	0.625225	0.848618	0.628959	0.60782	0.354036
21	0.743364	0.705101	0.242907	0.256995	0.446386	0.537244	0.365667	0.281363	0.407101	0.305402	0.208463	0.210319	0.303773	0.239942	0.786024	0.617335	0.560595	0.401076	0.578954	0.503125	NaN	0.654914	0.751291	0.646167	0.440505	0.441436	0.745676	0.366839	0.323153	0.404799	0.0830626	0.316283	0.321496	0.215917	0.199145	0.129471	-0.0892932	-0.0721225	0.201804	0.256072	0.672531	0.45242	0.178764	0.274131	0.414979	0.52036	0.176338	0.140706	0.904326
22	0.56937	0.561393	0.165671	0.146717	0.328232	0.435169	0.271641	0.296012	0.297272	0.385671	0.187788	0.344366	0.225595	0.142149	0.747204	0.545606	0.325771	0.64657	0.458669	0.478258	0.654914	NaN	0.601285	0.688201	0.372749	0.490602	0.467075	0.509365	0.284248	0.378399	0.0229351	0.15453	0.231322	0.139102	0.119152	0.0806222	-0.0475574	-0.0980948	0.19076	0.332521	0.553251	0.625166	0.0836906	0.190666	0.347128	0.421753	0.277631	0.28006	0.587496
23	0.874106	0.781489	0.418949	0.365669	0.609595	0.651333	0.558965	0.58382	0.622952	0.580373	0.356547	0.335564	0.403887	0.345139	0.844944	0.663761	0.667734	0.576077	0.871704	0.719136	0.751291	0.601285	NaN	0.804875	0.832773	0.748019	0.589838	0.33081	0.521142	0.406649	0.210175	0.476828	0.411684	0.314824	0.287364	0.330765	0.0737571	0.0378786	0.498554	0.567478	0.819553	0.627694	0.363864	0.519084	0.392985	0.474471	0.367255	0.31264	0.730719
24	0.65798	0.821126	0.181789	0.200358	0.465823	0.650368	0.303533	0.596616	0.247787	0.521276	0.123989	0.310199	0.254637	0.227961	0.570763	0.615177	0.399023	0.403693	0.438946	0.687235	0.646167	0.688201	0.804875	NaN	0.436113	0.721817	0.394748	0.336423	0.259155	0.443827	0.179116	0.242581	0.267859	0.201494	0.0950137	0.137006	-0.0825687	-0.0659248	0.135503	0.42969	0.589766	0.902045	0.157932	0.468567	0.409837	0.446851	0.217806	0.198282	0.59147
25	0.78468	0.667562	0.562565	0.593249	0.585562	0.619258	0.650132	0.697299	0.729718	0.569112	0.578214	0.44486	0.446621	0.43048	0.604301	0.505062	0.517726	0.451953	0.699919	0.63676	0.440505	0.372749	0.832773	0.436113	NaN	0.729973	0.372487	0.187602	0.350069	0.391692	0.38591	0.663649	0.504108	0.449603	0.356428	0.495601	0.367897	0.316133	0.638394	0.688806	0.567888	0.41694	0.535402	0.56118	0.363688	0.526196	0.559088	0.538383	0.32853
26	0.765448	0.797522	0.449278	0.470125	0.594143	0.803619	0.50393	0.844856	0.441254	0.782623	0.402033	0.564787	0.522827	0.519509	0.548927	0.617341	0.50698	0.424202	0.630967	0.762323	0.441436	0.490602	0.748019	0.721817	0.729973	NaN	0.314626	0.252434	0.320041	0.327471	0.271738	0.554344	0.542922	0.502747	0.339966	0.525769	0.248822	0.276712	0.460646	0.842104	0.48094	0.663637	0.437366	0.625301	0.400849	0.50885	0.380358	0.396072	0.362388
27	0.542324	0.552074	0.147648	0.097901	0.3417	0.397653	0.221773	0.154855	0.352259	0.214428	0.169144	0.154192	0.155842	0.123327	0.676507	0.472216	0.257314	0.19441	0.270903	0.324865	0.745676	0.467075	0.589838	0.394748	0.372487	0.314626	NaN	0.505742	0.398293	0.356476	0.0726128	0.20112	0.190328	0.101399	0.238251	0.121605	-0.0508745	-0.0234323	0.173923	0.207275	0.462978	0.253345	0.0589511	0.140869	0.346389	0.348943	0.108763	0.10748	0.675357
28	0.299085	0.271122	-0.0239286	-0.065905	0.128476	0.243827	0.120225	0.102692	0.0243407	0.132395	-0.000103555	0.0748566	0.00992607	-0.0175165	0.467621	0.48811	0.0838481	0.259157	0.156827	0.236309	0.366839	0.509365	0.33081	0.336423	0.187602	0.252434	0.505742	NaN	0.259544	0.30785	-0.0385029	-0.0242593	0.00199604	-0.0598694	-0.0173354	-0.00929844	-0.0605208	-0.0209446	0.110043	0.295118	0.383265	0.418352	-0.00797406	0.187698	0.198857	0.214136	0.115876	0.111433	0.414756
29	0.451704	0.447942	0.3891	0.277506	0.279585	0.370317	0.296596	0.394967	0.324577	0.385206	0.272889	0.315235	0.371372	0.33568	0.491464	0.33355	0.466947	0.368763	0.362124	0.277366	0.323153	0.284248	0.521142	0.259155	0.350069	0.320041	0.398293	0.259544	NaN	0.329755	0.330942	0.299531	0.325952	0.271124	0.268389	0.34248	0.228355	0.220096	0.265081	0.293246	0.15222	0.137346	0.2333	0.235468	0.228094	0.30443	0.240993	0.218524	0.472965
30	0.435733	0.415649	0.187211	0.209001	0.315295	0.258766	0.376868	0.342691	0.359995	0.280675	0.234165	0.19262	0.214292	0.219203	0.439001	0.325022	0.325114	0.349379	0.264271	0.323889	0.404799	0.378399	0.406649	0.443827	0.391692	0.327471	0.356476	0.30785	0.329755	NaN	0.132239	0.212189	0.181599	0.164287	0.193857	0.152331	0.0845973	-0.0397914	0.276674	0.274252	0.30805	0.248082	0.156236	0.21717	0.289508	0.309899	0.245321	0.219663	0.464009
31	0.301161	0.346982	0.444902	0.391658	0.351472	0.453887	0.357565	0.514505	0.236762	0.248278	0.275729	0.247946	0.551976	0.529342	0.247078	0.163522	0.295268	0.164569	0.208156	0.320386	0.0830626	0.0229351	0.210175	0.179116	0.38591	0.271738	0.0726128	-0.0385029	0.330942	0.132239	NaN	0.608043	0.638324	0.604826	0.592537	0.67116	0.481353	0.472115	0.271205	0.36547	0.0340096	0.0757049	0.631672	0.457355	0.503127	0.510666	0.421682	0.410758	0.0191415
32	0.633318	0.712676	0.567717	0.585998	0.609854	0.676031	0.606622	0.622874	0.534886	0.393011	0.403021	0.212769	0.578319	0.523915	0.449831	0.435458	0.526695	0.348651	0.543829	0.465275	0.316283	0.15453	0.476828	0.242581	0.663649	0.554344	0.20112	-0.0242593	0.299531	0.212189	0.608043	NaN	0.673087	0.650213	0.489463	0.678575	0.495975	0.484564	0.501303	0.474245	0.286084	0.155545	0.795889	0.667218	0.452078	0.645236	0.45511	0.468502	0.288982
33	0.762822	0.698021	1.01323	0.853039	0.873846	0.761754	0.780184	0.767022	0.534097	0.428349	0.653548	0.501205	1.69269	1.38929	0.543496	0.423533	0.867139	0.666289	0.790185	0.778737	0.321496	0.231322	0.411684	0.267859	0.504108	0.542922	0.190328	0.00199604	0.325952	0.181599	0.638324	0.673087	NaN	1.58562	0.961247	1.02321	0.876107	0.664653	0.757791	0.615132	0.271906	0.180526	0.71935	0.523149	0.561132	0.729837	0.684077	0.698937	0.227132
34	0.63283	0.583004	0.953043	0.825544	0.780955	0.68628	0.719185	0.715746	0.439217	0.357389	0.581599	0.463869	1.44598	1.6011	0.372151	0.36678	0.722663	0.637965	0.714746	0.712397	0.215917	0.139102	0.314824	0.201494	0.449603	0.502747	0.101399	-0.0598694	0.271124	0.164287	0.604826	0.650213	1.58562	NaN	0.838591	1.06689	0.864142	0.744816	0.687908	0.563408	0.227251	0.117488	0.740704	0.531094	0.490059	0.696896	0.663697	0.683466	0.086332
35	0.533788	0.390883	0.56295	0.436926	0.60727	0.481795	0.635214	0.495207	0.388019	0.223581	0.369536	0.26101	0.95051	0.863354	0.394163	0.221675	0.581492	0.38341	0.50696	0.485738	0.199145	0.119152	0.287364	0.0950137	0.356428	0.339966	0.238251	-0.0173354	0.268389	0.193857	0.592537	0.489463	0.961247	0.838591	NaN	0.899902	0.56593	0.338183	0.697743	0.378175	0.195962	0.0529658	0.797094	0.47363	0.594898	0.650532	0.655529	0.677483	0.127506
36	0.612068	0.535926	0.721933	0.624643	0.773298	0.693697	0.784394	0.843855	0.374111	0.420368	0.434455	0.450281	0.934148	0.998971	0.348699	0.311132	0.540143	0.453857	0.506619	0.565074	0.129471	0.0806222	0.330765	0.137006	0.495601	0.525769	0.121605	-0.00929844	0.34248	0.152331	0.67116	0.678575	1.02321	1.06689	0.899902	NaN	0.810049	0.695163	0.869034	0.744586	0.273209	0.199198	0.980441	0.753518	0.384928	0.467877	0.626216	0.675397	0.0606381
37	0.365402	0.26167	0.850107	0.772228	0.514264	0.372291	0.516065	0.5193	0.337904	0.206062	0.637437	0.324118	0.748456	0.794517	0.230313	0.214564	0.430182	0.391973	0.408076	0.322052	-0.0892932	-0.0475574	0.0737571	-0.0825687	0.367897	0.248822	-0.0508745	-0.0605208	0.228355	0.0845973	0.481353	0.495975	0.876107	0.864142	0.56593	0.810049	NaN	1.17115	0.820369	0.597435	0.0146575	-0.0449741	0.674123	0.396682	0.111908	0.311184	0.559248	0.583907	-0.0639647
38	0.268504	0.243061	0.644882	0.611099	0.44072	0.466047	0.363346	0.485739	0.234113	0.252164	0.452865	0.363404	0.560651	0.661754	0.16393	0.237649	0.2371	0.246556	0.284727	0.225136	-0.0721225	-0.0980948	0.0378786	-0.0659248	0.316133	0.276712	-0.0234323	-0.0209446	0.220096	-0.0397914	0.472115	0.484564	0.664653	0.744816	0.338183	0.695163	1.17115	NaN	0.52657	0.643838	0.00378776	-0.0197583	0.520198	0.39828	-0.0307557	0.1753	0.315929	0.346647	-0.0754132
39	0.687605	0.436008	0.742108	0.61309	0.769957	0.520719	0.974922	0.653412	0.617797	0.372811	0.606676	0.379113	0.7474	0.80886	0.444916	0.313433	0.655333	0.542395	0.738105	0.57661	0.201804	0.19076	0.498554	0.135503	0.638394	0.460646	0.173923	0.110043	0.265081	0.276674	0.271205	0.501303	0.757791	0.687908	0.697743	0.869034	0.820369	0.52657	NaN	0.788567	0.499279	0.234407	0.769742	0.580793	0.213141	0.412148	0.602454	0.629331	0.165984
40	0.711084	0.624328	0.621398	0.592978	0.718777	0.801637	0.660107	0.978505	0.497485	0.787157	0.539493	0.712403	0.583465	0.632972	0.54534	0.535014	0.46156	0.453872	0.590883	0.576226	0.256072	0.332521	0.567478	0.42969	0.688806	0.842104	0.207275	0.295118	0.293246	0.274252	0.36547	0.474245	0.615132	0.563408	0.378175	0.744586	0.597435	0.643838	0.788567	NaN	0.513787	0.638364	0.47392	0.665474	0.207679	0.2806	0.444786	0.468536	0.175003
41	0.814796	0.589269	0.151972	0.142998	0.620738	0.604898	0.552206	0.510783	0.356793	0.338228	0.120844	0.145972	0.199438	0.222165	0.564937	0.497456	0.367982	0.376859	0.483866	0.457531	0.672531	0.553251	0.819553	0.589766	0.567888	0.48094	0.462978	0.383265	0.15222	0.30805	0.0340096	0.286084	0.271906	0.227251	0.195962	0.273209	0.0146575	0.00378776	0.499279	0.513787	NaN	0.876412	0.353516	0.634131	0.355413	0.394511	0.157631	0.146774	0.539851
42	0.572483	0.603033	0.0509079	0.0819585	0.405819	0.652367	0.359199	0.700607	0.142258	0.52851	0.0276602	0.274467	0.125065	0.123326	0.427833	0.536362	0.207324	0.310178	0.305076	0.453702	0.45242	0.625166	0.627694	0.902045	0.41694	0.663637	0.253345	0.418352	0.137346	0.248082	0.0757049	0.155545	0.180526	0.117488	0.0529658	0.199198	-0.0449741	-0.0197583	0.234407	0.638364	0.876412	NaN	0.236131	0.717762	0.274712	0.245188	0.14098	0.135277	0.448769
43	0.526355	0.430514	0.473439	0.4501	0.582924	0.565985	0.754003	0.682806	0.30194	0.235237	0.223826	0.096158	0.636178	0.654033	0.263621	0.270297	0.512321	0.351451	0.491319	0.514703	0.178764	0.0836906	0.363864	0.157932	0.535402	0.437366	0.0589511	-0.00797406	0.2333	0.156236	0.631672	0.795889	0.71935	0.740704	0.797094	0.980441	0.674123	0.520198	0.769742	0.47392	0.353516	0.236131	NaN	1.08596	0.444376	0.595486	0.609757	0.596424	0.151994
44	0.589313	0.592605	0.307543	0.300113	0.586116	0.778631	0.658743	1.02239	0.221891	0.442281	0.123465	0.169978	0.42332	0.487075	0.308961	0.402168	0.345335	0.331957	0.416495	0.511235	0.274131	0.190666	0.519084	0.468567	0.56118	0.625301	0.140869	0.187698	0.235468	0.21717	0.457355	0.667218	0.523149	0.531094	0.47363	0.753518	0.396682	0.39828	0.580793	0.665474	0.634131	0.717762	1.08596	NaN	0.422544	0.467842	0.411095	0.382368	0.285965
45	0.55045	0.586028	0.258188	0.175419	0.38134	0.441832	0.4113	0.424004	0.227932	0.169951	0.130405	0.141295	0.515524	0.435631	0.353985	0.365273	0.407519	0.313345	0.414356	0.625225	0.414979	0.347128	0.392985	0.409837	0.363688	0.400849	0.346389	0.198857	0.228094	0.289508	0.503127	0.452078	0.561132	0.490059	0.594898	0.384928	0.111908	-0.0307557	0.213141	0.207679	0.355413	0.274712	0.444376	0.422544	NaN	1.06454	0.440785	0.423228	0.255132
46	0.781	0.725082	0.59247	0.490173	0.573108	0.563649	0.609323	0.512277	0.474502	0.278279	0.44704	0.288493	0.744052	0.637463	0.471714	0.483648	0.640367	0.605116	0.705261	0.848618	0.52036	0.421753	0.474471	0.446851	0.526196	0.50885	0.348943	0.214136	0.30443	0.309899	0.510666	0.645236	0.729837	0.696896	0.650532	0.467877	0.311184	0.1753	0.412148	0.2806	0.394511	0.245188	0.595486	0.467842	1.06454	NaN	0.667416	0.650421	0.369265
47	0.509562	0.458873	0.733157	0.655681	0.470262	0.378053	0.55523	0.503508	0.432204	0.323839	0.572464	0.373645	0.763074	0.686393	0.391498	0.416867	0.492122	0.645018	0.66083	0.628959	0.176338	0.277631	0.367255	0.217806	0.559088	0.380358	0.108763	0.115876	0.240993	0.245321	0.421682	0.45511	0.684077	0.663697	0.655529	0.626216	0.559248	0.315929	0.602454	0.444786	0.157631	0.14098	0.609757	0.411095	0.440785	0.667416	NaN	2.00499	0.127132
48	0.493351	0.442079	0.72185	0.659661	0.518416	0.399648	0.541218	0.491458	0.409968	0.306734	0.554512	0.380541	0.775382	0.710009	0.366391	0.417965	0.479747	0.611716	0.617215	0.60782	0.140706	0.28006	0.31264	0.198282	0.538383	0.396072	0.10748	0.111433	0.218524	0.219663	0.410758	0.468502	0.698937	0.683466	0.677483	0.675397	0.583907	0.346647	0.629331	0.468536	0.146774	0.135277	0.596424	0.382368	0.423228	0.650421	2.00499	NaN	0.08345
49	0.704776	0.699967	0.204069	0.196281	0.382153	0.463573	0.314224	0.267075	0.401404	0.258773	0.15298	0.072698	0.198104	0.102679	0.802045	0.604943	0.462355	0.422862	0.443617	0.354036	0.904326	0.587496	0.730719	0.59147	0.32853	0.362388	0.675357	0.414756	0.472965	0.464009	0.0191415	0.288982	0.227132	0.086332	0.127506	0.0606381	-0.0639647	-0.0754132	0.165984	0.175003	0.539851	0.448769	0.151994	0.285965	0.255132	0.369265	0.127132	0.08345	NaN
50	0.377956	0.290321	0.850608	0.7221	0.634743	0.476178	0.452223	0.37665	0.315965	0.205451	0.570101	0.459081	1.17282	1.22059	0.253365	0.273197	0.58225	0.597838	0.613982	0.5492	0.137953	0.0764152	0.184798	0.0798817	0.199197	0.286614	0.0187474	0.0139699	0.214145	0.07929	0.329043	0.271076	0.926114	1.01368	0.734113	0.702283	0.640477	0.470705	0.61076	0.435453	0.0884144	-0.0155517	0.423154	0.232052	0.329332	0.516827	0.659317	0.707649	0.00790023
51	0.356214	0.301161	0.780089	0.683136	0.651343	0.512941	0.470682	0.416266	0.353245	0.245934	0.569623	0.499344	1.09578	1.24615	0.224407	0.249355	0.554347	0.49846	0.585634	0.558947	0.140275	0.0392785	0.208297	0.104036	0.257871	0.318832	0.0294097	-0.00897563	0.218395	0.104439	0.3886	0.311468	0.909773	1.04158	0.680832	0.761477	0.611689	0.527623	0.627722	0.49969	0.111438	-0.000311761	0.444664	0.282364	0.312395	0.445631	0.584186	0.642281	-0.00464435
52	0.314515	0.382921	0.0763895	0.104606	0.104325	0.0890883	0.0739466	0.0255614	0.251788	0.125049	0.0328224	-0.0492305	-0.0285046	-0.0834529	0.432964	0.36319	0.251852	0.157015	0.194939	0.0715633	0.439043	0.36572	0.348431	0.361397	0.13199	0.163883	0.460459	0.176871	0.242786	0.378858	0.0193811	0.181991	0.0251058	-0.0840631	0.0175085	-0.0434771	-0.070363	-0.160735	0.0517747	0.0126478	0.210639	0.11116	0.0240744	0.0441025	0.0939469	0.139762	0.0865155	0.0710707	0.730867
53	1.05376	0.924556	0.905028	0.846434	1.01333	0.805542	0.775732	0.603029	0.825349	0.495034	0.696679	0.46086	0.763156	0.653417	0.752024	0.589915	0.722674	0.715728	0.889518	0.654693	0.562384	0.46377	0.638488	0.424726	0.618363	0.531133	0.410751	0.157989	0.321565	0.276967	0.329533	0.58478	0.743359	0.637748	0.492138	0.576983	0.455337	0.324431	0.713631	0.555075	0.594419	0.361194	0.541536	0.4733	0.392944	0.713687	0.629594	0.608748	0.546227
54	0.989	1.09562	0.846025	0.819956	0.938193	1.01302	0.661576	0.68747	0.774016	0.634423	0.660892	0.606162	0.761849	0.640274	0.868937	0.674143	0.673613	0.706778	0.751244	0.653643	0.642151	0.563137	0.64692	0.535288	0.653988	0.579492	0.428661	0.209881	0.467299	0.315998	0.459149	0.638871	0.766151	0.631706	0.447502	0.581706	0.373999	0.312483	0.504963	0.574653	0.494929	0.432094	0.502713	0.480935	0.485556	0.729153	0.629617	0.603212	0.63206
55	0.890477	0.874577	1.37978	1.2609	0.885537	0.808154	0.712046	0.73622	0.714594	0.539867	0.871739	0.597178	1.14999	1.00502	0.65147	0.555045	0.82742	0.777017	0.873484	0.694696	0.376145	0.303346	0.44903	0.313535	0.629769	0.548167	0.210832	0.0624561	0.424275	0.254188	0.592024	0.742007	1.15553	1.05052	0.643495	0.841711	0.79303	0.627927	0.685222	0.619472	0.271089	0.18798	0.644484	0.479483	0.456161	0.799754	0.845124	0.830407	0.354234
56	0.943287	0.873626	0.647447	0.593752	0.964061	0.918109	0.894845	0.842269	0.493627	0.379985	0.399093	0.273778	0.814444	0.792941	0.654027	0.601253	0.742302	0.65689	0.797932	0.717672	0.541996	0.38515	0.666136	0.448834	0.658472	0.675818	0.324367	0.207242	0.333635	0.36804	0.507341	0.794822	0.91142	0.851324	0.64556	0.827337	0.540559	0.428804	0.79949	0.650502	0.681339	0.466259	0.913389	0.871315	0.604457	0.786798	0.584956	0.603181	0.442055
57	0.757742	0.672475	0.59009	0.545519	0.719055	0.68573	0.813944	0.779293	0.469642	0.338754	0.366769	0.214528	0.681538	0.679415	0.422573	0.430421	0.646746	0.545936	0.655387	0.628772	0.38548	0.243827	0.509292	0.283902	0.663204	0.573193	0.163308	0.0414333	0.287959	0.302277	0.53457	0.847997	0.77462	0.763542	0.650635	0.791229	0.526331	0.381778	0.666848	0.475916	0.502595	0.341112	1.07847	0.931131	0.633002	0.778159	0.622939	0.629908	0.31241
58	0.511854	0.432675	0.598854	0.563913	0.582256	0.447828	0.763936	0.568139	0.274684	0.182933	0.321821	0.168207	0.782832	0.84841	0.254717	0.320456	0.575861	0.578528	0.658042	0.574025	0.181669	0.144329	0.287291	0.135299	0.389092	0.354408	0.031301	0.0403917	0.185575	0.195369	0.378976	0.526386	0.769226	0.858539	0.668839	0.684367	0.634412	0.433318	0.696774	0.369526	0.289024	0.142654	0.862152	0.63916	0.488268	0.661785	0.883468	0.900483	0.0963183
59	0.452517	0.402959	0.591897	0.526052	0.572774	0.419009	0.62396	0.469923	0.275926	0.163888	0.356825	0.212539	0.757175	0.794439	0.274533	0.29676	0.505417	0.497461	0.595409	0.569096	0.144173	0.1863	0.243433	0.182981	0.366095	0.344665	0.0993588	0.0694046	0.124295	0.199804	0.351818	0.451854	0.722227	0.797438	0.680888	0.573297	0.613919	0.374614	0.643138	0.335499	0.184533	0.0939198	0.647526	0.448933	0.529105	0.667659	0.922088	1.00892	0.0234727
60	0.878569	0.894863	0.424875	0.362918	0.545923	0.515941	0.47753	0.377672	0.795914	0.537895	0.445015	0.356968	0.327384	0.198083	0.947462	0.638061	0.548742	0.413569	0.50614	0.353265	0.612189	0.596048	0.690649	0.500205	0.482183	0.507607	0.59843	0.229317	0.517708	0.450525	0.0750136	0.422645	0.312227	0.195723	0.183184	0.180389	0.09516	0.062886	0.293777	0.353764	0.37583	0.312138	0.111907	0.143981	0.241593	0.34355	0.20188	0.196262	0.853225
61	0.714187	0.875254	0.292807	0.333898	0.47225	0.578512	0.342048	0.420915	0.513505	0.509469	0.239006	0.237425	0.231889	0.156361	0.774092	0.8652	0.402606	0.347446	0.49039	0.37255	0.684134	0.574194	0.71055	0.69187	0.439409	0.55604	0.557169	0.297112	0.331482	0.479432	0.0980148	0.445808	0.260528	0.162221	0.104627	0.132064	0.0604415	0.104071	0.193195	0.408557	0.447178	0.476769	0.16374	0.302962	0.225829	0.310925	0.202204	0.193172	0.844118
62	0.603146	0.598389	0.2984	0.287687	0.394037	0.396015	0.367202	0.22536	0.431347	0.228077	0.277415	0.160112	0.23516	0.131106	0.602594	0.515355	0.404045	0.27788	0.416037	0.284378	0.539635	0.340294	0.425539	0.295496	0.458132	0.354795	0.392193	0.14846	0.345572	0.262898	-0.00467361	0.358274	0.200714	0.115257	0.129364	0.142138	0.0685026	0.0394484	0.180962	0.194087	0.237257	0.122594	0.172575	0.11357	0.284607	0.337505	0.216596	0.224522	0.535725
63	0.420735	0.435884	0.386045	0.440457	0.323958	0.336382	0.280807	0.363606	0.256788	0.227858	0.216092	0.10947	0.269666	0.230981	0.401611	0.510708	0.365346	0.333715	0.413758	0.324727	0.303741	0.193053	0.447716	0.35379	0.392194	0.385621	0.149181	0.0890308	0.350654	0.2935	0.114011	0.425381	0.249205	0.243693	0.194981	0.295301	0.196628	0.207742	0.225188	0.268635	0.150727	0.183496	0.341058	0.344507	0.173933	0.275788	0.374315	0.34081	0.398235
64	0.348832	0.298624	0.520883	0.562507	0.358946	0.37266	0.343452	0.379995	0.277589	0.323668	0.346219	0.292039	0.393788	0.417926	0.231875	0.229048	0.460146	0.357344	0.416617	0.32725	0.176637	0.0858294	0.353044	0.205947	0.406708	0.330885	0.0503869	-0.0160836	0.446255	0.283504	0.43645	0.41277	0.363444	0.366395	0.338503	0.42645	0.31631	0.286262	0.302294	0.298053	0.0905831	0.0546417	0.431565	0.313817	0.209587	0.364286	0.421031	0.399265	0.149865
65	0.650622	0.614404	0.545353	0.572371	0.508225	0.520955	0.434493	0.462834	0.499917	0.424602	0.384229	0.257428	0.365063	0.304251	0.57175	0.487304	0.562354	0.42622	0.581095	0.410029	0.524726	0.315219	0.671148	0.462413	0.628123	0.502568	0.257211	-0.0068007	0.352687	0.352344	0.355537	0.583902	0.370532	0.31688	0.289549	0.342563	0.233274	0.164854	0.31659	0.384458	0.340797	0.237593	0.447657	0.394554	0.383652	0.523175	0.462622	0.419116	0.434642
66	0.6789	0.608426	0.688796	0.593333	0.630135	0.515009	0.678927	0.58266	0.455614	0.287576	0.499548	0.302109	0.825263	0.762205	0.446039	0.418427	0.627144	0.645615	0.688824	0.734093	0.291069	0.325525	0.440759	0.282737	0.61592	0.518865	0.167574	0.0540849	0.301379	0.293044	0.501794	0.659637	0.817098	0.781236	0.776286	0.785349	0.566653	0.310464	0.663971	0.440416	0.284925	0.152608	0.805834	0.522209	0.695337	0.8933	1.26871	1.27855	0.194299
67	0.665218	0.610444	0.623403	0.541073	0.582658	0.473497	0.639824	0.563536	0.413764	0.283971	0.429484	0.256534	0.779333	0.712473	0.417291	0.429015	0.613601	0.577502	0.649805	0.725787	0.243318	0.327414	0.437312	0.310344	0.615969	0.521728	0.156783	0.0616393	0.291803	0.281532	0.504418	0.686162	0.777476	0.765533	0.764584	0.758443	0.546205	0.299638	0.645206	0.454427	0.282113	0.182263	0.800121	0.524941	0.709329	0.888401	1.21345	1.29048	0.171656
68	0.211849	0.209081	0.12585	0.0689703	0.172885	0.180133	0.150411	0.0655055	0.133519	0.0184054	0.0766077	0.0137226	0.0993771	0.0470542	0.409823	0.333498	0.0528027	0.0953465	0.070991	-0.00263476	0.175569	0.0784938	0.0765784	-0.0051114	0.142157	0.010362	0.493221	0.478935	0.186393	0.107252	0.126599	0.0432696	0.136423	0.0510087	0.13775	0.128675	0.0796577	0.122193	0.0705656	0.15212	0.123006	0.0717375	0.036143	0.0784561	0.182361	0.11538	0.04191	0.0636346	0.224882
69	0.13696	0.0900221	0.086618	0.125111	0.0533229	0.10446	0.029481	0.0941273	-0.0113343	-0.000362532	-0.0373212	-0.0834891	0.0479728	0.0403458	0.192394	0.501975	0.0544006	0.0527918	0.148598	0.100343	0.207658	-0.05966	0.157413	0.0973186	0.122352	0.1299	0.220099	0.378915	0.00113208	0.0828493	0.0937105	0.0760674	0.0287274	0.00628464	0.140633	0.124335	0.0493926	0.0885353	0.106023	0.232304	0.150276	0.172434	0.176598	0.222081	0.129497	0.144344	0.203781	0.193631	0.204128
70	0.549585	0.526128	0.501897	0.473991	0.405521	0.52118	0.494393	0.504109	0.314863	0.305176	0.275179	0.281437	0.502925	0.44589	0.465605	0.453546	0.495778	0.416093	0.476877	0.374115	0.338356	0.149479	0.430831	0.192993	0.505728	0.373466	0.299842	0.16625	0.725209	0.276517	0.427938	0.486899	0.478691	0.440238	0.379602	0.484953	0.366862	0.393773	0.340046	0.336796	0.175962	0.0917005	0.446959	0.351108	0.355429	0.46164	0.35309	0.329698	0.337339
71	0.505366	0.483766	0.512502	0.498217	0.434766	0.456122	0.458625	0.413342	0.372107	0.296286	0.303651	0.144402	0.453484	0.405389	0.526018	0.495485	0.581163	0.42588	0.589066	0.394727	0.354959	0.177974	0.486199	0.329743	0.486164	0.447783	0.193546	0.176117	0.381838	0.427751	0.381095	0.512972	0.410367	0.400684	0.434931	0.41649	0.333321	0.288813	0.393351	0.411696	0.195963	0.147411	0.538568	0.425563	0.308313	0.478573	0.535784	0.50058	0.304222
72	0.615312	0.535763	0.60591	0.540695	0.512909	0.551555	0.615101	0.556735	0.385074	0.293309	0.374714	0.264822	0.822595	0.704104	0.487147	0.429885	0.576901	0.513805	0.673669	0.699035	0.329132	0.332578	0.422223	0.285852	0.534503	0.482239	0.154412	0.123841	0.367652	0.237054	0.665402	0.625025	0.771779	0.750024	0.804197	0.667197	0.471355	0.281908	0.500375	0.406909	0.255676	0.166913	0.788198	0.513998	0.843792	1.01684	0.776406	0.745913	0.189451
73	0.63191	0.56945	0.604893	0.593627	0.513622	0.494618	0.584215	0.466074	0.493505	0.275506	0.403383	0.193323	0.682544	0.595539	0.526059	0.456625	0.614564	0.533238	0.706461	0.64948	0.37788	0.347366	0.544213	0.300436	0.645188	0.451147	0.181858	0.0508104	0.287035	0.264839	0.56864	0.783297	0.678927	0.679135	0.658352	0.610173	0.452207	0.278678	0.535354	0.385995	0.308335	0.140749	0.76882	0.48455	0.665313	0.892157	0.849651	0.812299	0.233936
74	0.600105	0.510879	0.519206	0.467928	0.487022	0.446972	0.541207	0.500728	0.38323	0.258944	0.385902	0.216407	0.580876	0.517081	0.376929	0.396278	0.425707	0.369751	0.522202	0.558589	0.22143	0.23713	0.401532	0.21778	0.641956	0.429315	0.17452	0.141409	0.343166	0.257555	0.451336	0.553563	0.559135	0.567841	0.64936	0.606975	0.459344	0.266043	0.545633	0.423575	0.296816	0.176687	0.702517	0.508473	0.686398	0.706672	0.898052	0.882202	0.0966183
75	0.763455	0.769833	0.512223	0.472395	0.620907	0.576622	0.630032	0.576451	0.437355	0.328434	0.349594	0.235935	0.671783	0.5882	0.492395	0.44189	0.558351	0.53821	0.590542	0.72761	0.411043	0.437826	0.514575	0.480511	0.557345	0.522202	0.223399	0.109321	0.245849	0.305247	0.517848	0.63666	0.69724	0.66954	0.678117	0.627151	0.332832	0.117623	0.492811	0.384416	0.423767	0.329916	0.669243	0.562421	0.91926	0.954425	0.835827	0.827587	0.264439
76	0.470372	0.376889	1.20653	1.09971	0.642092	0.413524	0.51885	0.444961	0.776519	0.429403	1.02157	0.56843	0.791699	0.755	0.343107	0.265139	0.585464	0.523729	0.667354	0.457929	0.112597	0.0354902	0.288466	0.0496409	0.461054	0.36523	0.0134142	-0.0835764	0.169243	0.0912716	0.333494	0.443373	0.718747	0.699532	0.462081	0.632524	0.718914	0.504855	0.757603	0.557458	0.126485	-0.0165615	0.411733	0.239635	0.124439	0.418201	0.641604	0.671636	0.0374452
77	0.491511	0.463314	1.07411	1.12258	0.634795	0.536835	0.477351	0.542771	0.713776	0.637434	0.974311	0.778628	0.759434	0.715021	0.403301	0.299599	0.495444	0.392493	0.56578	0.414231	0.132455	0.0549061	0.277131	0.117695	0.548919	0.455843	0.0569098	-0.123181	0.282498	0.140754	0.381866	0.512077	0.65537	0.622009	0.405697	0.602979	0.632022	0.535656	0.593808	0.648405	0.0998809	0.0371061	0.357299	0.241828	0.145411	0.359324	0.602543	0.618136	0.0218635
78	0.594403	0.526674	1.32658	1.07708	0.622262	0.501553	0.53738	0.617968	0.565439	0.437083	0.931959	0.620932	1.18384	1.12781	0.355776	0.33961	0.815094	0.717743	0.866909	0.812791	0.178775	0.157979	0.331176	0.229947	0.472601	0.469926	0.00743832	-0.0754905	0.269901	0.143121	0.419787	0.505501	1.13147	1.1551	0.589506	0.699687	0.818287	0.565341	0.62844	0.52258	0.121687	0.0827821	0.483595	0.32138	0.400547	0.722226	0.741074	0.724518	0.0818987
79	0.642344	0.562267	1.20374	1.02218	0.636494	0.516034	0.593214	0.629409	0.561989	0.37546	0.85998	0.511817	1.09844	1.13602	0.352351	0.346184	0.785002	0.675459	0.819159	0.791964	0.198294	0.123657	0.33677	0.220054	0.559862	0.477274	0.0268859	-0.0828325	0.265342	0.216058	0.507964	0.632486	1.10416	1.24707	0.609644	0.726409	0.806406	0.58835	0.615927	0.508979	0.165992	0.0670063	0.549429	0.377412	0.47443	0.813053	0.70748	0.693496	0.104942
80	0.614894	0.485784	1.0522	0.897555	0.674946	0.545823	0.736239	0.684512	0.521721	0.381477	0.685615	0.496816	1.18584	1.15867	0.391135	0.364268	0.815666	0.791023	0.826079	0.71017	0.18476	0.231963	0.320439	0.188497	0.45326	0.454275	0.03676	-0.0370414	0.292392	0.193149	0.423467	0.505819	1.15286	1.22473	0.726763	0.726579	0.901845	0.656576	0.755111	0.552361	0.155771	0.109194	0.598787	0.389783	0.401157	0.685823	0.719299	0.724807	0.106061
81	0.588652	0.46422	0.970955	0.876054	0.65503	0.496489	0.728934	0.658557	0.500162	0.36383	0.763739	0.579162	0.949838	0.995296	0.326847	0.33462	0.691541	0.750128	0.7911	0.680057	0.200064	0.227177	0.321261	0.16436	0.542921	0.44088	0.0401358	0.0201363	0.258469	0.235381	0.448342	0.487812	0.913727	0.970686	0.587829	0.708679	0.875778	0.668392	0.796971	0.584256	0.195424	0.116378	0.575588	0.381051	0.294379	0.631747	0.720854	0.730303	0.121346
82	0.79136	0.654454	1.4312	1.04785	0.683187	0.571278	0.709365	0.630139	0.762972	0.573442	0.954065	0.652391	1.08038	0.93471	0.656183	0.481677	1.12178	0.812109	1.05797	0.761241	0.379907	0.334748	0.498842	0.265282	0.60463	0.503863	0.198377	0.0909996	0.445981	0.26731	0.392871	0.572707	1.00044	0.886616	0.591879	0.653164	0.702051	0.52195	0.738114	0.647359	0.241732	0.13311	0.504756	0.325126	0.371348	0.699677	0.70057	0.686995	0.283451
83	0.811496	0.70379	1.11131	1.11739	0.625878	0.544787	0.51484	0.487664	0.731173	0.512504	0.785735	0.504519	0.718179	0.587187	0.753541	0.69069	0.80799	0.810495	0.959431	0.676665	0.501025	0.459891	0.619699	0.434929	0.696598	0.597132	0.253736	0.158304	0.359264	0.326974	0.258425	0.562131	0.649003	0.584199	0.352175	0.448161	0.475766	0.33592	0.57321	0.575195	0.31674	0.209931	0.39555	0.283641	0.296573	0.646059	0.694148	0.683433	0.42408
84	0.697911	0.605976	1.09252	0.893068	0.451208	0.444145	0.501853	0.519146	0.706669	0.530971	0.858368	0.584948	0.732	0.627671	0.517776	0.435043	0.802231	0.690758	0.924664	0.685395	0.300334	0.321353	0.453249	0.268204	0.579473	0.521163	0.10506	0.0398341	0.383561	0.213942	0.333097	0.541478	0.659286	0.648751	0.359273	0.432359	0.493382	0.368824	0.483656	0.45982	0.196207	0.131489	0.383256	0.284908	0.389602	0.739263	0.653959	0.598756	0.268332
85	0.771751	0.62946	1.12475	1.09335	0.605557	0.491205	0.671862	0.575978	0.637061	0.38353	0.802011	0.461142	0.902224	0.841428	0.491335	0.506139	0.880581	0.783426	0.938679	0.820517	0.329129	0.303205	0.422576	0.306922	0.576009	0.527167	0.0998258	0.0894832	0.302807	0.303253	0.391639	0.572498	0.844549	0.869448	0.456627	0.580233	0.654628	0.439072	0.657795	0.520018	0.240591	0.177431	0.533839	0.347376	0.383295	0.830056	0.698088	0.681543	0.287597
86	0.652646	0.502841	1.00633	0.829143	0.58279	0.497175	0.748382	0.637026	0.544963	0.397715	0.671655	0.47688	1.16467	1.0669	0.389139	0.358289	1.0374	0.810982	1.08443	0.834963	0.2331	0.232554	0.398923	0.215426	0.48978	0.498116	0.0349561	-0.00075305	0.334363	0.204701	0.387598	0.517698	1.07354	1.07565	0.711799	0.67742	0.694115	0.462414	0.744559	0.492296	0.180612	0.118971	0.590698	0.384925	0.465325	0.786544	0.700032	0.687087	0.144146
87	0.687696	0.562839	0.903149	0.814576	0.573337	0.496537	0.747578	0.675693	0.523453	0.36333	0.652784	0.459247	0.917759	0.95338	0.352335	0.412185	0.874381	0.69975	0.941736	0.990261	0.291943	0.265648	0.411293	0.303456	0.591783	0.530219	0.0563913	0.0505442	0.281915	0.29799	0.436886	0.56875	0.912814	0.970864	0.550307	0.643654	0.67668	0.477838	0.709229	0.537245	0.26065	0.186445	0.648359	0.462854	0.500382	0.855292	0.673889	0.663247	0.17776
88	0.637257	0.581835	0.712059	0.629635	0.575498	0.469291	0.758354	0.626745	0.441988	0.315074	0.484541	0.322896	0.791519	0.757664	0.385334	0.395764	0.549413	0.624958	0.679951	0.724446	0.2046	0.31428	0.390598	0.269701	0.593548	0.426124	0.130573	0.0708536	0.252643	0.271778	0.50724	0.587905	0.757733	0.774873	0.689013	0.669692	0.584119	0.343157	0.658118	0.431945	0.245125	0.176419	0.768256	0.542646	0.627343	0.846351	1.37509	1.33838	0.132248
89	0.692457	0.609313	0.723595	0.639581	0.657072	0.535392	0.783707	0.658974	0.481186	0.34433	0.500074	0.348893	0.815306	0.781303	0.416468	0.42628	0.598174	0.674044	0.689383	0.728507	0.267232	0.334973	0.418621	0.286898	0.626167	0.486412	0.139544	0.0596511	0.28878	0.290174	0.487771	0.611621	0.776308	0.793332	0.685794	0.724779	0.571744	0.35096	0.66438	0.468623	0.289761	0.207289	0.801998	0.579393	0.604678	0.83204	1.24575	1.31674	0.180837
90	0.611395	0.654075	0.303953	0.234278	0.379932	0.418706	0.367815	0.473452	0.329444	0.291135	0.265793	0.234223	0.329271	0.291543	0.296801	0.314388	0.336435	0.260396	0.329448	0.498025	0.29274	0.330118	0.382543	0.44268	0.518583	0.466384	0.250514	0.108573	0.206924	0.33739	0.337896	0.49283	0.37437	0.352344	0.311085	0.315613	0.150844	0.0223073	0.231427	0.277429	0.37845	0.286603	0.377437	0.42662	0.967701	0.763423	0.413307	0.413226	0.230062
91	0.704246	0.618132	0.488116	0.388435	0.570641	0.444355	0.683761	0.511912	0.380637	0.215351	0.351219	0.240038	0.672412	0.646034	0.356275	0.297218	0.536885	0.51238	0.514592	0.688924	0.269768	0.35298	0.364361	0.321709	0.453691	0.388414	0.239019	0.159343	0.219129	0.411461	0.414134	0.453572	0.664569	0.655306	0.657726	0.542577	0.397529	0.152013	0.567495	0.317269	0.406786	0.195424	0.582401	0.435919	1.03344	1.05032	0.674518	0.701628	0.210954
92	0.710712	0.673343	0.678967	0.588204	0.600009	0.587002	0.732484	0.798513	0.446423	0.404077	0.51599	0.405126	0.810594	0.812858	0.399996	0.335055	0.675818	0.615313	0.609122	0.674483	0.206133	0.259273	0.337796	0.326528	0.519282	0.458442	0.062987	0.0424693	0.321072	0.370056	0.502989	0.575112	0.866616	0.860218	0.614128	0.717874	0.537264	0.349637	0.551373	0.439449	0.304777	0.275043	0.656205	0.600333	0.591408	0.773585	0.583666	0.567232	0.192269
93	0.630158	0.606063	0.6643	0.578061	0.654283	0.71076	0.704388	0.960231	0.358166	0.507725	0.467943	0.5265	0.76732	0.86232	0.342522	0.382789	0.553678	0.563733	0.58404	0.660931	0.169213	0.221221	0.357681	0.275161	0.474429	0.456286	0.0420186	0.0907897	0.344322	0.242225	0.453244	0.505262	0.812381	0.875145	0.541363	0.825064	0.556183	0.45475	0.612085	0.640639	0.335216	0.397043	0.607755	0.65215	0.427958	0.533759	0.532007	0.53824	0.158244
94	0.536536	0.569984	0.582045	0.492137	0.59111	0.546396	0.459566	0.551556	0.512977	0.361025	0.512442	0.388219	0.701119	0.652756	0.381151	0.259338	0.581836	0.33162	0.470444	0.472735	0.264322	0.194484	0.329508	0.309469	0.49263	0.42835	0.165795	-0.106067	0.16892	0.217766	0.585539	0.521076	0.773861	0.687567	0.605683	0.538138	0.397475	0.22641	0.40642	0.35177	0.264349	0.158508	0.431392	0.322405	0.68131	0.675659	0.403139	0.439466	0.101976
95	0.523686	0.588919	0.645499	0.547928	0.617471	0.637221	0.463351	0.59686	0.42646	0.455235	0.555837	0.549373	0.772121	0.771559	0.354198	0.256	0.545294	0.457575	0.5195	0.598118	0.234315	0.191826	0.340612	0.360848	0.307326	0.405065	0.16155	-0.00842615	0.236075	0.184367	0.459407	0.394959	0.729733	0.667438	0.54197	0.506133	0.320474	0.259092	0.41272	0.421887	0.240105	0.261661	0.294286	0.332365	0.453135	0.518582	0.35717	0.368835	0.146181
96	0.518739	0.491344	1.00069	0.938062	0.650355	0.555809	0.534937	0.493513	0.592882	0.481465	0.857526	0.667545	1.07312	0.922138	0.432146	0.332612	0.65111	0.614274	0.711892	0.582685	0.255447	0.257047	0.271486	0.195089	0.385285	0.416878	0.101067	-0.0128378	0.255038	0.208669	0.308914	0.358549	0.879111	0.807192	0.516598	0.522556	0.52514	0.400078	0.515761	0.446833	0.122938	0.110299	0.338396	0.205057	0.263593	0.518034	0.632282	0.62923	0.183396
97	0.495061	0.435077	0.930572	0.905572	0.584929	0.573319	0.513864	0.507271	0.559985	0.473511	0.768864	0.62652	0.995035	0.897508	0.401622	0.311065	0.58263	0.48631	0.683957	0.525352	0.250025	0.155604	0.2213	0.137565	0.415301	0.407987	0.0267487	-0.0015487	0.197943	0.112328	0.340186	0.459325	0.839049	0.824735	0.485958	0.536764	0.510338	0.515707	0.485132	0.503507	0.144537	0.112799	0.394387	0.304274	0.243242	0.501204	0.538266	0.537825	0.114314
98	0.295128	0.230307	0.632083	0.665925	0.450958	0.312698	0.385643	0.254699	0.497466	0.285555	0.628243	0.435304	0.590762	0.54077	0.242213	0.163637	0.373157	0.39125	0.424404	0.342021	0.0387055	0.128021	0.0602516	0.0146554	0.262117	0.218761	-0.105481	-0.0600003	0.154131	0.100331	0.180797	0.222449	0.543291	0.49605	0.224443	0.33128	0.457713	0.355024	0.418485	0.247061	0.0446929	-0.0313794	0.264654	0.0966753	0.0852468	0.330802	0.372411	0.381275	0.0219691
99	0.294858	0.268095	0.619108	0.603541	0.414643	0.399123	0.3652	0.429069	0.400654	0.463149	0.509915	0.51494	0.581718	0.595078	0.264593	0.206112	0.415481	0.378754	0.514654	0.365388	0.123284	0.115865	0.238506	0.0870892	0.372694	0.291755	-0.0585618	0.0710824	0.25613	0.0665385	0.340518	0.348697	0.475492	0.548621	0.345724	0.44358	0.334144	0.314461	0.298337	0.421722	0.112882	0.14536	0.366438	0.305367	0.160287	0.327753	0.436686	0.444506	0.0779638
100	0.726217	0.723803	0.619066	0.59572	0.571166	0.540846	0.567088	0.516435	0.588506	0.471879	0.52202	0.353578	0.510374	0.449462	0.541138	0.393043	0.699215	0.506125	0.686143	0.5207	0.383813	0.264923	0.581827	0.392198	0.648186	0.524338	0.184712	-0.0268124	0.395257	0.330487	0.304609	0.683712	0.500197	0.465745	0.31312	0.38182	0.309572	0.205227	0.358629	0.363207	0.27248	0.171494	0.428694	0.351842	0.384331	0.566122	0.440246	0.393033	0.387473
101	0.779586	0.8414	0.67721	0.626094	0.597807	0.647781	0.535884	0.654721	0.593654	0.489515	0.507509	0.293695	0.520611	0.450068	0.631879	0.586064	0.65512	0.511589	0.697101	0.58769	0.500878	0.324048	0.71783	0.537164	0.774339	0.605673	0.23332	0.0255788	0.359723	0.379547	0.430996	0.770488	0.571247	0.506431	0.407675	0.44967	0.315335	0.221923	0.415304	0.411685	0.394715	0.334376	0.557896	0.556405	0.533177	0.70126	0.535439	0.476303	0.491852
102	0.637919	0.678006	0.407001	0.397395	0.440758	0.388094	0.391419	0.312307	0.566357	0.374536	0.340609	0.212905	0.371667	0.242967	0.640714	0.491911	0.538876	0.375944	0.551728	0.412671	0.514688	0.388076	0.634006	0.447921	0.583847	0.515354	0.383066	0.011025	0.290194	0.344113	0.174642	0.597537	0.34585	0.26627	0.273216	0.228376	0.0997385	-0.00627898	0.24398	0.271771	0.258333	0.127657	0.260309	0.169064	0.453953	0.480836	0.36171	0.356771	0.440897
103	0.730558	0.753091	0.765623	0.704111	0.566966	0.531142	0.554592	0.538628	0.686438	0.382087	0.572737	0.266274	0.651759	0.542357	0.627029	0.596453	0.741236	0.56714	0.75355	0.644228	0.46859	0.317723	0.601636	0.396223	0.768748	0.533475	0.287752	-0.0411663	0.333706	0.322954	0.411882	0.845998	0.675913	0.63142	0.419006	0.447944	0.397599	0.277591	0.408782	0.381498	0.27012	0.14381	0.491461	0.365274	0.560671	0.765216	0.586764	0.554369	0.420604
104	0.51267	0.502892	0.483622	0.389862	0.379641	0.406084	0.411556	0.336126	0.429094	0.23729	0.355876	0.213012	0.492762	0.370644	0.436877	0.341208	0.469029	0.311926	0.517969	0.451177	0.331702	0.316499	0.307274	0.283174	0.357204	0.377951	0.241414	0.0182236	0.200507	0.187852	0.406407	0.518456	0.514	0.421533	0.417066	0.34249	0.316357	0.194675	0.346276	0.265785	0.150896	0.107472	0.416153	0.250341	0.410129	0.555264	0.399034	0.385565	0.307206
105	0.461774	0.478468	0.46759	0.439114	0.387281	0.405234	0.347509	0.360852	0.303517	0.252734	0.340953	0.252836	0.516992	0.426617	0.48784	0.471271	0.320332	0.420904	0.408307	0.376072	0.255359	0.281708	0.288319	0.237576	0.326871	0.324714	0.249141	0.130121	0.197685	0.250033	0.401126	0.415793	0.5208	0.416932	0.420674	0.389868	0.349735	0.209135	0.292784	0.312768	0.070806	0.147855	0.328512	0.253949	0.357248	0.415091	0.593187	0.573789	0.290775
106	0.193687	0.132766	0.303409	0.353767	0.193212	0.196931	0.21689	0.26875	0.143854	0.250546	0.229704	0.310672	0.249996	0.268878	0.108975	0.0998168	0.2651	0.224388	0.215309	0.231254	0.136527	0.0541376	0.18396	0.0763781	0.328585	0.284697	-0.0440384	-0.154566	0.246095	0.0795312	0.183292	0.20004	0.205988	0.22577	0.190925	0.250635	0.122108	0.142078	0.126343	0.198631	0.0277383	0.073435	0.233977	0.181538	0.0684608	0.179132	0.23324	0.210825	-0.00785697
107	0.866426	0.876169	0.422613	0.398112	0.694762	0.755454	0.744651	0.808707	0.420231	0.406751	0.265178	0.254009	0.559167	0.542899	0.47833	0.503548	0.535376	0.431903	0.582087	0.73479	0.467106	0.346858	0.712666	0.585529	0.691273	0.672683	0.300503	0.129762	0.253779	0.366917	0.527938	0.790322	0.660114	0.611366	0.553286	0.578738	0.258692	0.154293	0.446956	0.517942	0.637193	0.533216	0.640178	0.770636	0.860092	0.809616	0.52692	0.515041	0.33745
108	0.457873	0.597112	0.135726	0.126873	0.404431	0.49905	0.312228	0.432081	0.159416	0.143565	0.0660638	0.0527572	0.290521	0.271293	0.285973	0.294224	0.228401	0.0691034	0.170294	0.418833	0.339523	0.178961	0.340357	0.459442	0.37841	0.39648	0.355238	0.0987721	0.107869	0.307627	0.416266	0.506534	0.36185	0.307943	0.38336	0.344086	0.0255556	-0.0463587	0.139008	0.183545	0.365121	0.283273	0.341517	0.461665	0.863721	0.527093	0.206911	0.210087	0.212624
109	0.70991	0.639621	0.270553	0.251863	0.495481	0.499441	0.646299	0.565145	0.33983	0.203767	0.157314	0.0762722	0.436711	0.419645	0.428432	0.472571	0.445352	0.368669	0.521445	0.694068	0.435096	0.341996	0.629977	0.449779	0.598375	0.54912	0.328059	0.171139	0.188087	0.358403	0.365272	0.644024	0.519748	0.48626	0.535656	0.472392	0.202378	0.0631555	0.454986	0.385971	0.606795	0.43433	0.641446	0.688346	0.816167	0.753964	0.51019	0.501947	0.334738
110	0.565395	0.698396	0.246074	0.232828	0.458243	0.639948	0.406746	0.559404	0.196421	0.222467	0.104921	0.0829214	0.422761	0.401396	0.408522	0.5132	0.339554	0.223375	0.312918	0.534107	0.422786	0.2693	0.449366	0.459588	0.482144	0.521223	0.379931	0.175851	0.266	0.343966	0.45852	0.660174	0.503986	0.461865	0.448026	0.495936	0.157688	0.0966885	0.256054	0.301084	0.438614	0.370116	0.528859	0.641697	0.881216	0.624806	0.346731	0.350213	0.314112
111	0.530078	0.490985	0.587691	0.634728	0.42634	0.42303	0.383986	0.38607	0.524053	0.450008	0.50603	0.427238	0.364478	0.339069	0.498954	0.491127	0.521675	0.436847	0.587555	0.403204	0.406302	0.312768	0.540976	0.333735	0.537156	0.398773	0.228623	0.0845959	0.418808	0.362506	0.266687	0.450986	0.27662	0.276587	0.210638	0.287617	0.198827	0.15441	0.282812	0.392331	0.200137	0.161699	0.247727	0.215021	0.242565	0.425856	0.442055	0.41958	0.322164
112	0.368538	0.299728	0.443079	0.530846	0.30022	0.350414	0.289375	0.287046	0.340745	0.335901	0.373903	0.344118	0.273869	0.25233	0.323264	0.340322	0.389994	0.360341	0.428327	0.293462	0.320547	0.207329	0.40397	0.211645	0.450421	0.332202	0.130597	0.0846395	0.401193	0.305891	0.183782	0.323924	0.189891	0.176544	0.155119	0.239601	0.149523	0.146163	0.222594	0.311001	0.105893	0.0847317	0.216439	0.173719	0.133628	0.280831	0.331693	0.304281	0.243195
113	0.698004	0.683172	0.604053	0.597532	0.64705	0.622292	0.712971	0.636303	0.490587	0.368681	0.388523	0.291608	0.667466	0.63586	0.487303	0.456451	0.674127	0.544156	0.645734	0.646002	0.424174	0.269076	0.581037	0.350208	0.629361	0.509626	0.226747	-0.0552398	0.35696	0.354344	0.539515	0.76374	0.686876	0.676253	0.580684	0.66533	0.358287	0.253617	0.501775	0.409635	0.353092	0.201316	0.721015	0.556074	0.664437	0.736005	0.604277	0.581293	0.281878
114	0.55109	0.504612	0.625736	0.6303	0.517502	0.573691	0.563319	0.570466	0.32909	0.361525	0.335948	0.312035	0.69533	0.64051	0.420337	0.430817	0.631712	0.511847	0.626655	0.59614	0.358234	0.221942	0.443422	0.289309	0.44496	0.440183	0.111708	0.0431233	0.504375	0.266116	0.55337	0.574089	0.651803	0.611682	0.537963	0.642361	0.380742	0.33982	0.414085	0.412989	0.21271	0.19333	0.620495	0.480741	0.453786	0.62827	0.539538	0.516574	0.241106
115	0.763994	0.673592	0.774129	0.705869	0.756041	0.670767	0.814409	0.796802	0.500663	0.392614	0.516147	0.375932	1.00081	0.975831	0.400665	0.456014	0.698096	0.571833	0.774906	0.839177	0.310782	0.21022	0.490798	0.318677	0.661032	0.605303	0.102714	-0.0135718	0.226711	0.273103	0.67214	0.801057	1.05649	1.12291	0.788766	0.905563	0.608883	0.460831	0.690097	0.611141	0.384133	0.257326	0.877221	0.678083	0.739334	0.89895	0.789773	0.789325	0.104591
116	0.851708	0.822172	0.763275	0.692045	0.81144	0.838643	0.840877	0.905234	0.496563	0.440938	0.509878	0.417126	1.03112	1.00527	0.469168	0.479108	0.69676	0.538356	0.71679	0.926985	0.357426	0.246236	0.495472	0.41409	0.670682	0.648364	0.205717	0.110675	0.313731	0.285745	0.648732	0.824124	1.07244	1.08161	0.755224	0.943659	0.581072	0.444407	0.652828	0.623547	0.428445	0.332344	0.892584	0.795979	0.835462	0.988367	0.741235	0.740891	0.192874
117	0.399118	0.329729	0.353649	0.36387	0.32992	0.328049	0.491278	0.449282	0.148317	0.0477949	0.168347	0.0233984	0.468922	0.492826	0.160117	0.341149	0.310304	0.311649	0.462372	0.5382	0.184113	0.0728413	0.29556	0.108519	0.457502	0.351202	0.0386374	0.0392645	0.0239985	0.0810708	0.405163	0.601674	0.548828	0.581194	0.521397	0.53636	0.424631	0.299314	0.449934	0.353294	0.26489	0.166894	0.746378	0.616237	0.549322	0.580187	0.60031	0.575285	0.0197248
118	0.528694	0.554981	0.436314	0.419254	0.475846	0.57793	0.473593	0.569272	0.270097	0.215479	0.231427	0.132121	0.558132	0.561093	0.355599	0.497454	0.405178	0.294774	0.431016	0.577689	0.352237	0.162079	0.376969	0.263963	0.577911	0.468268	0.299386	0.123046	0.19742	0.234521	0.547844	0.75788	0.650204	0.625235	0.585496	0.707354	0.362252	0.295273	0.431441	0.420485	0.328089	0.228882	0.741082	0.68862	0.717289	0.629949	0.53446	0.547251	0.169352
119	0.424138	0.353567	0.428674	0.408681	0.479575	0.440181	0.529218	0.541784	0.214633	0.178745	0.2078	0.112549	0.641499	0.672409	0.265551	0.353087	0.368358	0.333098	0.441985	0.557425	0.165889	0.11994	0.304859	0.159776	0.458118	0.360286	0.123024	0.0806217	0.146989	0.186584	0.536053	0.608543	0.71381	0.785217	0.716045	0.71382	0.457876	0.32186	0.460327	0.35783	0.294415	0.188567	0.80923	0.702116	0.708689	0.623441	0.589013	0.571053	0.0249827
120	0.478047	0.44354	0.46754	0.464087	0.419917	0.471677	0.515735	0.589603	0.255401	0.198544	0.289327	0.176949	0.595513	0.606583	0.270544	0.385745	0.429892	0.384157	0.485231	0.623125	0.252818	0.20533	0.356404	0.231706	0.523267	0.416244	0.126927	0.0960139	0.1083	0.194766	0.589322	0.625378	0.696972	0.681792	0.595825	0.629754	0.446999	0.309694	0.421269	0.400461	0.277356	0.262368	0.768637	0.685445	0.71047	0.670862	0.552307	0.533684	0.113482
121	0.260403	0.227928	0.333271	0.411183	0.317467	0.301437	0.350444	0.307044	0.149408	0.150356	0.176964	0.128524	0.307938	0.308549	0.139282	0.249938	0.292395	0.254451	0.344458	0.344139	0.181499	0.0557992	0.286767	0.127686	0.373166	0.2753	-0.0156969	-0.0358085	0.171903	0.0373415	0.314996	0.377905	0.290398	0.277169	0.257945	0.393488	0.178855	0.193411	0.24065	0.209744	0.147319	0.129291	0.434281	0.336834	0.191655	0.309892	0.301873	0.283648	0.0322101
122	0.24617	0.191611	0.292956	0.332791	0.196468	0.238956	0.232122	0.23461	0.0632913	0.0654056	0.138204	0.10947	0.26852	0.271234	0.107269	0.267064	0.19185	0.217803	0.261757	0.329371	0.182164	0.0250032	0.159012	0.0912506	0.220839	0.128653	0.0559894	0.0530181	0.253576	0.0376182	0.233617	0.228262	0.230085	0.233335	0.21358	0.288046	0.122508	0.141895	0.104123	0.0877326	0.0486114	0.0715248	0.290836	0.25828	0.246853	0.3426	0.260585	0.229925	0.140965
123	0.0200179	-0.00388009	0.00710443	0.112126	0.0394537	0.102567	0.0876675	0.11807	-0.0592453	-0.00486034	-0.136828	-0.123032	0.0518353	0.107661	-0.060798	0.0346013	-0.0399995	-0.111962	0.0646007	0.184733	0.0438547	-0.0493962	0.139314	0.04771	0.151728	0.141714	-0.0233627	-0.088425	-0.0610336	0.00959	0.282584	0.156955	0.0837327	0.101936	0.16283	0.164621	-0.0263814	-0.0018254	0.104489	0.0957892	0.0998514	0.126911	0.253905	0.265102	0.149182	0.0472312	0.0573924	0.0375521	-0.11127
124	0.282072	0.189363	0.268941	0.31388	0.10414	0.163812	0.148749	0.228267	0.17861	0.20963	0.263512	0.293715	0.15335	0.127595	0.188296	0.337116	0.154878	0.199251	0.252563	0.250465	0.245019	0.190471	0.175737	0.0968078	0.350367	0.267141	0.078981	0.101739	0.0885423	-0.00645865	0.00702436	0.0867741	0.104285	0.108856	0.0254213	0.145086	0.106376	0.119598	0.130616	0.300408	0.148763	0.214731	0.155893	0.185126	0.0720525	0.152537	0.20742	0.166471	0.0874834
125	-0.0313399	-0.0376104	0.211658	0.219297	0.04245	0.090108	0.110067	0.0726114	0.109018	0.111794	0.235806	0.248844	0.182385	0.207624	-0.0665478	-0.053417	0.127032	0.0274446	0.0825273	-0.0181006	-0.0992071	-0.128968	-0.0888707	-0.173533	-0.0401852	-0.0464146	-0.280723	-0.0613979	0.095157	-0.00776698	0.173505	0.0184856	0.107862	0.121089	0.0492883	0.0634099	0.155757	0.21601	0.0920495	0.112872	-0.162377	-0.115646	-0.0217671	-0.0893838	-0.151478	0.00786155	0.0199643	0.0132287	-0.122252
126	0.018399	-0.0732927	0.287449	0.236182	0.105814	0.113353	0.205148	0.208807	0.0559041	0.141083	0.243097	0.319883	0.267016	0.347768	-0.127896	-0.097048	0.177473	0.125084	0.119527	0.0621045	-0.226545	-0.13893	-0.152384	-0.203113	-0.0556615	-0.00940805	-0.252356	-0.0674393	0.189859	0.0389761	0.108394	0.00630199	0.21487	0.263016	0.205377	0.25048	0.347328	0.337682	0.275525	0.183938	-0.122866	-0.0494631	0.130573	0.0861139	-0.0894448	0.0156888	0.110204	0.0990674	-0.187624
127	0.275445	0.321777	0.110856	0.0355307	0.306067	0.311153	0.419219	0.386007	0.0943046	0.047748	-0.0253137	-0.0842866	0.337284	0.404816	0.112942	0.0918455	0.317247	0.106348	0.172981	0.312231	0.122081	0.0528911	0.158188	0.147451	0.191825	0.241091	0.069403	-0.0848568	0.0505763	0.143683	0.42568	0.47833	0.461122	0.498009	0.510051	0.461609	0.235834	0.129088	0.301661	0.0994063	0.272247	0.137361	0.649589	0.544346	0.668778	0.472286	0.229995	0.247965	0.0310472
128	0.467343	0.399347	0.509564	0.391617	0.547871	0.433977	0.630419	0.503592	0.298052	0.144018	0.318262	0.168419	0.84431	0.858545	0.286541	0.291539	0.521292	0.414004	0.468653	0.529355	0.0735797	0.102701	0.217701	0.0836752	0.297515	0.279336	0.0958416	0.0803733	0.210634	0.223672	0.487274	0.471729	0.832242	0.867563	0.776215	0.723427	0.567159	0.400815	0.664609	0.340171	0.245618	0.047014	0.661508	0.459453	0.600587	0.63708	0.586126	0.630623	0.0156637
129	0.503419	0.510902	0.552498	0.500262	0.586821	0.535388	0.60088	0.552502	0.316709	0.263384	0.353544	0.29221	0.829022	0.806058	0.307054	0.357702	0.405277	0.476317	0.441375	0.559943	0.119789	0.140458	0.23062	0.141153	0.311785	0.329164	0.136727	0.138535	0.19553	0.272362	0.40043	0.402473	0.775728	0.800589	0.688864	0.711748	0.466205	0.345575	0.53611	0.383182	0.202011	0.162996	0.582443	0.479827	0.494126	0.583468	0.579146	0.612244	0.0815269
130	0.42049	0.389669	0.578669	0.60567	0.509319	0.451498	0.481643	0.452861	0.299617	0.255957	0.363422	0.213766	0.793348	0.697431	0.362522	0.374528	0.4129	0.377247	0.498083	0.550482	0.186808	0.0975608	0.244695	0.188803	0.314933	0.327083	0.0562121	0.00203744	0.104235	0.112858	0.449247	0.415308	0.765496	0.731945	0.554517	0.585263	0.452305	0.332059	0.428623	0.301278	0.19175	0.164437	0.563656	0.453837	0.365615	0.521564	0.520205	0.500552	0.0948298
131	0.435773	0.451851	0.442782	0.47996	0.506621	0.527169	0.51539	0.47839	0.396814	0.373895	0.26693	0.248791	0.489437	0.481783	0.266153	0.293504	0.459178	0.319623	0.441687	0.501436	0.322879	0.130168	0.345103	0.300091	0.362529	0.341111	0.0892672	-0.0667542	0.167387	0.242244	0.416798	0.495578	0.52874	0.498024	0.375448	0.51858	0.267133	0.240319	0.362714	0.300805	0.256868	0.249514	0.59604	0.5013	0.341454	0.447676	0.333124	0.310203	0.239502
132	-0.0284231	0.0474823	-0.204739	-0.181567	0.0124972	0.0963025	0.0183104	0.0697524	-0.055198	-0.0207881	-0.223561	-0.119589	-0.139279	-0.0450481	-0.180196	-0.1486	-0.0265133	-0.155279	-0.0919025	0.0940178	0.0506316	-0.129366	0.0508312	0.19346	0.0491845	0.0269459	0.0600662	-0.0509082	-0.063488	0.121158	0.162951	0.0909212	-0.0529004	-0.00587829	0.0149357	0.0314185	-0.208083	-0.0871369	-0.112299	-0.0552204	0.109552	0.114433	0.136143	0.240068	0.260684	0.0993221	-0.144029	-0.143079	0.0249745
133	0.492611	0.509394	0.29371	0.255901	0.249756	0.248321	0.239101	0.183363	0.390766	0.225724	0.204911	0.121143	0.220673	0.127327	0.561521	0.535701	0.429191	0.30917	0.371684	0.283686	0.442563	0.42684	0.373573	0.334873	0.273285	0.353627	0.41124	0.191066	0.377832	0.389093	0.104984	0.385453	0.213933	0.118247	0.154833	0.150864	0.116064	-0.0031272	0.191242	0.180451	0.190915	0.132544	0.196127	0.133618	0.280296	0.353988	0.25917	0.281349	0.618287
[truncated: 84 more columns]

## Sheet: sub-05
Fisher Z ROI-to-ROI matrix
Oral breathing condition
# ROI	1	2	3	4	5	6	7	8	9	10	11	12	13	14	15	16	17	18	19	20	21	22	23	24	25	26	27	28	29	30	31	32	33	34	35	36	37	38	39	40	41	42	43	44	45	46	47	48	49
1	NaN	1.22172	0.477813	0.447362	0.657795	0.696557	0.875725	0.712975	0.618892	0.427575	0.745715	0.499509	0.36516	0.458223	0.709626	0.507425	0.517349	0.412338	0.70306	0.617706	0.663317	0.599437	1.16696	0.838492	0.706051	0.671938	0.413412	0.324441	0.614557	0.466097	0.460423	0.352183	0.467754	0.445397	0.418512	0.352417	0.263344	0.25848	0.457466	0.386602	0.723437	0.649618	0.650239	0.64123	0.589122	0.670211	0.398218	0.41345	0.577987
2	1.22172	NaN	0.33961	0.322122	0.550823	0.817078	0.731154	1.00074	0.426986	0.51465	0.529574	0.483813	0.359185	0.522724	0.700596	0.567643	0.71142	0.476379	0.896115	0.678773	0.802613	0.85481	1.11435	1.10745	0.709332	0.957964	0.579396	0.572748	0.746151	0.711598	0.368199	0.324665	0.524903	0.53591	0.599369	0.501066	0.218073	0.271625	0.346597	0.401195	0.643979	0.821921	0.699044	0.817561	0.629566	0.667303	0.484906	0.443788	0.86856
3	0.477813	0.33961	NaN	1.72432	0.0394915	0.045952	0.14152	0.0159084	0.677475	0.668767	0.497924	0.538441	0.246598	0.20157	0.634375	0.746304	0.173217	0.717727	0.196964	0.503111	0.0998604	0.158196	0.326719	0.367537	0.208993	0.17682	-0.109449	0.104711	0.0885684	0.293539	0.378927	0.354893	0.13261	0.105604	0.133043	-0.0366175	0.294544	0.0169451	0.151634	0.0176675	-0.166991	-0.145079	-0.0899932	-0.106769	0.0479073	0.255128	0.044115	0.0758306	0.234885
4	0.447362	0.322122	1.72432	NaN	0.0939922	0.109344	0.18753	0.0661382	0.622478	0.628985	0.489771	0.55608	0.273184	0.236268	0.543552	0.693905	0.155979	0.693826	0.152595	0.525661	0.0575243	0.141461	0.287653	0.354147	0.214986	0.206091	-0.161211	0.0468133	0.0457722	0.247462	0.429751	0.35904	0.175395	0.131258	0.147016	-0.00383669	0.314357	0.0840475	0.152845	0.0613801	-0.140985	-0.121119	-0.0560599	-0.0481462	0.0181503	0.240761	0.0399274	0.0783538	0.209915
5	0.657795	0.550823	0.0394915	0.0939922	NaN	1.34356	1.18422	0.904432	0.320193	-0.0185847	0.739418	0.196766	0.914596	0.959969	0.181247	0.0119798	0.396356	0.00560056	0.502896	0.448813	0.318888	0.268336	0.538333	0.341964	0.663888	0.606034	0.344623	-0.0196989	0.234771	0.125578	0.377444	0.217268	1.00858	0.927404	0.593246	0.738903	0.607818	0.553431	0.781746	0.778569	0.986761	0.73641	0.980246	0.911212	0.606527	0.617504	0.409728	0.507906	0.157234
6	0.696557	0.817078	0.045952	0.109344	1.34356	NaN	1.13221	1.37176	0.27531	0.118498	0.669142	0.320127	0.797372	0.941417	0.248344	0.108723	0.479868	0.107498	0.540368	0.482467	0.425402	0.452919	0.592398	0.503956	0.719738	0.824224	0.331606	0.0655792	0.275711	0.222632	0.478691	0.341672	0.978101	0.941121	0.652487	0.760171	0.450962	0.550496	0.547747	0.708119	0.92202	0.850109	1.15621	1.28704	0.708401	0.753215	0.53859	0.576739	0.362803
7	0.875725	0.731154	0.14152	0.18753	1.18422	1.13221	NaN	1.08107	0.356356	0.0920063	0.810035	0.311793	0.801505	0.934729	0.308671	0.13393	0.465367	0.0835785	0.532928	0.469549	0.400314	0.325895	0.701635	0.516488	0.690837	0.646756	0.322474	0.0540189	0.418496	0.274097	0.622184	0.37922	0.909814	0.83699	0.687011	0.767057	0.595615	0.56997	0.780501	0.706304	1.11571	0.763944	1.20805	1.12974	0.621024	0.686474	0.385737	0.42177	0.314984
8	0.712975	1.00074	0.0159084	0.0661382	0.904432	1.37176	1.08107	NaN	0.251124	0.272529	0.592035	0.458969	0.542361	0.760967	0.262598	0.128355	0.48504	0.166356	0.684798	0.56012	0.518756	0.548591	0.710415	0.76316	0.743536	1.02918	0.401768	0.223525	0.404622	0.402862	0.483757	0.428483	0.729755	0.715485	0.592947	0.659072	0.360209	0.609603	0.511339	0.721505	0.963574	1.0188	1.04649	1.31005	0.715053	0.764529	0.475939	0.475535	0.425454
9	0.618892	0.426986	0.677475	0.622478	0.320193	0.27531	0.356356	0.251124	NaN	0.656074	0.900259	0.700264	0.290762	0.275044	0.414636	0.432438	0.0905553	0.343942	0.26961	0.370777	0.0774134	0.143843	0.393388	0.414472	0.595077	0.34682	0.0315151	0.0913408	0.180125	0.288185	0.463482	0.51449	0.283047	0.149411	0.225417	0.13821	0.495622	0.350758	0.55726	0.42227	0.186236	0.175821	0.196072	0.201192	0.250594	0.393795	0.155551	0.192112	0.20218
10	0.427575	0.51465	0.668767	0.628985	-0.0185847	0.118498	0.0920063	0.272529	0.656074	NaN	0.370872	1.0119	-0.0248174	0.0534744	0.342628	0.467427	0.111856	0.647245	0.357863	0.53223	0.130548	0.255357	0.348599	0.598729	0.323731	0.517887	0.0441911	0.251135	0.142711	0.379907	0.294418	0.491516	-0.0218549	-0.0815859	0.0611278	-0.0371033	0.127475	0.12732	0.191158	0.285688	-0.0240758	0.136648	0.0150559	0.0639849	0.194427	0.299415	0.155534	0.151144	0.212268
11	0.745715	0.529574	0.497924	0.489771	0.739418	0.669142	0.810035	0.592035	0.900259	0.370872	NaN	0.801189	0.690928	0.68745	0.226512	0.14466	0.0881656	0.225202	0.383937	0.535663	0.162983	0.219348	0.522383	0.485766	0.710896	0.497729	0.171817	0.0233444	0.206393	0.280591	0.622384	0.593678	0.635648	0.50077	0.324775	0.325498	0.748473	0.651376	0.775866	0.666088	0.604003	0.453245	0.530557	0.520672	0.511765	0.740826	0.207153	0.286499	0.0576863
12	0.499509	0.483813	0.538441	0.55608	0.196766	0.320127	0.311793	0.458969	0.700264	1.0119	0.801189	NaN	0.157201	0.241551	0.148217	0.207208	-0.0278445	0.422396	0.332759	0.533018	0.0952403	0.229644	0.357346	0.55143	0.426122	0.525611	0.0792657	0.108708	0.107905	0.293267	0.373593	0.61997	0.145104	0.0628542	0.023231	0.00156892	0.339215	0.451346	0.386102	0.49042	0.218074	0.264919	0.163855	0.231025	0.280698	0.473199	0.126856	0.12238	0.0168126
13	0.36516	0.359185	0.246598	0.273184	0.914596	0.797372	0.801505	0.542361	0.290762	-0.0248174	0.690928	0.157201	NaN	1.49298	0.159093	0.0844449	0.311653	0.0737885	0.282424	0.4167	0.147063	0.150996	0.302757	0.180299	0.428859	0.363582	0.12111	-0.0998842	0.115292	0.120698	0.522506	0.258911	1.59829	1.31223	0.826948	0.835483	0.882003	0.513515	0.608966	0.56162	0.449258	0.353146	0.681701	0.613292	0.506336	0.580141	0.301439	0.37908	0.137573
14	0.458223	0.522724	0.20157	0.236268	0.959969	0.941417	0.934729	0.760967	0.275044	0.0534744	0.68745	0.241551	1.49298	NaN	0.206561	0.125765	0.423509	0.110657	0.383782	0.52584	0.215003	0.201322	0.382613	0.295898	0.475552	0.50361	0.216343	0.0307949	0.235467	0.214946	0.565504	0.361547	1.36808	1.4058	0.947307	0.967473	0.86242	0.621149	0.694655	0.685988	0.576991	0.440947	0.851197	0.807677	0.625317	0.720001	0.34902	0.394791	0.226918
15	0.709626	0.700596	0.634375	0.543552	0.181247	0.248344	0.308671	0.262598	0.414636	0.342628	0.226512	0.148217	0.159093	0.206561	NaN	1.22539	0.666423	0.570261	0.483922	0.382853	0.675722	0.636355	0.685122	0.564823	0.320429	0.394054	0.189047	0.424775	0.416067	0.498718	0.244837	0.186607	0.16939	0.210534	0.435511	0.254937	-0.020673	-0.12132	0.0831212	-0.0559973	0.112297	0.189292	0.242064	0.256841	0.192683	0.226349	0.23305	0.194715	0.884998
16	0.507425	0.567643	0.746304	0.693905	0.0119798	0.108723	0.13393	0.128355	0.432438	0.467427	0.14466	0.207208	0.0844449	0.125765	1.22539	NaN	0.524732	0.635876	0.326549	0.356802	0.455972	0.542749	0.476974	0.529566	0.170617	0.363428	0.0797578	0.536356	0.361858	0.53223	0.168709	0.163794	0.0870408	0.130291	0.344628	0.163463	-0.03045	-0.162074	-0.0343596	-0.114907	-0.127203	0.053922	0.0479805	0.098152	0.0163876	0.087453	0.11514	0.0792726	0.838622
17	0.517349	0.71142	0.173217	0.155979	0.396356	0.479868	0.465367	0.48504	0.0905553	0.111856	0.0881656	-0.0278445	0.311653	0.423509	0.666423	0.524732	NaN	0.5156	0.772469	0.52531	0.778927	0.615435	0.63589	0.51943	0.281077	0.524975	0.455032	0.481214	0.570226	0.426612	0.169873	0.0423654	0.405037	0.513326	0.738599	0.624802	0.153199	0.112251	0.21197	0.254524	0.318728	0.404912	0.518875	0.509301	0.380104	0.304059	0.503691	0.47264	0.665583
18	0.412338	0.476379	0.717727	0.693826	0.00560056	0.107498	0.0835785	0.166356	0.343942	0.647245	0.225202	0.422396	0.0737885	0.110657	0.570261	0.635876	0.5156	NaN	0.459396	0.713115	0.385284	0.602345	0.427951	0.622424	0.203825	0.413881	0.0280884	0.365481	0.228378	0.48685	0.233718	0.263488	0.0784844	0.136301	0.199226	0.0283457	0.125403	0.0267149	0.0782759	0.0995578	-0.0952292	0.0298476	0.0235474	0.0413461	0.184272	0.312981	0.257815	0.246992	0.396412
19	0.70306	0.896115	0.196964	0.152595	0.502896	0.540368	0.532928	0.684798	0.26961	0.357863	0.383937	0.332759	0.282424	0.383782	0.483922	0.326549	0.772469	0.459396	NaN	0.784153	0.744017	0.696051	1.04148	0.867918	0.552626	0.784861	0.704161	0.526145	0.642131	0.553061	0.25898	0.271938	0.39847	0.422634	0.523545	0.450206	0.24228	0.259378	0.443015	0.49307	0.633645	0.806623	0.532091	0.557441	0.611409	0.531468	0.447819	0.369345	0.443277
20	0.617706	0.678773	0.503111	0.525661	0.448813	0.482467	0.469549	0.56012	0.370777	0.53223	0.535663	0.533018	0.4167	0.52584	0.382853	0.356802	0.52531	0.713115	0.784153	NaN	0.401637	0.45444	0.63029	0.824046	0.39101	0.656989	0.310103	0.346416	0.388473	0.510874	0.393293	0.366003	0.426024	0.434926	0.475462	0.35918	0.365156	0.262563	0.453168	0.530846	0.327273	0.406861	0.388824	0.353918	0.499992	0.622371	0.392314	0.425563	0.178329
21	0.663317	0.802613	0.0998604	0.0575243	0.318888	0.425402	0.400314	0.518756	0.0774134	0.130548	0.162983	0.0952403	0.147063	0.215003	0.675722	0.455972	0.778927	0.385284	0.744017	0.401637	NaN	1.09493	0.970409	0.739017	0.512098	0.614837	0.703695	0.582756	0.735126	0.550402	0.0691812	0.139193	0.227842	0.298648	0.398856	0.276045	-0.0907056	0.0647937	0.099313	0.145763	0.445826	0.581842	0.438465	0.507344	0.419334	0.402847	0.37306	0.324107	0.627106
22	0.599437	0.85481	0.158196	0.141461	0.268336	0.452919	0.325895	0.548591	0.143843	0.255357	0.219348	0.229644	0.150996	0.201322	0.636355	0.542749	0.615435	0.602345	0.696051	0.45444	1.09493	NaN	0.805625	0.865447	0.466647	0.76327	0.524204	0.685129	0.621186	0.631275	0.131048	0.19283	0.269473	0.309623	0.357784	0.220108	-0.0505638	0.0912365	0.0694103	0.132284	0.334746	0.54444	0.359	0.473343	0.373524	0.397144	0.393321	0.366929	0.714954
23	1.16696	1.11435	0.326719	0.287653	0.538333	0.592398	0.701635	0.710415	0.393388	0.348599	0.522383	0.357346	0.302757	0.382613	0.685122	0.476974	0.63589	0.427951	1.04148	0.63029	0.970409	0.805625	NaN	1.1892	0.693865	0.872001	0.579286	0.5099	0.706323	0.539634	0.287973	0.275899	0.405401	0.390982	0.408528	0.29981	0.0924666	0.13194	0.298777	0.307742	0.740426	0.885283	0.569915	0.60835	0.57366	0.601462	0.310223	0.298559	0.560674
24	0.838492	1.10745	0.367537	0.354147	0.341964	0.503956	0.516488	0.76316	0.414472	0.598729	0.485766	0.55143	0.180299	0.295898	0.564823	0.529566	0.51943	0.622424	0.867918	0.824046	0.739017	0.865447	1.1892	NaN	0.604922	1.15484	0.506141	0.613614	0.609777	0.799487	0.309743	0.360232	0.289247	0.282774	0.361613	0.224277	0.0836899	0.158333	0.233383	0.344099	0.502247	0.835489	0.420604	0.529826	0.456745	0.542739	0.296967	0.279712	0.550074
25	0.706051	0.709332	0.208993	0.214986	0.663888	0.719738	0.690837	0.743536	0.595077	0.323731	0.710896	0.426122	0.428859	0.475552	0.320429	0.170617	0.281077	0.203825	0.552626	0.39101	0.512098	0.466647	0.693865	0.604922	NaN	0.732391	0.459973	0.214855	0.430069	0.322587	0.505413	0.363966	0.548286	0.429333	0.436973	0.386424	0.416816	0.472054	0.68636	0.602293	0.798973	0.653596	0.743989	0.75754	0.637282	0.690179	0.371503	0.328027	0.373026
26	0.671938	0.957964	0.17682	0.206091	0.606034	0.824224	0.646756	1.02918	0.34682	0.517887	0.497729	0.525611	0.363582	0.50361	0.394054	0.363428	0.524975	0.413881	0.784861	0.656989	0.614837	0.76327	0.872001	1.15484	0.732391	NaN	0.49959	0.509773	0.497502	0.609715	0.365763	0.445223	0.480733	0.467726	0.48341	0.419778	0.233904	0.365472	0.390544	0.604997	0.642181	1.00593	0.663816	0.804612	0.626819	0.675378	0.410858	0.367084	0.480383
27	0.413412	0.579396	-0.109449	-0.161211	0.344623	0.331606	0.322474	0.401768	0.0315151	0.0441911	0.171817	0.0792657	0.12111	0.216343	0.189047	0.0797578	0.455032	0.0280884	0.704161	0.310103	0.703695	0.524204	0.579286	0.506141	0.459973	0.49959	NaN	0.682937	0.833092	0.472642	0.0105953	0.0362381	0.240831	0.249245	0.349286	0.302297	0.0750825	0.21654	0.320334	0.314003	0.548643	0.653064	0.386959	0.415183	0.397653	0.314129	0.316003	0.261822	0.245381
28	0.324441	0.572748	0.104711	0.0468133	-0.0196989	0.0655792	0.0540189	0.223525	0.0913408	0.251135	0.0233444	0.108708	-0.0998842	0.0307949	0.424775	0.536356	0.481214	0.365481	0.526145	0.346416	0.582756	0.685129	0.5099	0.613614	0.214855	0.509773	0.682937	NaN	0.813232	0.839657	-0.0560589	0.0906739	-0.0172018	0.0376747	0.248476	0.141615	-0.131431	-0.02968	0.0717031	0.074254	0.153951	0.3448	0.116223	0.182627	0.212101	0.185073	0.165731	0.121584	0.522232
29	0.614557	0.746151	0.0885684	0.0457722	0.234771	0.275711	0.418496	0.404622	0.180125	0.142711	0.206393	0.107905	0.115292	0.235467	0.416067	0.361858	0.570226	0.228378	0.642131	0.388473	0.735126	0.621186	0.706323	0.609777	0.430069	0.497502	0.833092	0.813232	NaN	0.688117	0.235616	0.178926	0.2069	0.228918	0.50597	0.403801	0.140408	0.208392	0.364205	0.296113	0.448487	0.501804	0.449488	0.4697	0.3685	0.340293	0.294017	0.210678	0.545328
30	0.466097	0.711598	0.293539	0.247462	0.125578	0.222632	0.274097	0.402862	0.288185	0.379907	0.280591	0.293267	0.120698	0.214946	0.498718	0.53223	0.426612	0.48685	0.553061	0.510874	0.550402	0.631275	0.539634	0.799487	0.322587	0.609715	0.472642	0.839657	0.688117	NaN	0.250126	0.358891	0.208068	0.213949	0.436061	0.314806	0.154644	0.194252	0.220208	0.262471	0.193331	0.389595	0.268759	0.356293	0.351572	0.406603	0.285609	0.224736	0.570016
31	0.460423	0.368199	0.378927	0.429751	0.377444	0.478691	0.622184	0.483757	0.463482	0.294418	0.622384	0.373593	0.522506	0.565504	0.244837	0.168709	0.169873	0.233718	0.25898	0.393293	0.0691812	0.131048	0.287973	0.309743	0.505413	0.365763	0.0105953	-0.0560589	0.235616	0.250126	NaN	0.769409	0.502235	0.429739	0.50493	0.463259	0.607494	0.493363	0.50731	0.378831	0.325741	0.204069	0.602595	0.586086	0.561587	0.680775	0.365743	0.337508	0.203389
32	0.352183	0.324665	0.354893	0.35904	0.217268	0.341672	0.37922	0.428483	0.51449	0.491516	0.593678	0.61997	0.258911	0.361547	0.186607	0.163794	0.0423654	0.263488	0.271938	0.366003	0.139193	0.19283	0.275899	0.360232	0.363966	0.445223	0.0362381	0.0906739	0.178926	0.358891	0.769409	NaN	0.198367	0.151607	0.213989	0.15872	0.423794	0.485253	0.39542	0.374836	0.180116	0.184358	0.315014	0.379257	0.417579	0.654262	0.199691	0.16328	0.072597
33	0.467754	0.524903	0.13261	0.175395	1.00858	0.978101	0.909814	0.729755	0.283047	-0.0218549	0.635648	0.145104	1.59829	1.36808	0.16939	0.0870408	0.405037	0.0784844	0.39847	0.426024	0.227842	0.269473	0.405401	0.289247	0.548286	0.480733	0.240831	-0.0172018	0.2069	0.208068	0.502235	0.198367	NaN	1.59014	0.927588	0.993324	0.795407	0.56542	0.613116	0.639477	0.619521	0.54033	0.854059	0.83673	0.603755	0.637016	0.398448	0.45588	0.276701
34	0.445397	0.53591	0.105604	0.131258	0.927404	0.941121	0.83699	0.715485	0.149411	-0.0815859	0.50077	0.0628542	1.31223	1.4058	0.210534	0.130291	0.513326	0.136301	0.422634	0.434926	0.298648	0.309623	0.390982	0.282774	0.429333	0.467726	0.249245	0.0376747	0.228918	0.213949	0.429739	0.151607	1.59014	NaN	0.984142	1.07279	0.695433	0.512454	0.503015	0.558003	0.567898	0.504049	0.859783	0.820308	0.644086	0.650622	0.446053	0.489187	0.327984
35	0.418512	0.599369	0.133043	0.147016	0.593246	0.652487	0.687011	0.592947	0.225417	0.0611278	0.324775	0.023231	0.826948	0.947307	0.435511	0.344628	0.738599	0.199226	0.523545	0.475462	0.398856	0.357784	0.408528	0.361613	0.436973	0.48341	0.349286	0.248476	0.50597	0.436061	0.50493	0.213989	0.927588	0.984142	NaN	1.48982	0.691235	0.401962	0.588406	0.464104	0.429464	0.421829	0.866027	0.813296	0.593113	0.547729	0.601332	0.548815	0.570752
36	0.352417	0.501066	-0.0366175	-0.00383669	0.738903	0.760171	0.767057	0.659072	0.13821	-0.0371033	0.325498	0.00156892	0.835483	0.967473	0.254937	0.163463	0.624802	0.0283457	0.450206	0.35918	0.276045	0.220108	0.29981	0.224277	0.386424	0.419778	0.302297	0.141615	0.403801	0.314806	0.463259	0.15872	0.993324	1.07279	1.48982	NaN	0.697828	0.513289	0.643133	0.603383	0.539167	0.454945	1.03322	0.948812	0.602421	0.535143	0.6306	0.610649	0.433014
37	0.263344	0.218073	0.294544	0.314357	0.607818	0.450962	0.595615	0.360209	0.495622	0.127475	0.748473	0.339215	0.882003	0.86242	-0.020673	-0.03045	0.153199	0.125403	0.24228	0.365156	-0.0907056	-0.0505638	0.0924666	0.0836899	0.416816	0.233904	0.0750825	-0.131431	0.140408	0.154644	0.607494	0.423794	0.795407	0.695433	0.691235	0.697828	NaN	0.888821	1.0475	0.756842	0.345589	0.209214	0.510744	0.450986	0.383317	0.521358	0.27441	0.297747	-0.0159627
38	0.25848	0.271625	0.0169451	0.0840475	0.553431	0.550496	0.56997	0.609603	0.350758	0.12732	0.651376	0.451346	0.513515	0.621149	-0.12132	-0.162074	0.112251	0.0267149	0.259378	0.262563	0.0647937	0.0912365	0.13194	0.158333	0.472054	0.365472	0.21654	-0.02968	0.208392	0.194252	0.493363	0.485253	0.56542	0.512454	0.401962	0.513289	0.888821	NaN	0.830087	1.03231	0.515308	0.38362	0.535911	0.616288	0.35835	0.509016	0.208123	0.244751	-0.0125486
39	0.457466	0.346597	0.151634	0.152845	0.781746	0.547747	0.780501	0.511339	0.55726	0.191158	0.775866	0.386102	0.608966	0.694655	0.0831212	-0.0343596	0.21197	0.0782759	0.443015	0.453168	0.099313	0.0694103	0.298777	0.233383	0.68636	0.390544	0.320334	0.0717031	0.364205	0.220208	0.50731	0.39542	0.613116	0.503015	0.588406	0.643133	1.0475	0.830087	NaN	1.08934	0.744378	0.412718	0.686318	0.57227	0.50813	0.552597	0.31559	0.3318	0.00394295
40	0.386602	0.401195	0.0176675	0.0613801	0.778569	0.708119	0.706304	0.721505	0.42227	0.285688	0.666088	0.49042	0.56162	0.685988	-0.0559973	-0.114907	0.254524	0.0995578	0.49307	0.530846	0.145763	0.132284	0.307742	0.344099	0.602293	0.604997	0.314003	0.074254	0.296113	0.262471	0.378831	0.374836	0.639477	0.558003	0.464104	0.603383	0.756842	1.03231	1.08934	NaN	0.728974	0.645919	0.63562	0.624787	0.475335	0.529115	0.265878	0.31568	-0.0259306
41	0.723437	0.643979	-0.166991	-0.140985	0.986761	0.92202	1.11571	0.963574	0.186236	-0.0240758	0.604003	0.218074	0.449258	0.576991	0.112297	-0.127203	0.318728	-0.0952292	0.633645	0.327273	0.445826	0.334746	0.740426	0.502247	0.798973	0.642181	0.548643	0.153951	0.448487	0.193331	0.325741	0.180116	0.619521	0.567898	0.429464	0.539167	0.345589	0.515308	0.744378	0.728974	NaN	1.09311	1.07458	1.01202	0.685984	0.614918	0.330222	0.332062	0.203859
42	0.649618	0.821921	-0.145079	-0.121119	0.73641	0.850109	0.763944	1.0188	0.175821	0.136648	0.453245	0.264919	0.353146	0.440947	0.189292	0.053922	0.404912	0.0298476	0.806623	0.406861	0.581842	0.54444	0.885283	0.835489	0.653596	1.00593	0.653064	0.3448	0.501804	0.389595	0.204069	0.184358	0.54033	0.504049	0.421829	0.454945	0.209214	0.38362	0.412718	0.645919	1.09311	NaN	0.736246	0.874788	0.583118	0.5106	0.316435	0.304111	0.329464
43	0.650239	0.699044	-0.0899932	-0.0560599	0.980246	1.15621	1.20805	1.04649	0.196072	0.0150559	0.530557	0.163855	0.681701	0.851197	0.242064	0.0479805	0.518875	0.0235474	0.532091	0.388824	0.438465	0.359	0.569915	0.420604	0.743989	0.663816	0.386959	0.116223	0.449488	0.268759	0.602595	0.315014	0.854059	0.859783	0.866027	1.03322	0.510744	0.535911	0.686318	0.63562	1.07458	0.736246	NaN	1.76203	0.980228	0.886082	0.679324	0.62331	0.423961
44	0.64123	0.817561	-0.106769	-0.0481462	0.911212	1.28704	1.12974	1.31005	0.201192	0.0639849	0.520672	0.231025	0.613292	0.807677	0.256841	0.098152	0.509301	0.0413461	0.557441	0.353918	0.507344	0.473343	0.60835	0.529826	0.75754	0.804612	0.415183	0.182627	0.4697	0.356293	0.586086	0.379257	0.83673	0.820308	0.813296	0.948812	0.450986	0.616288	0.57227	0.624787	1.01202	0.874788	1.76203	NaN	0.879121	0.861559	0.648477	0.581602	0.52307
45	0.589122	0.629566	0.0479073	0.0181503	0.606527	0.708401	0.621024	0.715053	0.250594	0.194427	0.511765	0.280698	0.506336	0.625317	0.192683	0.0163876	0.380104	0.184272	0.611409	0.499992	0.419334	0.373524	0.57366	0.456745	0.637282	0.626819	0.397653	0.212101	0.3685	0.351572	0.561587	0.417579	0.603755	0.644086	0.593113	0.602421	0.383317	0.35835	0.50813	0.475335	0.685984	0.583118	0.980228	0.879121	NaN	1.40568	0.80799	0.741498	0.289903
46	0.670211	0.667303	0.255128	0.240761	0.617504	0.753215	0.686474	0.764529	0.393795	0.299415	0.740826	0.473199	0.580141	0.720001	0.226349	0.087453	0.304059	0.312981	0.531468	0.622371	0.402847	0.397144	0.601462	0.542739	0.690179	0.675378	0.314129	0.185073	0.340293	0.406603	0.680775	0.654262	0.637016	0.650622	0.547729	0.535143	0.521358	0.509016	0.552597	0.529115	0.614918	0.5106	0.886082	0.861559	1.40568	NaN	0.645534	0.628854	0.226926
47	0.398218	0.484906	0.044115	0.0399274	0.409728	0.53859	0.385737	0.475939	0.155551	0.155534	0.207153	0.126856	0.301439	0.34902	0.23305	0.11514	0.503691	0.257815	0.447819	0.392314	0.37306	0.393321	0.310223	0.296967	0.371503	0.410858	0.316003	0.165731	0.294017	0.285609	0.365743	0.199691	0.398448	0.446053	0.601332	0.6306	0.27441	0.208123	0.31559	0.265878	0.330222	0.316435	0.679324	0.648477	0.80799	0.645534	NaN	1.54559	0.37669
48	0.41345	0.443788	0.0758306	0.0783538	0.507906	0.576739	0.42177	0.475535	0.192112	0.151144	0.286499	0.12238	0.37908	0.394791	0.194715	0.0792726	0.47264	0.246992	0.369345	0.425563	0.324107	0.366929	0.298559	0.279712	0.328027	0.367084	0.261822	0.121584	0.210678	0.224736	0.337508	0.16328	0.45588	0.489187	0.548815	0.610649	0.297747	0.244751	0.3318	0.31568	0.332062	0.304111	0.62331	0.581602	0.741498	0.628854	1.54559	NaN	0.245245
49	0.577987	0.86856	0.234885	0.209915	0.157234	0.362803	0.314984	0.425454	0.20218	0.212268	0.0576863	0.0168126	0.137573	0.226918	0.884998	0.838622	0.665583	0.396412	0.443277	0.178329	0.627106	0.714954	0.560674	0.550074	0.373026	0.480383	0.245381	0.522232	0.545328	0.570016	0.203389	0.072597	0.276701	0.327984	0.570752	0.433014	-0.0159627	-0.0125486	0.00394295	-0.0259306	0.203859	0.329464	0.423961	0.52307	0.289903	0.226926	0.37669	0.245245	NaN
50	0.281901	0.355169	0.437823	0.433071	0.504171	0.451113	0.51099	0.304593	0.200083	0.0962616	0.395641	0.091771	1.01625	0.978013	0.310905	0.314536	0.453723	0.260437	0.241055	0.490714	0.0977854	0.0920231	0.194867	0.164929	0.190235	0.262641	0.0722596	0.0882859	0.219037	0.235458	0.370328	0.138481	0.794614	0.835729	0.838508	0.7805	0.705621	0.255586	0.485657	0.356786	0.159705	0.120491	0.440123	0.345175	0.318744	0.359759	0.283316	0.350819	0.264454
51	0.269405	0.338178	0.417109	0.421829	0.616964	0.53169	0.516225	0.350081	0.208635	0.085888	0.467076	0.140646	1.1292	1.09394	0.231635	0.21454	0.426964	0.269069	0.273494	0.540332	0.104995	0.0922321	0.182444	0.133736	0.240578	0.254689	0.0946457	0.0262557	0.151398	0.180942	0.338735	0.118095	0.896186	0.949113	0.808627	0.796442	0.752489	0.346297	0.509236	0.439299	0.200687	0.127894	0.457155	0.371979	0.379474	0.420858	0.362471	0.443325	0.189866
52	0.186502	0.284772	-0.193537	-0.305278	0.0739827	0.0855561	0.0446251	0.19442	-0.00639517	0.127449	0.0424806	0.065601	-0.17473	-0.0514007	0.0495688	-0.0996569	0.158929	0.0923889	0.46788	0.196533	0.380022	0.347583	0.299692	0.301429	0.341172	0.312014	0.595811	0.538536	0.556052	0.357778	0.0224255	0.148159	-0.11087	-0.0772353	0.139647	0.0961771	-0.0301617	0.0594426	0.279266	0.22891	0.324305	0.348623	0.223465	0.206466	0.378329	0.249834	0.338486	0.237686	0.154529
53	0.967197	0.648837	0.660188	0.597762	0.504697	0.461578	0.480838	0.404159	0.520721	0.414788	0.669465	0.486174	0.358784	0.383653	0.533985	0.396135	0.249575	0.409554	0.488868	0.627051	0.439183	0.370525	0.75734	0.579006	0.490711	0.452041	0.216693	0.151826	0.2489	0.254249	0.285773	0.33565	0.323994	0.344004	0.210703	0.131605	0.204843	0.123877	0.297774	0.237897	0.412534	0.365271	0.316813	0.270669	0.480004	0.625626	0.251473	0.320946	0.25999
54	0.918609	0.915509	0.764337	0.698919	0.369645	0.516242	0.400761	0.507011	0.485664	0.603852	0.514408	0.517758	0.337181	0.380414	0.817804	0.699352	0.430238	0.636203	0.542819	0.680402	0.550824	0.587023	0.727962	0.730807	0.486794	0.583882	0.176053	0.286331	0.27072	0.452319	0.342988	0.353763	0.346465	0.396166	0.35994	0.249856	0.139826	0.0695493	0.170072	0.171658	0.252838	0.341895	0.340352	0.344118	0.493168	0.615331	0.368908	0.40064	0.577694
55	0.619933	0.436231	1.12908	1.08894	0.297937	0.291176	0.303815	0.191853	0.596059	0.556654	0.630769	0.585987	0.445777	0.407211	0.494974	0.500157	0.219658	0.662044	0.265013	0.633115	0.218188	0.224816	0.382643	0.355381	0.327318	0.258202	-0.0125274	0.0360745	0.0612164	0.234372	0.35888	0.356548	0.346117	0.356989	0.230556	0.122923	0.359223	0.139367	0.247731	0.187706	0.03352	0.0024934	0.132913	0.0811991	0.316591	0.528543	0.226578	0.312602	0.166772
56	0.738374	1.02469	-0.014351	0.00786608	0.754664	1.02435	0.891573	1.05285	0.179225	0.0839323	0.396168	0.142551	0.525205	0.682229	0.447193	0.278935	0.690315	0.162515	0.729607	0.383667	0.734621	0.692505	0.799841	0.66055	0.829447	0.872281	0.556002	0.343915	0.589999	0.442527	0.391653	0.233922	0.745951	0.751126	0.788859	0.768294	0.291521	0.396443	0.428683	0.480217	0.913514	0.926782	1.19148	1.32579	0.77205	0.665505	0.550074	0.456204	0.814309
57	0.757215	0.956959	0.0169279	0.0360996	0.841407	1.14532	0.897558	1.04308	0.198588	0.0798829	0.423668	0.141023	0.591172	0.741755	0.392017	0.210589	0.659717	0.182993	0.679387	0.437267	0.655328	0.626606	0.733829	0.578461	0.83961	0.774692	0.48401	0.260201	0.482712	0.357755	0.473843	0.268768	0.823657	0.850841	0.769177	0.770916	0.316104	0.359976	0.428237	0.446414	0.886856	0.810976	1.32682	1.33644	0.952614	0.826118	0.715087	0.632762	0.670683
58	0.546686	0.605342	0.0146491	0.0204954	0.637969	0.793453	0.615095	0.634943	0.179413	0.0453518	0.292371	0.0535606	0.500938	0.592334	0.356121	0.195307	0.634372	0.13655	0.512538	0.381269	0.450016	0.388942	0.471281	0.338362	0.539603	0.517573	0.368549	0.189081	0.369636	0.266039	0.416684	0.201577	0.63415	0.659278	0.826079	0.86309	0.309066	0.214357	0.404174	0.337085	0.56258	0.478391	1.03478	0.939351	0.935854	0.751586	1.33218	1.08945	0.492843
59	0.565974	0.629501	0.0332565	0.0366538	0.66754	0.762692	0.629937	0.634135	0.240308	0.0704552	0.338562	0.0659908	0.528579	0.614037	0.374763	0.199668	0.661136	0.152027	0.530013	0.418121	0.44308	0.397834	0.448452	0.334907	0.488576	0.472497	0.365936	0.181835	0.368569	0.277656	0.426785	0.197211	0.647919	0.694861	0.893481	0.93916	0.381982	0.288312	0.487224	0.392222	0.547908	0.471126	1.0025	0.898997	0.929614	0.740503	1.31608	1.23632	0.475876
60	0.505048	0.474793	0.651811	0.512596	-0.0405514	-0.0123112	0.0932299	0.057867	0.524524	0.475124	0.175672	0.215048	-0.0599902	0.0285619	0.956219	0.983545	0.353662	0.456368	0.329117	0.258264	0.357526	0.33722	0.406489	0.400574	0.216185	0.224493	0.0920498	0.418618	0.416887	0.503072	0.243833	0.23425	-0.0388657	-0.0139576	0.306516	0.143295	0.0751424	-0.0670249	0.13562	-0.0627	-0.0648018	0.0187441	0.0526003	0.0680084	0.101387	0.125056	0.173165	0.0686594	0.681909
61	0.699293	0.697432	0.911783	0.871117	0.16289	0.239171	0.262984	0.258558	0.703664	0.761672	0.480982	0.568963	0.20997	0.219404	0.733046	0.991944	0.312629	0.631181	0.369869	0.509948	0.345801	0.423971	0.555522	0.650679	0.281905	0.434817	0.0569417	0.326301	0.272902	0.512929	0.252001	0.309187	0.212964	0.208675	0.259476	0.135889	0.14673	0.0267071	0.0790875	0.103867	-0.0142202	0.165796	0.0907783	0.146436	0.186964	0.305766	0.197421	0.221981	0.542184
62	0.502388	0.536415	0.491753	0.491327	0.35616	0.467054	0.500585	0.412691	0.332078	0.170892	0.365603	0.186493	0.493138	0.470945	0.690426	0.643439	0.463336	0.316175	0.304983	0.273301	0.413114	0.472476	0.419179	0.381879	0.284405	0.310045	0.169531	0.137308	0.293341	0.363305	0.399388	0.211031	0.506516	0.514803	0.523796	0.419836	0.238437	0.202739	0.095296	0.0830828	0.160615	0.198958	0.367898	0.428031	0.144571	0.259178	0.268533	0.249228	0.63777
63	0.425716	0.655141	0.393162	0.406743	0.158573	0.292818	0.310944	0.344574	0.279071	0.317353	0.202282	0.226333	0.273981	0.331527	0.711207	0.992933	0.570979	0.425608	0.41054	0.351756	0.469467	0.558036	0.435685	0.512909	0.236973	0.483449	0.289546	0.610415	0.518283	0.720895	0.190346	0.229749	0.305809	0.331523	0.528759	0.413997	0.127635	0.089207	0.0832664	0.107331	0.0519947	0.237902	0.28399	0.367447	0.163348	0.2156	0.24418	0.140639	0.832067
64	0.39373	0.467315	0.0667786	0.108754	0.50817	0.621249	0.613515	0.57967	0.145247	-0.0622815	0.243126	0.0032161	0.508144	0.509114	0.36458	0.253915	0.416747	0.0565656	0.290884	0.192417	0.342269	0.406603	0.376778	0.27871	0.339921	0.3999	0.0844665	0.01529	0.288512	0.217993	0.448977	0.30273	0.626036	0.594905	0.624579	0.643216	0.278801	0.269888	0.20853	0.226694	0.398627	0.398867	0.65472	0.701143	0.324904	0.357363	0.398618	0.324391	0.559917
65	0.280043	0.497397	-0.17823	-0.145326	0.395311	0.533097	0.453361	0.509347	0.0209322	-0.103331	0.0777296	-0.124574	0.357562	0.431833	0.248636	0.206989	0.416802	-0.0967297	0.319922	0.0997838	0.312275	0.316806	0.328989	0.244675	0.336955	0.446796	0.284445	0.231952	0.42714	0.30183	0.297835	0.197579	0.489404	0.463265	0.653372	0.685566	0.200833	0.185439	0.230327	0.238763	0.408427	0.501565	0.65355	0.714026	0.363516	0.297315	0.388197	0.254836	0.580809
66	0.485284	0.581973	0.248679	0.212073	0.234467	0.379657	0.301308	0.402629	0.299244	0.348841	0.188473	0.217184	0.178536	0.280113	0.41723	0.351714	0.544774	0.391689	0.500877	0.491883	0.422229	0.4185	0.378621	0.415047	0.382286	0.42248	0.292591	0.33473	0.379419	0.459996	0.411996	0.354617	0.266972	0.303627	0.616436	0.540471	0.274928	0.144501	0.321213	0.220844	0.208738	0.246424	0.540975	0.517158	0.75218	0.669876	1.33417	1.03508	0.483799
67	0.467171	0.525661	0.174895	0.165387	0.359105	0.484111	0.348797	0.431127	0.276122	0.271348	0.241839	0.183302	0.284744	0.349511	0.315925	0.222039	0.48569	0.313235	0.401225	0.485198	0.349316	0.387488	0.344091	0.353591	0.345384	0.392485	0.235949	0.202665	0.262628	0.316666	0.375284	0.267543	0.370379	0.401369	0.608334	0.562476	0.256059	0.137716	0.289922	0.21788	0.236509	0.249107	0.563235	0.531672	0.752679	0.667002	1.53214	1.496	0.350522
68	0.402026	0.468394	0.176457	0.157748	0.342675	0.349378	0.309318	0.364126	0.189059	0.144454	0.235207	0.138809	0.251316	0.326483	0.379789	0.324829	0.396113	0.240301	0.370345	0.253623	0.478369	0.558336	0.392468	0.370714	0.340541	0.388012	0.635003	0.417988	0.491623	0.456982	0.137758	0.112533	0.340933	0.332972	0.297014	0.248218	0.0756267	0.24403	0.168462	0.218273	0.260296	0.28268	0.26893	0.332451	0.197671	0.242693	0.210585	0.246208	0.3763
69	0.366344	0.566561	0.273959	0.265289	0.206492	0.278754	0.241581	0.34237	0.197767	0.330978	0.18003	0.219526	0.251063	0.286285	0.46386	0.654927	0.445753	0.439492	0.416381	0.392378	0.444076	0.640397	0.452891	0.562647	0.213496	0.525718	0.471406	0.670192	0.489837	0.625729	0.0972731	0.143296	0.326649	0.335719	0.386768	0.264355	0.0457121	0.0789112	0.0721417	0.124852	0.107962	0.283654	0.201587	0.275085	0.165268	0.195218	0.234231	0.228842	0.527435
70	0.647595	0.753833	0.328197	0.315587	0.218205	0.33989	0.439504	0.492309	0.302732	0.344518	0.293235	0.278476	0.101468	0.232358	0.554532	0.525107	0.519851	0.527378	0.573174	0.477913	0.674869	0.806991	0.60911	0.674936	0.477353	0.532696	0.492088	0.65193	0.887056	0.804026	0.447031	0.416322	0.22316	0.255858	0.413419	0.336724	0.153328	0.261439	0.280831	0.237987	0.307394	0.335304	0.431975	0.490724	0.407773	0.484103	0.416945	0.347861	0.649931
71	0.426218	0.677854	0.321773	0.294824	0.0950894	0.223022	0.212955	0.389778	0.313017	0.497234	0.232281	0.340268	0.0708839	0.196427	0.441419	0.528537	0.395299	0.584667	0.552461	0.511615	0.491129	0.675119	0.502986	0.706701	0.391608	0.598607	0.498834	0.891012	0.647568	1.05901	0.288845	0.483681	0.15515	0.168123	0.36108	0.228543	0.122121	0.186363	0.221886	0.216594	0.145817	0.317946	0.273663	0.343939	0.41498	0.492064	0.359361	0.293222	0.526087
72	0.577662	0.711355	0.254063	0.234255	0.319792	0.518203	0.466138	0.556262	0.254917	0.328331	0.294085	0.24962	0.300264	0.425067	0.510266	0.408473	0.531229	0.403834	0.55094	0.570694	0.456795	0.514097	0.521869	0.581955	0.429669	0.619911	0.321886	0.430936	0.476984	0.55819	0.599748	0.433822	0.37523	0.439029	0.709007	0.607796	0.258901	0.149617	0.355451	0.253442	0.358807	0.39206	0.72407	0.691902	0.946304	0.872388	0.914023	0.763155	0.554179
73	0.508288	0.675535	0.211394	0.179051	0.398416	0.516199	0.466459	0.586099	0.339305	0.373779	0.419953	0.344671	0.345184	0.469795	0.336265	0.210277	0.474356	0.4114	0.639871	0.624051	0.447524	0.515869	0.507492	0.562225	0.516073	0.616027	0.411999	0.371725	0.450697	0.570841	0.504771	0.583756	0.419251	0.436369	0.623994	0.54315	0.401337	0.328731	0.507872	0.418356	0.392836	0.436884	0.626653	0.624649	0.994624	0.972639	0.852859	0.844357	0.315344
74	0.433887	0.469153	0.10053	0.0849956	0.430614	0.492621	0.415466	0.496408	0.188886	0.227419	0.332403	0.221363	0.33906	0.448375	0.196611	0.0943558	0.401619	0.27115	0.562801	0.546857	0.349339	0.358327	0.407159	0.394054	0.449601	0.552409	0.385183	0.285437	0.317541	0.402803	0.451445	0.364699	0.419819	0.443662	0.595948	0.565851	0.391219	0.302112	0.475547	0.418947	0.433491	0.428751	0.669623	0.611901	1.22665	0.984208	0.905593	0.833757	0.246725
75	0.597333	0.642698	0.208925	0.196582	0.497904	0.624249	0.500839	0.588249	0.323626	0.30121	0.454145	0.330653	0.406873	0.560328	0.305359	0.205593	0.461881	0.347866	0.547687	0.624765	0.448668	0.447015	0.506594	0.477123	0.535504	0.584718	0.330198	0.270806	0.33493	0.410325	0.50001	0.441018	0.486545	0.529949	0.614901	0.569832	0.389736	0.287914	0.45422	0.384105	0.45555	0.39771	0.764088	0.698256	1.16926	1.15753	1.07575	1.01838	0.319555
76	0.482276	0.287733	1.22702	1.07833	0.226531	0.13978	0.271854	0.0804743	0.791334	0.618204	0.742723	0.654787	0.363916	0.32884	0.383828	0.421427	0.0718797	0.545076	0.238144	0.583979	0.000184366	0.0573186	0.2929	0.303691	0.246726	0.154051	-0.0706281	0.0206117	0.0670772	0.275274	0.425745	0.488565	0.238758	0.172417	0.169181	0.0775688	0.519321	0.228922	0.448021	0.281774	0.0168085	-0.0645038	0.00968358	-0.0335511	0.149348	0.366978	0.0424264	0.143538	0.0256642
77	0.262629	0.219217	1.06857	1.01953	-0.0574652	-0.0652302	0.00223337	-0.0315215	0.560736	0.807794	0.308357	0.587303	0.063888	0.112875	0.370604	0.518922	0.0863037	0.694096	0.123588	0.543306	-0.0244859	0.0375655	0.13802	0.281399	0.154953	0.156132	-0.148012	0.147071	0.0519786	0.29269	0.238491	0.366669	-0.0398639	-0.0550497	0.0871286	-0.0418145	0.284197	0.0656544	0.259166	0.158108	-0.217492	-0.206661	-0.155399	-0.189088	0.000932671	0.19286	0.0296835	0.0487888	0.070021
78	0.377752	0.3263	0.951384	0.899449	0.303978	0.300039	0.299732	0.217719	0.461632	0.45246	0.720373	0.597305	0.664569	0.576666	0.233133	0.292737	0.163257	0.546658	0.306158	0.711899	0.0937088	0.152256	0.327314	0.35484	0.329127	0.31746	0.0212315	0.0271014	0.0475712	0.19468	0.422811	0.43698	0.46726	0.42897	0.254755	0.130064	0.564553	0.26137	0.354657	0.314395	0.0604856	0.0847797	0.112021	0.0677645	0.289751	0.483108	0.110409	0.164396	-0.0188892
79	0.323357	0.248834	1.07934	1.04698	0.147178	0.103661	0.166757	0.0585032	0.44044	0.514455	0.515689	0.54797	0.425968	0.41268	0.267883	0.335842	0.157825	0.655606	0.201781	0.679736	0.0273842	0.0692568	0.238684	0.286514	0.196223	0.203286	-0.04662	0.071822	0.0346201	0.192256	0.324774	0.328272	0.266531	0.273374	0.171842	0.053223	0.483747	0.158689	0.29125	0.213381	-0.0654157	-0.104101	-0.0251852	-0.0892924	0.164793	0.356446	0.0497375	0.099091	-0.0536774
80	0.294627	0.273417	0.639272	0.652392	0.379069	0.311774	0.393803	0.222503	0.331564	0.353729	0.585659	0.43775	0.718056	0.674786	0.121838	0.19829	0.272849	0.459477	0.362407	0.710765	0.0605686	0.118595	0.228005	0.262627	0.237626	0.298331	0.0759869	0.0250342	0.093821	0.165225	0.414161	0.314948	0.549185	0.541208	0.454966	0.36317	0.769116	0.345128	0.501747	0.476219	0.11854	0.117897	0.232634	0.151147	0.308362	0.433639	0.231896	0.30828	-0.0327164
81	0.227703	0.153281	0.77562	0.788659	0.303579	0.210754	0.268083	0.0959392	0.345941	0.32138	0.511937	0.380031	0.614307	0.557036	0.15195	0.201718	0.229879	0.522158	0.209473	0.636314	-0.0225448	0.0239627	0.150652	0.180028	0.139117	0.17514	-0.0724322	-0.0588512	-0.042305	0.0889962	0.334322	0.235294	0.431843	0.442272	0.314276	0.252929	0.610751	0.253941	0.382568	0.335955	-0.0124085	-0.083071	0.101157	0.0101239	0.236041	0.377926	0.18304	0.276516	-0.0932111
82	0.520876	0.484113	1.29847	1.14334	0.0186313	0.061965	0.122533	0.0905476	0.59783	0.790303	0.356486	0.510223	0.134038	0.136515	0.751584	0.885537	0.432619	0.947259	0.418369	0.620867	0.260508	0.345792	0.430559	0.513073	0.214623	0.325056	0.00496877	0.286834	0.266194	0.388066	0.3055	0.315756	0.0704708	0.0612546	0.20879	0.0535841	0.204231	0.0260865	0.181215	0.092034	-0.112748	-0.0129211	-0.0258368	-0.0309249	0.0742544	0.217044	0.159964	0.154805	0.399095
83	0.294375	0.240832	1.16742	1.04366	-0.27529	-0.233697	-0.147262	-0.141001	0.463566	0.799739	0.143217	0.460847	-0.166622	-0.123138	0.56231	0.738403	0.14383	0.927207	0.166348	0.457081	0.130691	0.204834	0.246967	0.390037	0.0663118	0.135893	-0.0887339	0.307715	0.165771	0.353894	0.150102	0.270443	-0.245118	-0.224367	-0.0538602	-0.257883	-0.00691027	-0.156452	-0.00972026	-0.116263	-0.348836	-0.251894	-0.299479	-0.297666	-0.072803	0.100355	-0.0286022	-0.0440636	0.214912
84	0.475836	0.464213	1.17705	1.05001	0.0925883	0.16081	0.172125	0.156283	0.449751	0.686685	0.453423	0.597791	0.27269	0.271605	0.485415	0.585163	0.263579	0.767709	0.384986	0.739339	0.216947	0.289226	0.396865	0.491119	0.247629	0.335273	0.0598067	0.234153	0.218545	0.362386	0.39068	0.420937	0.17324	0.169659	0.197611	0.0240852	0.26386	0.0364683	0.180429	0.107416	-0.0755245	0.00890618	0.0322895	0.0176728	0.246922	0.412027	0.207948	0.200289	0.210215
85	0.360015	0.284218	1.05443	1.02376	0.00520429	0.0119163	0.0666818	0.0169291	0.41304	0.63379	0.381597	0.557222	0.179399	0.217112	0.348677	0.432389	0.167123	0.761233	0.24114	0.701317	0.0781222	0.111709	0.267097	0.356645	0.149596	0.171093	-0.0489836	0.157727	0.0639329	0.24434	0.267638	0.320208	0.090366	0.11959	0.0936949	-0.0421581	0.244319	0.0112189	0.157668	0.0826212	-0.126447	-0.136774	-0.0742576	-0.125356	0.168283	0.345792	0.10891	0.140615	0.0112738
86	0.500481	0.592346	0.475024	0.46463	0.575941	0.5853	0.675692	0.540042	0.333957	0.250369	0.597899	0.34129	0.810675	0.883681	0.345712	0.337293	0.554608	0.413147	0.663462	0.762768	0.267867	0.322758	0.449653	0.458099	0.384791	0.515683	0.235116	0.217129	0.374811	0.36369	0.476617	0.327232	0.728309	0.759462	0.7915	0.657801	0.72194	0.424857	0.645848	0.565337	0.367233	0.379583	0.52871	0.4695	0.483352	0.542289	0.375119	0.371091	0.319061
87	0.348288	0.298741	0.826629	0.819749	0.309096	0.269934	0.292462	0.187874	0.387317	0.417103	0.615499	0.51	0.578332	0.570453	0.227167	0.252586	0.247916	0.613513	0.313843	0.859723	0.0476986	0.10673	0.275571	0.315699	0.21238	0.250061	-0.048019	0.0186608	0.0302148	0.20611	0.399654	0.341351	0.419388	0.437264	0.310386	0.231467	0.539541	0.216745	0.358511	0.313409	0.0317313	-0.0138342	0.160678	0.0740616	0.362679	0.552862	0.228631	0.306238	-0.0441986
88	0.383335	0.435577	-0.00175844	0.00748668	0.477992	0.597233	0.441772	0.504633	0.107105	0.071869	0.227094	0.0954527	0.339808	0.3797	0.172401	0.0416947	0.497416	0.193897	0.413472	0.376827	0.335179	0.356058	0.285712	0.249463	0.37549	0.388864	0.294099	0.113977	0.260777	0.21655	0.355337	0.147431	0.443023	0.490593	0.590023	0.666164	0.294325	0.242246	0.32602	0.313311	0.390918	0.334938	0.733222	0.675783	0.798652	0.64162	1.98808	1.65507	0.294196
89	0.443075	0.474146	0.0159555	0.0376595	0.563886	0.655209	0.488184	0.548616	0.15155	0.0788235	0.289324	0.113858	0.393436	0.417647	0.149014	0.011462	0.462423	0.179719	0.382544	0.370658	0.367772	0.380382	0.316732	0.271791	0.445917	0.386795	0.286773	0.0643538	0.21531	0.206917	0.35049	0.152998	0.517639	0.549876	0.534841	0.611259	0.293869	0.273967	0.321489	0.333842	0.436459	0.367457	0.724674	0.678289	0.827434	0.690188	1.4202	1.65474	0.270652
90	0.496774	0.4862	-0.0510331	-0.0304473	0.829806	0.879537	0.771781	0.708355	0.160852	0.0402141	0.508437	0.161988	0.613404	0.74557	0.0857674	-0.0842354	0.371581	0.0647625	0.482566	0.425397	0.304488	0.267705	0.448944	0.276672	0.578191	0.54096	0.332796	0.05242	0.24889	0.135521	0.582507	0.35567	0.695625	0.75046	0.556136	0.650104	0.447816	0.429109	0.507774	0.505972	0.722266	0.50258	1.13088	0.948468	1.22265	1.05493	0.763803	0.73292	0.156085
91	0.570981	0.654207	-0.0582821	-0.0335341	0.853062	1.00642	0.853716	0.86049	0.170613	0.0566775	0.464933	0.13828	0.620333	0.82093	0.212042	0.0407099	0.486828	0.0648042	0.606204	0.42119	0.39857	0.34386	0.539659	0.365865	0.655641	0.642306	0.369912	0.122226	0.37607	0.243829	0.566676	0.349344	0.769074	0.830767	0.753713	0.860533	0.472368	0.431102	0.571743	0.546211	0.827705	0.672184	1.3625	1.22316	1.1919	1.01587	0.804771	0.682814	0.380187
92	0.845224	0.803995	0.698573	0.647771	0.506402	0.604786	0.648326	0.522056	0.556567	0.37967	0.675466	0.428382	0.702452	0.746521	0.681488	0.623266	0.463935	0.508766	0.438907	0.586361	0.470427	0.479567	0.705675	0.57112	0.585775	0.528074	0.201099	0.223404	0.348622	0.399226	0.538126	0.418485	0.697899	0.69107	0.617016	0.473359	0.467766	0.253082	0.360111	0.266929	0.325548	0.314804	0.538788	0.544471	0.496949	0.685072	0.360515	0.375839	0.549928
93	0.688053	0.804122	0.565132	0.542263	0.462238	0.629255	0.575928	0.574598	0.452904	0.375602	0.483064	0.330893	0.63894	0.728779	0.683599	0.702633	0.462858	0.457591	0.430591	0.541689	0.45608	0.537965	0.640032	0.597318	0.517789	0.615743	0.160176	0.29148	0.343799	0.455666	0.45277	0.423146	0.666755	0.689585	0.661148	0.494611	0.357061	0.169912	0.289527	0.25515	0.280235	0.361657	0.516403	0.564196	0.476777	0.611298	0.32715	0.290399	0.668706
94	0.703375	0.598899	0.792916	0.751247	0.371451	0.413662	0.456949	0.3851	0.623962	0.454093	0.650736	0.455868	0.548676	0.5531	0.62447	0.542375	0.314139	0.561242	0.325067	0.613385	0.33551	0.384477	0.575342	0.505778	0.4296	0.385468	-0.004279	0.121952	0.215531	0.325081	0.503906	0.468207	0.469352	0.480218	0.370147	0.236187	0.321621	0.167834	0.221759	0.18453	0.144646	0.166131	0.29556	0.300105	0.377664	0.556263	0.242737	0.282089	0.387787
95	0.686365	0.718198	0.647345	0.605707	0.474076	0.591502	0.50102	0.472273	0.446665	0.347062	0.535435	0.333278	0.646341	0.662276	0.726597	0.63603	0.445427	0.438524	0.421846	0.550034	0.354651	0.417356	0.5567	0.462421	0.373037	0.426467	0.0962663	0.178958	0.227705	0.356842	0.446335	0.320179	0.628013	0.690382	0.563762	0.462652	0.274513	0.0909676	0.190164	0.181377	0.213542	0.251877	0.423809	0.436061	0.424559	0.55255	0.353542	0.375999	0.514212
96	0.533754	0.622671	0.694339	0.662499	0.30544	0.393256	0.42066	0.383953	0.402389	0.303988	0.393974	0.289231	0.54618	0.549441	0.665251	0.746265	0.482831	0.470478	0.335671	0.480325	0.326547	0.383145	0.445836	0.460409	0.225267	0.37593	0.0526126	0.244857	0.216744	0.500775	0.339513	0.17925	0.55787	0.576006	0.582105	0.469172	0.348936	0.13615	0.159703	0.156527	0.0989832	0.187175	0.319842	0.337742	0.305722	0.364315	0.251395	0.271529	0.623799
97	0.528222	0.580436	0.687912	0.684684	0.280955	0.381671	0.399145	0.370206	0.356816	0.284051	0.403874	0.298965	0.529716	0.50203	0.662339	0.728407	0.510553	0.503281	0.362351	0.555139	0.397063	0.444117	0.469837	0.51829	0.205887	0.37593	0.0731171	0.209535	0.206242	0.497828	0.337533	0.185868	0.52621	0.552386	0.533884	0.424346	0.253616	0.0983037	0.0600467	0.112402	0.0540401	0.164642	0.295229	0.320611	0.283409	0.381552	0.281444	0.321193	0.546626
98	0.523979	0.509258	0.568694	0.538361	0.266372	0.344966	0.347578	0.299374	0.318591	0.268542	0.292786	0.231282	0.443975	0.443601	0.656094	0.706052	0.412036	0.402632	0.279856	0.386575	0.29532	0.347932	0.452311	0.377109	0.147229	0.302524	-0.0323224	0.186213	0.205836	0.303782	0.233477	0.112693	0.46362	0.466923	0.440768	0.35908	0.142318	-0.00368527	0.00517129	0.0339922	0.0497044	0.095808	0.275624	0.282805	0.230664	0.262157	0.177086	0.198749	0.599382
99	0.320956	0.413616	0.466201	0.467431	0.21039	0.318022	0.250235	0.27222	0.257541	0.152154	0.298027	0.238074	0.556524	0.479171	0.460035	0.52614	0.328777	0.299429	0.225375	0.334675	0.345172	0.346639	0.331094	0.355557	0.192775	0.292995	0.0556498	0.129042	0.149785	0.305479	0.260992	0.177601	0.514053	0.526996	0.48909	0.362146	0.224149	0.0616	-0.0158476	0.0190251	-0.0192898	0.123794	0.248199	0.282811	0.268026	0.348111	0.194471	0.173152	0.442079
100	0.724109	0.83196	0.684608	0.606785	0.187646	0.354964	0.342768	0.383013	0.414455	0.426219	0.305479	0.313422	0.298429	0.377863	1.00606	0.984664	0.526235	0.540874	0.439241	0.404313	0.6306	0.650232	0.680909	0.615324	0.37824	0.499022	0.240128	0.471974	0.43598	0.523347	0.329484	0.320441	0.31135	0.362793	0.478382	0.281125	0.0868065	-0.0137906	0.0326229	-0.0365543	0.120251	0.213714	0.333717	0.371437	0.34599	0.472474	0.294298	0.220404	0.904364
101	0.635276	0.816372	0.568208	0.532175	0.0491555	0.263837	0.217154	0.320379	0.360909	0.51889	0.185226	0.324727	0.103065	0.18917	0.860153	1.00655	0.457962	0.58511	0.408459	0.366881	0.582232	0.660156	0.64129	0.647016	0.340723	0.512659	0.155987	0.522579	0.410448	0.53193	0.216876	0.32458	0.160621	0.180817	0.334072	0.166813	-0.0542183	-0.111938	-0.0580035	-0.0791006	0.0561634	0.211828	0.230594	0.297963	0.283874	0.377955	0.262406	0.141405	0.956839
102	0.363055	0.469491	0.785431	0.705794	-0.0681454	0.0486375	0.0796608	0.0751811	0.37056	0.465835	0.12902	0.243227	0.117293	0.188854	0.889137	1.23772	0.407326	0.610376	0.190917	0.323138	0.289911	0.367081	0.326711	0.405399	0.077274	0.221825	-0.0199545	0.42888	0.274847	0.469169	0.153221	0.187833	0.0861338	0.149303	0.339659	0.152139	0.0448061	-0.139311	-0.0826131	-0.171667	-0.250653	-0.122027	0.0125224	0.0482545	-0.0125206	0.115695	0.0320778	0.00913365	0.690943
103	0.363595	0.443834	0.77156	0.80659	0.0438772	0.158706	0.138528	0.12142	0.291395	0.360891	0.162755	0.218444	0.284025	0.267553	0.714848	1.05506	0.444224	0.646581	0.19688	0.376658	0.366375	0.428359	0.350532	0.419542	0.107667	0.290788	0.00144893	0.310714	0.205471	0.407569	0.169163	0.152058	0.247453	0.28138	0.321863	0.157278	0.0558291	-0.094814	-0.131152	-0.122059	-0.197491	-0.0379568	0.0531638	0.098128	0.0518009	0.165187	0.0865705	0.0748564	0.612571
104	0.395566	0.570861	0.168556	0.0566095	0.0717934	0.19009	0.187706	0.30999	0.0879863	0.294932	0.0813449	0.065851	0.063214	0.203423	0.406766	0.308685	0.441191	0.394418	0.485141	0.380894	0.479921	0.397831	0.475883	0.468131	0.30389	0.382365	0.298754	0.417891	0.472733	0.385373	0.223352	0.18925	0.0953614	0.186712	0.355151	0.251088	0.0489237	-0.0054646	0.12739	0.124761	0.204368	0.274274	0.302061	0.274658	0.370222	0.367671	0.28317	0.195477	0.48007
105	0.289932	0.456318	-0.0440426	-0.119428	0.182194	0.211072	0.242455	0.34109	0.0141647	0.120983	0.0752132	0.0132529	0.114283	0.239865	0.317073	0.19447	0.367402	0.135519	0.565807	0.407002	0.4987	0.380478	0.4181	0.41102	0.366093	0.389858	0.497474	0.514184	0.513505	0.455375	0.149582	0.151807	0.159974	0.223823	0.470374	0.399107	0.0679762	0.0103182	0.274657	0.212123	0.349469	0.375905	0.415179	0.381269	0.491366	0.383313	0.469845	0.348981	0.353222
106	0.272545	0.301585	0.0563373	0.111037	0.591491	0.62598	0.635349	0.48034	0.156281	-0.175996	0.320982	-0.0478098	0.712945	0.591727	0.212118	0.188385	0.325803	-0.0591285	0.214542	0.176496	0.148704	0.201284	0.24363	0.179688	0.286395	0.311766	0.0625306	-0.119141	0.150106	0.14328	0.382558	0.12562	0.790861	0.731468	0.659741	0.67145	0.416531	0.307467	0.252783	0.260849	0.365371	0.354872	0.594065	0.600397	0.217133	0.238799	0.276717	0.23541	0.316722
107	0.607125	0.581308	0.389801	0.295491	0.178616	0.229566	0.344076	0.308649	0.402988	0.384616	0.365019	0.30287	0.164552	0.299777	0.478523	0.415795	0.306355	0.425563	0.431357	0.436288	0.442419	0.428535	0.609019	0.501406	0.471949	0.411275	0.206698	0.327273	0.470858	0.41923	0.414998	0.509651	0.149564	0.216723	0.359772	0.205079	0.242747	0.084605	0.319254	0.147552	0.256056	0.223584	0.372142	0.319445	0.487621	0.601676	0.243112	0.149377	0.393315
108	0.533978	0.710928	0.143696	0.0924729	0.191459	0.291416	0.333067	0.442375	0.221672	0.411014	0.1995	0.256583	0.0675404	0.304486	0.373145	0.315601	0.396006	0.361177	0.58531	0.464873	0.493538	0.433334	0.633457	0.609945	0.482174	0.579151	0.424408	0.564569	0.561765	0.48516	0.302624	0.430292	0.157905	0.221633	0.403435	0.286187	0.140654	0.0877571	0.293329	0.203109	0.371753	0.403792	0.470799	0.468472	0.629562	0.632658	0.334166	0.180544	0.474141
109	0.581924	0.736714	0.0565396	-0.0148109	0.301332	0.351827	0.446212	0.50425	0.18985	0.184551	0.229615	0.123216	0.129844	0.335678	0.425048	0.307077	0.511794	0.273046	0.704979	0.468975	0.652162	0.580094	0.753648	0.648458	0.566179	0.598626	0.616515	0.650324	0.867521	0.580376	0.277283	0.303962	0.22357	0.299302	0.508388	0.386263	0.176121	0.162331	0.412152	0.297141	0.521933	0.550172	0.570546	0.541999	0.599358	0.576933	0.334596	0.216003	0.520263
110	0.591875	0.804487	0.135703	0.0736022	0.258019	0.356762	0.394993	0.525926	0.231655	0.312709	0.23118	0.21816	0.0903821	0.313381	0.435973	0.322803	0.525167	0.422345	0.783615	0.566334	0.661254	0.597086	0.760466	0.741957	0.614246	0.638635	0.590231	0.646518	0.798501	0.632536	0.292211	0.363987	0.215148	0.283103	0.457789	0.33519	0.159162	0.162719	0.390276	0.314425	0.483589	0.520788	0.526347	0.528023	0.644933	0.638477	0.394465	0.236506	0.517656
111	0.201991	0.379345	0.0750842	0.0790982	0.0812709	0.153756	0.202695	0.234829	0.126521	0.0711307	-0.0415208	-0.0955244	0.171645	0.26612	0.423546	0.487128	0.410978	0.127888	0.236471	0.116952	0.217741	0.274229	0.24842	0.269276	0.13995	0.300901	0.079716	0.347528	0.383145	0.377099	0.186078	0.218069	0.236455	0.252647	0.553118	0.457997	0.151426	0.0304262	0.148733	0.0823918	0.0867151	0.202324	0.270818	0.330064	0.119955	0.120133	0.181983	0.0410395	0.654484
112	0.137331	0.282953	0.0520795	0.0187732	0.0342029	0.0962722	0.163203	0.170482	0.0595277	-0.0238615	-0.138427	-0.212531	0.116109	0.199864	0.436506	0.485494	0.375276	0.0743946	0.159611	0.0334248	0.211532	0.241997	0.182988	0.172659	0.0783978	0.207978	0.031538	0.243608	0.362626	0.287666	0.188074	0.140441	0.169394	0.210732	0.523862	0.422211	0.122338	-0.00409114	0.0996802	-0.00599623	0.0272386	0.129346	0.236059	0.264879	0.0287017	0.0255661	0.136727	0.00462599	0.628526
113	0.342852	0.581109	-0.018384	-0.028075	0.355186	0.462129	0.434675	0.515773	0.132779	0.0472182	0.104633	-0.0551572	0.351341	0.491685	0.390643	0.354148	0.554388	0.0611114	0.434562	0.266736	0.364244	0.362564	0.410409	0.35978	0.36824	0.516747	0.290708	0.346116	0.489501	0.432765	0.330422	0.253502	0.458334	0.477221	0.795627	0.739085	0.274461	0.167951	0.301423	0.253915	0.34213	0.431344	0.624317	0.651171	0.465345	0.404553	0.453497	0.307152	0.661704
114	0.362125	0.574454	0.0532606	0.00626639	0.26255	0.374871	0.370452	0.422076	0.0917032	0.0617721	0.0371222	-0.085171	0.271434	0.399017	0.499858	0.450556	0.65867	0.18535	0.443519	0.247251	0.434705	0.408681	0.364891	0.331766	0.267497	0.430635	0.258126	0.398248	0.498786	0.491653	0.320279	0.260019	0.374988	0.466602	0.831538	0.767112	0.264879	0.114575	0.274987	0.172432	0.259445	0.348447	0.582832	0.589237	0.443767	0.378168	0.543741	0.384678	0.728736
115	0.581383	0.69422	0.166945	0.112591	0.513993	0.572488	0.530208	0.591512	0.315375	0.213989	0.410026	0.213975	0.488814	0.678062	0.344476	0.218686	0.503592	0.262929	0.580974	0.600404	0.439408	0.413585	0.513308	0.466046	0.568918	0.578203	0.398258	0.353608	0.504482	0.484102	0.440713	0.375611	0.555021	0.633333	0.798879	0.722652	0.493676	0.331468	0.602468	0.476103	0.501431	0.463278	0.771773	0.676174	1.00567	0.929657	0.789164	0.702692	0.413063
116	0.563302	0.784509	0.0930823	0.0611293	0.543557	0.68877	0.604405	0.709282	0.22449	0.189814	0.30289	0.144182	0.491092	0.708313	0.425693	0.32056	0.65409	0.230974	0.639891	0.499521	0.491073	0.459474	0.567816	0.518026	0.51278	0.69721	0.41483	0.413467	0.509094	0.51933	0.458036	0.348028	0.629523	0.723648	0.960317	0.908431	0.41263	0.291462	0.479669	0.410046	0.531234	0.547157	0.923934	0.895602	0.939481	0.822771	0.77199	0.625929	0.591458
117	0.410493	0.429024	0.174654	0.130911	0.229972	0.218718	0.319145	0.345585	0.294987	0.316981	0.290334	0.284499	0.139696	0.297682	0.275592	0.204927	0.285759	0.307771	0.484164	0.477023	0.2678	0.290372	0.401122	0.393564	0.392621	0.408642	0.165912	0.299181	0.453276	0.407119	0.394572	0.504781	0.145317	0.199141	0.386905	0.357363	0.349031	0.233927	0.506344	0.391001	0.295393	0.278173	0.43574	0.364463	0.580459	0.590324	0.369638	0.273071	0.261786
118	0.368054	0.483868	-0.00890724	-0.0803455	0.303835	0.33854	0.398643	0.530638	0.201673	0.222867	0.299104	0.211518	0.112434	0.308263	0.222524	0.0476417	0.354791	0.244869	0.622933	0.471432	0.461199	0.42821	0.522396	0.527674	0.548952	0.558227	0.441106	0.42453	0.543829	0.539609	0.311668	0.475337	0.200287	0.212294	0.350412	0.326329	0.258921	0.332396	0.541494	0.54258	0.536893	0.508696	0.486562	0.483669	0.583672	0.577134	0.323678	0.249492	0.208377
119	0.27654	0.347995	0.250725	0.165464	0.0248821	0.0704494	0.115697	0.143553	0.265323	0.298809	0.192863	0.171775	0.124994	0.215493	0.446375	0.436812	0.272415	0.298581	0.340126	0.320366	0.285277	0.324861	0.323269	0.306544	0.243948	0.276094	0.134151	0.406052	0.371738	0.358396	0.282414	0.422768	0.0799605	0.120032	0.394121	0.281431	0.216268	0.0290081	0.299767	0.142118	0.0831517	0.149244	0.218713	0.172849	0.365219	0.375889	0.236866	0.148412	0.315176
120	0.18532	0.33321	-0.147701	-0.244275	0.194593	0.22965	0.26054	0.350394	0.0536004	0.0800457	0.0809143	-0.0188177	0.111529	0.280038	0.19946	0.0465342	0.394909	0.119963	0.464606	0.270267	0.402777	0.294884	0.308549	0.303049	0.390215	0.380584	0.381694	0.345047	0.435143	0.4341	0.261295	0.322659	0.167049	0.230316	0.475798	0.428355	0.216987	0.207232	0.419391	0.348898	0.377442	0.351364	0.487387	0.434132	0.52971	0.398539	0.390948	0.265975	0.281006
121	0.306652	0.500805	-0.00360906	-0.064266	0.294557	0.341614	0.372525	0.419921	0.0631748	-0.00555781	0.0840345	-0.0622091	0.243685	0.342191	0.442435	0.367896	0.548461	0.069404	0.462394	0.226922	0.493406	0.424721	0.399357	0.377449	0.334138	0.448478	0.408642	0.393755	0.487839	0.480967	0.200055	0.128478	0.326672	0.382871	0.684959	0.638918	0.217969	0.133248	0.299758	0.19161	0.352773	0.433859	0.537518	0.516034	0.331003	0.25566	0.398806	0.291876	0.566288
122	0.252138	0.511541	-0.0650538	-0.136189	0.313004	0.400883	0.386168	0.470819	0.0225442	0.00556631	0.0390207	-0.0952601	0.184178	0.346696	0.436409	0.30236	0.538957	0.0798373	0.418497	0.150779	0.442265	0.421038	0.340407	0.3255	0.317746	0.454365	0.318472	0.37093	0.442705	0.50642	0.160884	0.0967307	0.31318	0.382389	0.681211	0.686616	0.192778	0.163691	0.278389	0.209004	0.347439	0.395015	0.595393	0.633546	0.382743	0.286039	0.45603	0.349104	0.671868
123	0.0583255	0.13766	0.0479377	-0.027271	-0.0466566	-0.015665	0.0736833	0.0537048	0.0385187	0.00649213	-0.131863	-0.171018	-0.0199511	0.0339021	0.360839	0.363774	0.212253	0.0399437	0.139195	0.0195197	0.170901	0.110094	0.119276	0.0855506	0.0789567	0.0809888	0.0779424	0.181127	0.286933	0.193389	0.161731	0.0347457	-0.0111803	0.00964116	0.340082	0.252191	0.00447358	-0.129601	0.125669	-0.0628319	0.0183353	0.00957138	0.16011	0.125232	0.0229282	-0.0285875	0.0978399	-0.0491658	0.396038
124	0.257259	0.38711	0.288914	0.224324	0.046353	0.171464	0.185569	0.221119	0.162561	0.143118	0.110915	0.0451694	0.119627	0.156624	0.540608	0.438815	0.33387	0.203747	0.246844	0.245627	0.352643	0.291213	0.303294	0.360459	0.269667	0.301807	0.142542	0.181126	0.294848	0.378489	0.294938	0.200414	0.129435	0.176698	0.461852	0.309541	0.138249	-0.0192312	0.10075	-0.0146315	0.0668418	0.159865	0.276406	0.271446	0.233728	0.253714	0.335176	0.194629	0.501491
125	0.269878	0.366855	0.138202	0.0991979	-0.0293583	0.00891241	0.124789	0.114193	0.139525	0.166877	-0.0680832	-0.00750662	-0.00899945	0.116776	0.48954	0.546781	0.334927	0.131154	0.234192	0.136457	0.304472	0.292367	0.279071	0.290428	0.137502	0.2551	0.244306	0.463474	0.462296	0.366161	0.089076	0.119247	0.0211879	0.0531776	0.356285	0.2407	0.0108996	-0.0945185	0.137871	-0.0328645	0.0643076	0.125273	0.130844	0.143209	0.0333392	0.00662575	0.0766039	-0.0738118	0.546689
126	0.368752	0.52599	0.364694	0.296133	0.0183031	0.112621	0.15436	0.190548	0.207284	0.350894	0.0545032	0.164624	0.119727	0.21235	0.510697	0.575799	0.348137	0.293753	0.29934	0.256385	0.331144	0.340871	0.384576	0.40398	0.264033	0.35276	0.211104	0.385838	0.405289	0.349727	0.186999	0.193867	0.118974	0.160126	0.388397	0.246863	0.109461	-0.111945	0.122599	-0.0307487	0.0545743	0.13281	0.199783	0.19194	0.201551	0.233669	0.168387	0.0479592	0.555363
127	0.495111	0.749315	0.0854587	0.0503388	0.389166	0.535878	0.45608	0.555148	0.17702	0.155106	0.156116	0.0305504	0.333741	0.499939	0.470943	0.38803	0.626809	0.201385	0.587102	0.357688	0.46813	0.456522	0.519316	0.422128	0.459218	0.556142	0.349584	0.413263	0.484157	0.443378	0.273407	0.22392	0.472802	0.511359	0.733533	0.668551	0.289929	0.147434	0.362859	0.300727	0.410193	0.489029	0.657892	0.651476	0.579575	0.497226	0.500466	0.35483	0.722049
128	0.430969	0.609235	-0.0329227	-0.0460343	0.47264	0.556086	0.510297	0.625679	0.135769	0.0241467	0.185577	0.0185877	0.391746	0.5247	0.312275	0.237186	0.55539	0.0750897	0.534494	0.34793	0.405565	0.372476	0.386519	0.338132	0.414172	0.466753	0.317727	0.298087	0.453525	0.424983	0.312282	0.198416	0.559293	0.612317	0.799422	0.850717	0.365462	0.316649	0.426938	0.368546	0.47296	0.506733	0.732897	0.754894	0.612416	0.504013	0.634135	0.504224	0.579451
129	0.328868	0.563998	-0.227367	-0.244548	0.465824	0.526838	0.461049	0.556532	0.0593287	-0.0486087	0.0892728	-0.096905	0.322831	0.482834	0.246307	0.158809	0.624404	0.0162699	0.547422	0.280245	0.452875	0.401129	0.352421	0.305842	0.407299	0.449718	0.524502	0.418998	0.557429	0.414644	0.184681	0.080212	0.497801	0.568116	0.831187	0.890495	0.301893	0.288362	0.457791	0.412032	0.512111	0.531329	0.750639	0.746985	0.57527	0.407515	0.604382	0.488544	0.516725
130	0.224569	0.484048	-0.154185	-0.22657	0.136514	0.210537	0.210605	0.345581	-0.0203422	0.0527734	-0.0819453	-0.0933508	0.0110922	0.232524	0.310399	0.264234	0.489768	0.0714162	0.472296	0.158016	0.441828	0.381101	0.317942	0.300927	0.218204	0.361877	0.480992	0.624599	0.526401	0.516119	0.0276437	0.0670889	0.166646	0.241964	0.501276	0.49846	0.0723223	0.0616595	0.236288	0.172782	0.291279	0.354682	0.405891	0.440266	0.37637	0.258583	0.320466	0.215877	0.556753
131	0.187015	0.41896	-0.0988454	-0.192795	0.018009	0.127486	0.138395	0.305405	-0.0155345	0.0990628	-0.123559	-0.0860312	-0.112332	0.0861688	0.410562	0.331958	0.372783	0.0728647	0.339807	0.05749	0.403071	0.368798	0.3372	0.337039	0.191284	0.375067	0.28744	0.563303	0.460734	0.490006	0.046998	0.137918	0.0222162	0.0793911	0.385183	0.334441	-0.0698203	-0.0325142	0.112406	0.0588057	0.199676	0.325553	0.291167	0.348147	0.262846	0.185647	0.191613	0.100813	0.597206
132	-0.135336	-0.0320615	-0.121453	-0.219256	0.0264746	0.00294718	-0.00784465	0.0520442	-0.0975764	-0.102837	-0.0739013	-0.188912	-0.0126535	0.00563998	0.00943731	-0.0263697	0.0673469	-0.138153	0.121418	-0.0112515	0.0786346	0.0831209	-0.0217342	-0.0220464	0.0228051	0.0490888	0.133694	0.179288	0.194255	0.180609	-0.0142798	0.059072	-0.0416842	-0.032089	0.162083	0.214627	0.0949832	0.0562188	0.187967	0.169686	0.0416543	0.110713	0.0564276	0.069531	0.0535609	0.0391747	0.162155	0.137855	0.00177971
133	0.141358	0.305636	-0.128024	-0.263434	0.0155437	0.0644355	0.0484426	0.168222	-0.0301732	0.114775	-0.0168916	-0.0112675	-0.111569	0.0324126	0.0931739	-0.0186396	0.215564	0.122385	0.385936	0.193358	0.394769	0.32579	0.240127	0.273956	0.344965	0.281337	0.620906	0.554335	0.531719	0.404615	0.0606262	0.133768	-0.0400797	0.0248434	0.237878	0.17531	0.0416603	0.0616546	0.271245	0.192249	0.25964	0.245986	0.26078	0.204177	0.380294	0.259375	0.336272	0.226872	0.235912
[truncated: 84 more columns]

## Sheet: sub-06
Fisher Z ROI-to-ROI matrix
Oral breathing condition
# ROI	1	2	3	4	5	6	7	8	9	10	11	12	13	14	15	16	17	18	19	20	21	22	23	24	25	26	27	28	29	30	31	32	33	34	35	36	37	38	39	40	41	42	43	44	45	46	47	48	49
1	NaN	1.02389	0.313943	0.460677	0.653579	0.464219	0.601154	0.68475	0.471928	0.450739	0.308908	0.355858	0.174662	0.190351	0.214739	0.320667	0.390856	0.371145	0.500706	0.455152	0.519818	0.329778	0.889641	0.70439	0.722925	0.664388	0.281144	0.438426	0.324164	0.556596	0.267537	0.547972	0.167754	0.212487	0.189659	0.210547	0.104005	0.193397	0.346216	0.449397	0.656763	0.508382	0.419262	0.505474	0.153405	0.253607	0.0373791	0.057377	0.58876
2	1.02389	NaN	0.220187	0.392396	0.534751	0.614685	0.463842	0.817293	0.392135	0.583675	0.153362	0.424755	0.125463	0.199959	0.163906	0.259601	0.326962	0.367898	0.381626	0.447974	0.485714	0.413579	0.556563	0.935973	0.624385	0.779714	0.218916	0.559439	0.284291	0.591999	0.164632	0.416993	0.0963301	0.191628	0.12481	0.116939	-0.0558154	0.0999514	0.199833	0.372097	0.509434	0.650598	0.357864	0.546786	0.166518	0.245648	0.111247	0.172829	0.656328
3	0.313943	0.220187	NaN	0.906307	0.27511	0.233711	-0.0311079	0.0808213	0.332356	0.336466	0.598362	0.303232	0.383394	0.356191	0.239861	0.0976946	0.616702	0.414295	0.422312	0.428101	0.185473	0.0379223	0.403921	0.161442	0.365155	0.222668	0.512307	0.0551828	0.496171	0.210525	0.0296882	0.127692	0.340886	0.307362	0.279109	0.168235	0.478054	0.695511	0.473438	0.357505	0.123569	0.139228	-0.0344225	0.00160249	0.30447	0.415163	0.471018	0.426839	0.0686439
4	0.460677	0.392396	0.906307	NaN	0.275479	0.29011	0.0573071	0.283742	0.30937	0.606235	0.40659	0.553316	0.374137	0.361892	0.54752	0.508293	0.572861	0.622358	0.481213	0.528898	0.254884	0.352164	0.542564	0.464685	0.255882	0.441397	0.443363	0.250223	0.531513	0.29387	0.296884	0.26227	0.329591	0.27059	0.373917	0.147599	0.380552	0.54718	0.41798	0.378821	0.137441	0.226798	0.11343	0.14664	0.253081	0.35459	0.355884	0.378491	0.317938
5	0.653579	0.534751	0.27511	0.275479	NaN	0.972739	1.00318	0.847869	0.577824	0.130077	0.535417	0.423265	0.539182	0.529822	-0.191847	0.0671405	0.100833	0.0423189	0.238561	0.25047	0.261342	0.153921	0.376854	0.324076	0.57944	0.475045	-0.030926	-0.0178039	0.0349355	0.247691	-0.124573	0.442201	0.477396	0.492898	0.493318	0.686688	0.389867	0.429458	0.664478	0.690964	0.862049	0.690592	0.766347	0.82709	0.207904	0.191323	0.220277	0.390996	0.244185
6	0.464219	0.614685	0.233711	0.29011	0.972739	NaN	0.750382	1.1923	0.324196	0.416401	0.37761	0.666838	0.498323	0.605483	-0.314226	-0.116904	0.0709588	0.0682617	0.296662	0.382046	0.183268	0.165592	0.382198	0.429172	0.543645	0.725947	-0.0661604	0.090173	0.113503	0.248885	-0.0735298	0.615575	0.454393	0.555539	0.432408	0.639713	0.242462	0.41369	0.434474	0.750798	0.667721	1.03136	0.801903	1.00258	0.450129	0.441127	0.384808	0.550875	0.104173
7	0.601154	0.463842	-0.0311079	0.0573071	1.00318	0.750382	NaN	1.01375	0.537334	0.140179	0.485581	0.421462	0.490009	0.430804	-0.266553	0.0317937	-0.0536667	-0.0356433	0.192136	0.212663	0.124923	0.0746985	0.410896	0.302304	0.474499	0.460211	-0.101428	0.0183107	0.00816622	0.225442	-0.0370229	0.548672	0.380124	0.428346	0.365981	0.576123	0.23398	0.230971	0.557478	0.695573	0.940913	0.668805	0.943562	0.945377	0.151172	0.155813	0.101581	0.227588	0.271858
8	0.68475	0.817293	0.0808213	0.283742	0.847869	1.1923	1.01375	NaN	0.436328	0.485967	0.390985	0.724848	0.497487	0.545759	-0.156951	0.0800248	0.0843943	0.129485	0.319807	0.420809	0.235842	0.195217	0.495914	0.580056	0.58066	0.850168	-0.0682149	0.197127	0.14847	0.342356	0.0693278	0.783962	0.457421	0.556318	0.416972	0.585328	0.213909	0.336419	0.479846	0.807273	0.795687	0.989101	0.85272	1.21931	0.29331	0.307673	0.235555	0.358411	0.32116
9	0.471928	0.392135	0.332356	0.30937	0.577824	0.324196	0.537334	0.436328	NaN	0.255888	0.743218	0.370992	0.242284	0.248107	-0.00785641	0.19258	0.126583	0.00880135	0.119129	0.201694	0.133901	0.05143	0.284568	0.200544	0.444982	0.269917	0.208811	-0.00358723	0.0863355	0.183514	-0.0924325	0.156498	0.156487	0.18331	0.0975327	0.177831	0.224004	0.286136	0.315365	0.403818	0.445187	0.332503	0.190094	0.231562	-0.136801	-0.0621686	0.0189989	0.0841311	0.385774
10	0.450739	0.583675	0.336466	0.606235	0.130077	0.416401	0.140179	0.485967	0.255888	NaN	0.186554	0.959833	0.0869832	0.170586	0.302491	0.258971	0.391594	0.53881	0.408455	0.513827	0.253031	0.445965	0.522476	0.614417	0.304551	0.760369	0.199456	0.428402	0.403487	0.315648	0.406902	0.448682	0.0896347	0.0922703	0.162632	-0.0329404	0.0185928	0.198989	0.0602166	0.323168	0.170483	0.449413	0.141867	0.228488	0.223932	0.339456	0.16897	0.14565	0.289101
11	0.308908	0.153362	0.598362	0.40659	0.535417	0.37761	0.485581	0.390985	0.743218	0.186554	NaN	0.480387	0.625187	0.503399	-0.0935914	0.057512	0.144075	0.0225046	0.165599	0.204998	-0.0821839	-0.129929	0.202664	-0.0128385	0.311327	0.215662	0.2144	-0.0576281	0.12464	0.186203	-0.107947	0.240641	0.440741	0.417647	0.298814	0.438668	0.733216	0.802814	0.733362	0.645185	0.368413	0.299728	0.315352	0.255734	0.106452	0.0887853	0.217685	0.261797	0.0696297
12	0.355858	0.424755	0.303232	0.553316	0.423265	0.666838	0.421462	0.724848	0.370992	0.959833	0.480387	NaN	0.40074	0.447083	0.0396553	0.195393	0.183956	0.273007	0.280971	0.417598	0.125984	0.207783	0.365632	0.380705	0.267596	0.626679	0.0711282	0.190493	0.277088	0.269281	0.217984	0.452035	0.311584	0.314928	0.353653	0.242767	0.301079	0.486346	0.353854	0.656638	0.344743	0.629226	0.306616	0.399276	0.167273	0.179625	0.217328	0.278735	0.172183
13	0.174662	0.125463	0.383394	0.374137	0.539182	0.498323	0.490009	0.497487	0.242284	0.0869832	0.625187	0.40074	NaN	1.44755	0.0286252	0.241716	0.278662	0.262381	0.261292	0.319653	0.00334438	0.0883247	0.236482	0.0909536	0.158908	0.279707	0.0123659	-0.19812	0.0948833	0.0712785	-0.0110517	0.363387	1.53295	1.30049	0.792134	0.871618	0.644765	0.604166	0.827941	0.738439	0.347116	0.381453	0.553756	0.57099	0.29132	0.242535	0.412944	0.539552	-0.000144719
14	0.190351	0.199959	0.356191	0.361892	0.529822	0.605483	0.430804	0.545759	0.248107	0.170586	0.503399	0.447083	1.44755	NaN	-0.0375639	0.159798	0.287222	0.304553	0.365804	0.472703	0.0331219	0.134868	0.271494	0.148925	0.224117	0.304136	-0.0128298	-0.183809	0.0880076	0.0431712	-0.0547023	0.386633	1.23051	1.58592	0.613447	0.832547	0.398339	0.53138	0.576882	0.818407	0.316431	0.46548	0.536119	0.597034	0.334613	0.335937	0.51916	0.649471	-0.0438525
15	0.214739	0.163906	0.239861	0.54752	-0.191847	-0.314226	-0.266553	-0.156951	-0.00785641	0.302491	-0.0935914	0.0396553	0.0286252	-0.0375639	NaN	1.06099	0.530864	0.801983	0.251571	0.218372	0.379329	0.648991	0.338906	0.468617	-0.124832	0.180218	0.497791	0.383291	0.336966	0.19117	0.702171	0.0270838	0.0549548	-0.0908108	0.149743	-0.283817	-0.0279429	-0.139379	-0.0513604	-0.202356	-0.212826	-0.249735	-0.173852	-0.225728	-0.100741	-0.0240991	-0.132718	-0.139456	0.483024
16	0.320667	0.259601	0.0976946	0.508293	0.0671405	-0.116904	0.0317937	0.0800248	0.19258	0.258971	0.057512	0.195393	0.241716	0.159798	1.06099	NaN	0.356651	0.59905	0.185372	0.212013	0.330014	0.632593	0.283836	0.497617	-0.120296	0.258675	0.336762	0.254397	0.197425	0.290501	0.526959	0.0842041	0.253595	0.0724011	0.360539	-0.0290638	0.0860522	-0.0855012	0.131668	0.00750186	0.00504802	-0.0281913	0.065796	-0.00797769	-0.160023	-0.117497	-0.141759	-0.0951026	0.59424
17	0.390856	0.326962	0.616702	0.572861	0.100833	0.0709588	-0.0536667	0.0843943	0.126583	0.391594	0.144075	0.183956	0.278662	0.287222	0.530864	0.356651	NaN	0.946936	0.739987	0.740125	0.57614	0.534936	0.674018	0.502532	0.437536	0.384994	0.36044	0.153467	0.434263	0.131843	0.298158	0.145709	0.34832	0.265534	0.267464	0.0295033	0.203966	0.236959	0.307865	0.264847	0.162957	0.193725	0.0254062	0.0438827	0.281371	0.381893	0.212093	0.172826	0.117161
18	0.371145	0.367898	0.414295	0.622358	0.0423189	0.0682617	-0.0356433	0.129485	0.00880135	0.53881	0.0225046	0.273007	0.262381	0.304553	0.801983	0.59905	0.946936	NaN	0.826984	0.779928	0.397516	0.799832	0.687597	0.611519	0.221686	0.475456	0.311719	0.277719	0.374238	0.140082	0.481794	0.2421	0.345815	0.275563	0.309032	0.0106698	0.0631299	0.0939965	0.203521	0.178739	0.138696	0.173089	0.0924918	0.0752963	0.225842	0.358173	0.186145	0.17182	0.219808
19	0.500706	0.381626	0.422312	0.481213	0.238561	0.296662	0.192136	0.319807	0.119129	0.408455	0.165599	0.280971	0.261292	0.365804	0.251571	0.185372	0.739987	0.826984	NaN	1.06392	0.474657	0.569861	0.959551	0.583747	0.636616	0.523545	0.27499	0.140559	0.426793	0.129712	0.0793271	0.270706	0.341498	0.396024	0.191143	0.158972	0.0760731	0.220379	0.359522	0.455239	0.480713	0.503228	0.32652	0.292025	0.452572	0.569561	0.4404	0.403453	0.0710881
20	0.455152	0.447974	0.428101	0.528898	0.25047	0.382046	0.212663	0.420809	0.201694	0.513827	0.204998	0.417598	0.319653	0.472703	0.218372	0.212013	0.740125	0.779928	1.06392	NaN	0.466318	0.553944	0.740713	0.674392	0.602217	0.606689	0.243413	0.0664078	0.446021	0.127156	0.122158	0.293116	0.375009	0.459687	0.183299	0.141809	0.051776	0.239486	0.356913	0.60307	0.422402	0.606865	0.254254	0.294868	0.396874	0.54535	0.369312	0.328543	0.0737995
21	0.519818	0.485714	0.185473	0.254884	0.261342	0.183268	0.124923	0.235842	0.133901	0.253031	-0.0821839	0.125984	0.00334438	0.0331219	0.379329	0.330014	0.57614	0.397516	0.474657	0.466318	NaN	0.60549	0.661354	0.764001	0.529944	0.461693	0.429782	0.193987	0.34108	0.280774	0.151444	0.0945921	0.0485844	0.0547854	0.0422051	-0.0991513	-0.187321	-0.108476	0.0398964	0.186595	0.328796	0.380663	0.130859	0.190284	0.193758	0.202603	0.0857531	0.0512187	0.397025
22	0.329778	0.413579	0.0379223	0.352164	0.153921	0.165592	0.0746985	0.195217	0.05143	0.445965	-0.129929	0.207783	0.0883247	0.134868	0.648991	0.632593	0.534936	0.799832	0.569861	0.553944	0.60549	NaN	0.517565	0.867653	0.231285	0.495397	0.183534	0.304687	0.143314	0.15505	0.256836	0.0541715	0.188461	0.106395	0.191793	-0.0996596	-0.110342	-0.156739	0.0533888	0.10287	0.223775	0.373322	0.17512	0.178852	0.131909	0.140024	0.00317361	0.0672563	0.374739
23	0.889641	0.556563	0.403921	0.542564	0.376854	0.382198	0.410896	0.495914	0.284568	0.522476	0.202664	0.365632	0.236482	0.271494	0.338906	0.283836	0.674018	0.687597	0.959551	0.740713	0.661354	0.517565	NaN	0.772941	0.768783	0.717188	0.374311	0.332519	0.620049	0.283764	0.414719	0.522519	0.269514	0.276092	0.202967	0.142787	0.0252033	0.130273	0.307851	0.425705	0.609296	0.484597	0.435373	0.432045	0.431406	0.545419	0.293422	0.288706	0.353114
24	0.70439	0.935973	0.161442	0.464685	0.324076	0.429172	0.302304	0.580056	0.200544	0.614417	-0.0128385	0.380705	0.0909536	0.148925	0.468617	0.497617	0.502532	0.611519	0.583747	0.674392	0.764001	0.867653	0.772941	NaN	0.518612	1.02445	0.249707	0.47415	0.363602	0.510026	0.370812	0.400105	0.129419	0.15843	0.158353	-0.00117971	-0.144447	-0.0545529	0.153751	0.259516	0.429952	0.6312	0.344205	0.495006	0.283743	0.35196	0.100755	0.140117	0.613437
25	0.722925	0.624385	0.365155	0.255882	0.57944	0.543645	0.474499	0.58066	0.444982	0.304551	0.311327	0.267596	0.158908	0.224117	-0.124832	-0.120296	0.437536	0.221686	0.636616	0.602217	0.529944	0.231285	0.768783	0.518612	NaN	0.620422	0.139658	0.106048	0.306008	0.301873	-0.0450342	0.355426	0.17963	0.272692	0.0845742	0.234043	0.0556983	0.232807	0.364685	0.485097	0.916664	0.671371	0.424342	0.484828	0.502605	0.513823	0.307017	0.299251	0.127075
26	0.664388	0.779714	0.222668	0.441397	0.475045	0.725947	0.460211	0.850168	0.269917	0.760369	0.215662	0.626679	0.279707	0.304136	0.180218	0.258675	0.384994	0.475456	0.523545	0.606689	0.461693	0.495397	0.717188	1.02445	0.620422	NaN	0.122741	0.422709	0.396804	0.485337	0.286644	0.732322	0.276819	0.323829	0.290448	0.281082	0.0527443	0.175481	0.304595	0.465652	0.62631	0.827657	0.579477	0.718744	0.415079	0.498339	0.26133	0.265261	0.353474
27	0.281144	0.218916	0.512307	0.443363	-0.030926	-0.0661604	-0.101428	-0.0682149	0.208811	0.199456	0.2144	0.0711282	0.0123659	-0.0128298	0.497791	0.336762	0.36044	0.311719	0.27499	0.243413	0.429782	0.183534	0.374311	0.249707	0.139658	0.122741	NaN	0.389245	0.641989	0.309265	0.151931	-0.135613	-0.0484931	-0.100537	-0.0588911	-0.221764	-0.0390714	0.0740128	0.0379005	0.0523427	-0.0383977	-0.0220579	-0.173534	-0.257084	0.0473871	0.0630479	0.131182	0.094654	0.433186
28	0.438426	0.559439	0.0551828	0.250223	-0.0178039	0.090173	0.0183107	0.197127	-0.00358723	0.428402	-0.0576281	0.190493	-0.19812	-0.183809	0.383291	0.254397	0.153467	0.277719	0.140559	0.0664078	0.193987	0.304687	0.332519	0.47415	0.106048	0.422709	0.389245	NaN	0.327817	0.545436	0.396231	0.17322	-0.222781	-0.185766	-0.0588832	-0.166546	-0.140577	-0.0198691	-0.107927	-0.0444892	0.0353477	0.076464	0.0146388	0.0556709	0.0267509	-0.0156239	-0.0636165	-0.0781239	0.613114
29	0.324164	0.284291	0.496171	0.531513	0.0349355	0.113503	0.00816622	0.14847	0.0863355	0.403487	0.12464	0.277088	0.0948833	0.0880076	0.336966	0.197425	0.434263	0.374238	0.426793	0.446021	0.34108	0.143314	0.620049	0.363602	0.306008	0.396804	0.641989	0.327817	NaN	0.198123	0.367424	0.122264	0.0746469	0.041408	0.0865399	-0.109127	0.0565741	0.178642	0.198781	0.211907	0.171134	0.116387	0.0496836	-0.0207791	0.299799	0.294188	0.37081	0.231512	0.305509
30	0.556596	0.591999	0.210525	0.29387	0.247691	0.248885	0.225442	0.342356	0.183514	0.315648	0.186203	0.269281	0.0712785	0.0431712	0.19117	0.290501	0.131843	0.140082	0.129712	0.127156	0.280774	0.15505	0.283764	0.510026	0.301873	0.485337	0.309265	0.545436	0.198123	NaN	0.1927	0.285629	0.00897747	0.0128869	0.0896161	0.0618503	0.0820104	0.166516	0.142308	0.216658	0.225159	0.287567	0.127941	0.218533	0.106591	0.0849931	0.0654794	0.0584627	0.49773
31	0.267537	0.164632	0.0296882	0.296884	-0.124573	-0.0735298	-0.0370229	0.0693278	-0.0924325	0.406902	-0.107947	0.217984	-0.0110517	-0.0547023	0.702171	0.526959	0.298158	0.481794	0.0793271	0.122158	0.151444	0.256836	0.414719	0.370812	-0.0450342	0.286644	0.151931	0.396231	0.367424	0.1927	NaN	0.482966	0.00842056	-0.084732	0.192124	-0.137039	-0.0696954	-0.113942	-0.0777483	-0.132793	-0.0986636	-0.185447	0.122503	0.028671	0.190384	0.20194	-0.13759	-0.140305	0.287498
32	0.547972	0.416993	0.127692	0.26227	0.442201	0.615575	0.548672	0.783962	0.156498	0.448682	0.240641	0.452035	0.363387	0.386633	0.0270838	0.0842041	0.145709	0.2421	0.270706	0.293116	0.0945921	0.0541715	0.522519	0.400105	0.355426	0.732322	-0.135613	0.17322	0.122264	0.285629	0.482966	NaN	0.356868	0.431417	0.36109	0.551333	0.163412	0.20235	0.272077	0.401814	0.397487	0.360703	0.793956	0.907084	0.514017	0.617475	0.245803	0.286968	0.142706
33	0.167754	0.0963301	0.340886	0.329591	0.477396	0.454393	0.380124	0.457421	0.156487	0.0896347	0.440741	0.311584	1.53295	1.23051	0.0549548	0.253595	0.34832	0.345815	0.341498	0.375009	0.0485844	0.188461	0.269514	0.129419	0.17963	0.276819	-0.0484931	-0.222781	0.0746469	0.00897747	0.00842056	0.356868	NaN	1.32199	0.902634	0.865919	0.640735	0.527442	0.739468	0.687307	0.341683	0.401795	0.529771	0.57027	0.331411	0.316082	0.383929	0.479714	-0.0281128
34	0.212487	0.191628	0.307362	0.27059	0.492898	0.555539	0.428346	0.556318	0.18331	0.0922703	0.417647	0.314928	1.30049	1.58592	-0.0908108	0.0724011	0.265534	0.275563	0.396024	0.459687	0.0547854	0.106395	0.276092	0.15843	0.272692	0.323829	-0.100537	-0.185766	0.041408	0.0128869	-0.084732	0.431417	1.32199	NaN	0.643228	0.952937	0.423341	0.54993	0.631635	0.79964	0.388948	0.516284	0.592536	0.720571	0.405049	0.412775	0.518475	0.622278	-0.0733886
35	0.189659	0.12481	0.279109	0.373917	0.493318	0.432408	0.365981	0.416972	0.0975327	0.162632	0.298814	0.353653	0.792134	0.613447	0.149743	0.360539	0.267464	0.309032	0.191143	0.183299	0.0422051	0.191793	0.202967	0.158353	0.0845742	0.290448	-0.0588911	-0.0588832	0.0865399	0.0896161	0.192124	0.36109	0.902634	0.643228	NaN	0.813304	0.763389	0.51692	0.618701	0.435578	0.251895	0.211	0.616703	0.500838	0.30799	0.251108	0.239293	0.343067	0.106028
36	0.210547	0.116939	0.168235	0.147599	0.686688	0.639713	0.576123	0.585328	0.177831	-0.0329404	0.438668	0.242767	0.871618	0.832547	-0.283817	-0.0290638	0.0295033	0.0106698	0.158972	0.141809	-0.0991513	-0.0996596	0.142787	-0.00117971	0.234043	0.281082	-0.221764	-0.166546	-0.109127	0.0618503	-0.137039	0.551333	0.865919	0.952937	0.813304	NaN	0.601005	0.592819	0.6997	0.658906	0.402881	0.40152	0.87677	0.861999	0.355518	0.345954	0.403911	0.542018	-0.0869095
37	0.104005	-0.0558154	0.478054	0.380552	0.389867	0.242462	0.23398	0.213909	0.224004	0.0185928	0.733216	0.301079	0.644765	0.398339	-0.0279429	0.0860522	0.203966	0.0631299	0.0760731	0.051776	-0.187321	-0.110342	0.0252033	-0.144447	0.0556983	0.0527443	-0.0390714	-0.140577	0.0565741	0.0820104	-0.0696954	0.163412	0.640735	0.423341	0.763389	0.601005	NaN	1.0515	0.861211	0.456242	0.201907	0.113909	0.239591	0.234673	0.0511854	-0.000246706	0.104855	0.156244	-0.0436519
38	0.193397	0.0999514	0.695511	0.54718	0.429458	0.41369	0.230971	0.336419	0.286136	0.198989	0.802814	0.486346	0.604166	0.53138	-0.139379	-0.0855012	0.236959	0.0939965	0.220379	0.239486	-0.108476	-0.156739	0.130273	-0.0545529	0.232807	0.175481	0.0740128	-0.0198691	0.178642	0.166516	-0.113942	0.20235	0.527442	0.54993	0.51692	0.592819	1.0515	NaN	0.813202	0.700065	0.261348	0.289082	0.218423	0.281715	0.231031	0.174527	0.336889	0.386579	-0.0578544
39	0.346216	0.199833	0.473438	0.41798	0.664478	0.434474	0.557478	0.479846	0.315365	0.0602166	0.733362	0.353854	0.827941	0.576882	-0.0513604	0.131668	0.307865	0.203521	0.359522	0.356913	0.0398964	0.0533888	0.307851	0.153751	0.364685	0.304595	0.0379005	-0.107927	0.198781	0.142308	-0.0777483	0.272077	0.739468	0.631635	0.618701	0.6997	0.861211	0.813202	NaN	0.784446	0.635841	0.463521	0.53946	0.507393	0.216394	0.180833	0.300954	0.393678	0.101997
40	0.449397	0.372097	0.357505	0.378821	0.690964	0.750798	0.695573	0.807273	0.403818	0.323168	0.645185	0.656638	0.738439	0.818407	-0.202356	0.00750186	0.264847	0.178739	0.455239	0.60307	0.186595	0.10287	0.425705	0.259516	0.485097	0.465652	0.0523427	-0.0444892	0.211907	0.216658	-0.132793	0.401814	0.687307	0.79964	0.435578	0.658906	0.456242	0.700065	0.784446	NaN	0.664272	0.916704	0.539711	0.639969	0.241338	0.270295	0.359809	0.431278	0.0277084
41	0.656763	0.509434	0.123569	0.137441	0.862049	0.667721	0.940913	0.795687	0.445187	0.170483	0.368413	0.344743	0.347116	0.316431	-0.212826	0.00504802	0.162957	0.138696	0.480713	0.422402	0.328796	0.223775	0.609296	0.429952	0.916664	0.62631	-0.0383977	0.0353477	0.171134	0.225159	-0.0986636	0.397487	0.341683	0.388948	0.251895	0.402881	0.201907	0.261348	0.635841	0.664272	NaN	0.886949	0.730459	0.773965	0.247105	0.254524	0.132506	0.212189	0.204395
42	0.508382	0.650598	0.139228	0.226798	0.690592	1.03136	0.668805	0.989101	0.332503	0.449413	0.299728	0.629226	0.381453	0.46548	-0.249735	-0.0281913	0.193725	0.173089	0.503228	0.606865	0.380663	0.373322	0.484597	0.6312	0.671371	0.827657	-0.0220579	0.076464	0.116387	0.287567	-0.185447	0.360703	0.401795	0.516284	0.211	0.40152	0.113909	0.289082	0.463521	0.916704	0.886949	NaN	0.559006	0.779462	0.3042	0.334583	0.254007	0.356358	0.108099
43	0.419262	0.357864	-0.0344225	0.11343	0.766347	0.801903	0.943562	0.85272	0.190094	0.141867	0.315352	0.306616	0.553756	0.536119	-0.173852	0.065796	0.0254062	0.0924918	0.32652	0.254254	0.130859	0.17512	0.435373	0.344205	0.424342	0.579477	-0.173534	0.0146388	0.0496836	0.127941	0.122503	0.793956	0.529771	0.592536	0.616703	0.87677	0.239591	0.218423	0.53946	0.539711	0.730459	0.559006	NaN	1.30856	0.569589	0.513654	0.355783	0.510541	0.146238
44	0.505474	0.546786	0.00160249	0.14664	0.82709	1.00258	0.945377	1.21931	0.231562	0.228488	0.255734	0.399276	0.57099	0.597034	-0.225728	-0.00797769	0.0438827	0.0752963	0.292025	0.294868	0.190284	0.178852	0.432045	0.495006	0.484828	0.718744	-0.257084	0.0556709	-0.0207791	0.218533	0.028671	0.907084	0.57027	0.720571	0.500838	0.861999	0.234673	0.281715	0.507393	0.639969	0.773965	0.779462	1.30856	NaN	0.45542	0.476921	0.319723	0.487185	0.207847
45	0.153405	0.166518	0.30447	0.253081	0.207904	0.450129	0.151172	0.29331	-0.136801	0.223932	0.106452	0.167273	0.29132	0.334613	-0.100741	-0.160023	0.281371	0.225842	0.452572	0.396874	0.193758	0.131909	0.431406	0.283743	0.502605	0.415079	0.0473871	0.0267509	0.299799	0.106591	0.190384	0.514017	0.331411	0.405049	0.30799	0.355518	0.0511854	0.231031	0.216394	0.241338	0.247105	0.3042	0.569589	0.45542	NaN	1.23262	0.707139	0.67004	-0.159679
46	0.253607	0.245648	0.415163	0.35459	0.191323	0.441127	0.155813	0.307673	-0.0621686	0.339456	0.0887853	0.179625	0.242535	0.335937	-0.0240991	-0.117497	0.381893	0.358173	0.569561	0.54535	0.202603	0.140024	0.545419	0.35196	0.513823	0.498339	0.0630479	-0.0156239	0.294188	0.0849931	0.20194	0.617475	0.316082	0.412775	0.251108	0.345954	-0.000246706	0.174527	0.180833	0.270295	0.254524	0.334583	0.513654	0.476921	1.23262	NaN	0.669381	0.615448	-0.164518
47	0.0373791	0.111247	0.471018	0.355884	0.220277	0.384808	0.101581	0.235555	0.0189989	0.16897	0.217685	0.217328	0.412944	0.51916	-0.132718	-0.141759	0.212093	0.186145	0.4404	0.369312	0.0857531	0.00317361	0.293422	0.100755	0.307017	0.26133	0.131182	-0.0636165	0.37081	0.0654794	-0.13759	0.245803	0.383929	0.518475	0.239293	0.403911	0.104855	0.336889	0.300954	0.359809	0.132506	0.254007	0.355783	0.319723	0.707139	0.669381	NaN	1.49384	-0.100806
48	0.057377	0.172829	0.426839	0.378491	0.390996	0.550875	0.227588	0.358411	0.0841311	0.14565	0.261797	0.278735	0.539552	0.649471	-0.139456	-0.0951026	0.172826	0.17182	0.403453	0.328543	0.0512187	0.0672563	0.288706	0.140117	0.299251	0.265261	0.094654	-0.0781239	0.231512	0.0584627	-0.140305	0.286968	0.479714	0.622278	0.343067	0.542018	0.156244	0.386579	0.393678	0.431278	0.212189	0.356358	0.510541	0.487185	0.67004	0.615448	1.49384	NaN	-0.0353145
49	0.58876	0.656328	0.0686439	0.317938	0.244185	0.104173	0.271858	0.32116	0.385774	0.289101	0.0696297	0.172183	-0.000144719	-0.0438525	0.483024	0.59424	0.117161	0.219808	0.0710881	0.0737995	0.397025	0.374739	0.353114	0.613437	0.127075	0.353474	0.433186	0.613114	0.305509	0.49773	0.287498	0.142706	-0.0281128	-0.0733886	0.106028	-0.0869095	-0.0436519	-0.0578544	0.101997	0.0277084	0.204395	0.108099	0.146238	0.207847	-0.159679	-0.164518	-0.100806	-0.0353145	NaN
50	-0.0177205	0.060253	0.602849	0.388535	0.41611	0.426094	0.142706	0.202242	0.159435	-0.000266666	0.450554	0.242539	0.85844	0.946265	-0.00700467	0.0933228	0.403268	0.315906	0.32849	0.41361	0.0105977	0.063916	0.141861	0.0386832	0.181944	0.0959907	0.05867	-0.295155	0.134893	-0.036085	-0.137081	0.105243	0.79215	0.738763	0.533942	0.527028	0.46323	0.514922	0.530954	0.449081	0.145818	0.222073	0.251467	0.247112	0.377769	0.338505	0.533609	0.637496	-0.153443
51	0.0273863	0.0821981	0.569122	0.344592	0.409024	0.450423	0.161579	0.204504	0.130696	0.00727871	0.40308	0.22536	0.845891	1.00366	-0.0225726	0.0448774	0.383845	0.308662	0.39587	0.411096	0.0585244	0.107231	0.224861	0.0664481	0.252128	0.118102	0.0456726	-0.185468	0.161302	-0.0194563	-0.129169	0.121061	0.739836	0.794445	0.460741	0.550971	0.331741	0.459827	0.460692	0.468666	0.183124	0.258926	0.307247	0.271253	0.460071	0.395776	0.646886	0.74366	-0.184081
52	0.236037	0.324131	0.109287	0.0995513	0.00701824	-0.017122	-0.0102855	0.0580631	0.114424	0.238035	-0.00207472	0.11905	-0.227664	-0.209039	0.0902722	-0.0501861	0.0992712	0.0381113	0.0568716	0.0445285	0.118191	0.063814	0.152549	0.13591	0.173505	0.0686654	0.305373	0.554507	0.362255	0.139628	0.16335	-0.0795215	-0.245978	-0.219289	-0.139245	-0.248749	-0.032882	0.0645886	-0.0114014	-0.0117016	0.0598149	0.02984	-0.118813	-0.0696599	-0.0486676	-0.126495	-0.0675454	-0.0596289	0.340349
53	0.548891	0.446983	0.73994	0.51446	0.705501	0.52316	0.292605	0.311928	0.383976	0.188057	0.401416	0.180059	0.199863	0.230033	-0.0475848	-0.0293635	0.288115	0.0855053	0.265484	0.26735	0.257651	0.0753338	0.378301	0.301478	0.507681	0.28706	0.23459	0.0665305	0.159599	0.31581	-0.125689	0.206275	0.195939	0.19104	0.183747	0.290257	0.261522	0.454177	0.420747	0.403569	0.324347	0.395857	0.203222	0.327325	0.252447	0.34936	0.267868	0.352755	0.192347
54	0.55901	0.614372	0.568771	0.556009	0.709923	0.728914	0.311024	0.484688	0.421114	0.356288	0.35296	0.347487	0.218788	0.272038	-0.0145832	0.0180621	0.255672	0.0650297	0.249285	0.290797	0.320785	0.203692	0.389328	0.425114	0.540642	0.378721	0.191694	0.13627	0.179188	0.29854	-0.0706279	0.236167	0.205853	0.18895	0.149156	0.23722	0.174586	0.357861	0.307357	0.394276	0.34262	0.536597	0.24555	0.386712	0.234334	0.299545	0.198522	0.319366	0.26092
55	0.523124	0.45904	0.918095	0.601164	0.558778	0.560405	0.264808	0.338377	0.369511	0.307729	0.471908	0.309974	0.294637	0.349722	-0.0743683	-0.116339	0.351384	0.177411	0.388768	0.399601	0.190275	-0.024246	0.481596	0.240493	0.616792	0.327645	0.285199	0.0567916	0.324951	0.25102	-0.0618883	0.258872	0.231343	0.281303	0.203027	0.335242	0.284604	0.555306	0.408926	0.407585	0.289962	0.361369	0.207824	0.278373	0.417877	0.53295	0.437976	0.462506	0.0901609
56	0.67466	0.594849	0.13989	0.316155	0.857155	0.507167	0.702135	0.683729	0.383432	0.137544	0.2758	0.272672	0.503943	0.472054	0.149198	0.431725	0.145272	0.223001	0.259449	0.225933	0.354797	0.378613	0.447917	0.526092	0.349321	0.445169	-0.000450096	0.0781363	0.0354943	0.234613	0.0300809	0.356002	0.501884	0.471775	0.512978	0.507807	0.23025	0.194808	0.504142	0.453383	0.661513	0.50638	0.675469	0.780661	0.0346687	0.0773282	0.112429	0.272084	0.535178
57	0.552102	0.518084	0.047527	0.220296	0.816207	0.641834	0.702201	0.763184	0.259238	0.123469	0.186577	0.269807	0.497541	0.518916	-0.0223074	0.216561	0.141878	0.170768	0.338168	0.298296	0.350368	0.344789	0.500923	0.553688	0.462696	0.522604	-0.149102	-0.0235941	0.0131052	0.159581	0.0573507	0.519062	0.534224	0.583605	0.517184	0.640938	0.186247	0.165066	0.492976	0.470174	0.715198	0.620096	0.975366	1.15319	0.283409	0.291561	0.236077	0.441004	0.332908
58	0.174118	0.249274	0.401626	0.263707	0.528104	0.62675	0.358818	0.420269	0.149027	0.0473142	0.323621	0.169425	0.459377	0.5387	-0.305748	-0.222146	0.149285	0.0513923	0.349334	0.305534	0.124184	-0.00192018	0.329621	0.196294	0.499698	0.335879	0.0326451	-0.11365	0.164943	0.0747739	-0.240959	0.313821	0.422158	0.567758	0.330898	0.657029	0.193507	0.405611	0.487583	0.419622	0.425783	0.451436	0.676486	0.661715	0.742702	0.698575	0.971068	1.14431	-0.0527459
59	0.0776913	0.15497	0.414622	0.25115	0.497558	0.567026	0.324933	0.392519	0.152833	-0.0227687	0.424263	0.159639	0.653834	0.751186	-0.329815	-0.230028	0.169369	0.0470724	0.363077	0.360894	0.0464723	-0.0190513	0.245368	0.0793497	0.428795	0.235225	0.0130598	-0.24571	0.1168	-0.0168781	-0.329949	0.26218	0.587718	0.7812	0.318521	0.709605	0.268452	0.47712	0.564186	0.566437	0.378105	0.473372	0.591477	0.59594	0.630336	0.59529	1.0244	1.23986	-0.162105
60	0.437891	0.368061	0.541464	0.834523	0.0577336	-0.0694164	-0.0776578	0.00681756	0.332756	0.476931	0.132576	0.249753	-0.00431834	-0.0302083	0.931513	0.689866	0.486515	0.553275	0.221237	0.233661	0.37859	0.404237	0.452772	0.476111	0.113058	0.287282	0.564961	0.486156	0.519589	0.287975	0.545831	0.0973044	-0.0277592	-0.119137	0.117408	-0.227733	0.0193506	0.0600273	0.0476958	-0.0396891	-0.0381736	-0.091937	-0.112787	-0.149546	-0.0201625	0.0549559	0.0285137	0.00153111	0.600782
61	0.513374	0.676003	0.448151	0.561765	0.312984	0.375777	0.234735	0.391945	0.520446	0.587187	0.336888	0.552431	0.0500366	0.0811979	0.106953	0.214828	0.162797	0.124761	0.150765	0.269202	0.262462	0.191536	0.280495	0.462569	0.32421	0.411573	0.468548	0.310612	0.407522	0.488587	0.035594	0.113337	-0.0278033	-0.00212797	0.0137116	-0.0818247	0.0708314	0.272944	0.211468	0.332892	0.26911	0.43557	0.0373655	0.137396	0.0646126	0.10706	0.117643	0.142855	0.524737
62	0.107944	0.0421404	0.618515	0.430316	0.0552795	0.0828101	-0.0354783	-0.0153298	0.122268	0.1041	0.234682	0.101237	0.274057	0.309831	0.220161	0.196089	0.31295	0.28265	0.265187	0.269974	0.207004	0.0185776	0.276686	0.146588	0.100059	0.122368	0.438179	-0.114717	0.316737	0.170558	-0.0318904	0.0404207	0.22048	0.234887	0.0960592	0.0827572	0.0376203	0.171407	0.100071	0.148994	-0.031445	0.0299083	-0.0607199	-0.0663445	0.22399	0.383454	0.438801	0.334151	0.0184733
63	0.178253	0.0662864	0.482333	0.538043	-0.192705	-0.18448	-0.200004	-0.179337	0.0722945	0.224275	0.0876435	0.0677041	0.0769403	0.069485	0.739788	0.505003	0.427247	0.599732	0.23997	0.225766	0.205873	0.200377	0.36946	0.236627	-0.109868	0.0702635	0.672054	0.22217	0.421833	0.196392	0.428136	0.0252057	0.0225239	-0.0173258	0.0421893	-0.175653	-0.04535	-0.00356277	-0.0575986	-0.0760241	-0.236852	-0.234186	-0.186318	-0.250239	0.0493641	0.196909	0.140719	0.0951199	0.240394
64	0.458663	0.331613	0.556339	0.612576	0.303788	0.330101	0.142377	0.278267	0.247159	0.448706	0.242247	0.331863	0.31772	0.403264	0.402293	0.363698	0.535492	0.512282	0.606039	0.486548	0.491765	0.44028	0.703025	0.568886	0.423149	0.454684	0.328309	0.117814	0.371512	0.129159	0.247005	0.292145	0.324177	0.338676	0.340097	0.168889	0.0738922	0.1971	0.188592	0.245703	0.263153	0.269831	0.265268	0.264791	0.382416	0.500764	0.368104	0.38494	0.258811
65	0.29653	0.295581	0.651637	0.556262	0.131019	0.251624	-0.0389994	0.172329	0.188336	0.428712	0.1248	0.271043	0.150579	0.250186	0.202689	0.092552	0.510388	0.396357	0.452653	0.390141	0.345252	0.158772	0.554724	0.346471	0.3838	0.34029	0.287574	0.108568	0.495648	0.0528144	0.267088	0.264512	0.15386	0.239829	0.159616	0.085866	0.014795	0.228989	0.0816911	0.16007	0.132103	0.185042	0.111645	0.142061	0.470741	0.574819	0.471091	0.418781	0.0626138
66	0.142552	0.186966	0.317302	0.506071	0.265961	0.341226	0.168514	0.281061	0.0228585	0.181445	0.115613	0.203331	0.554707	0.568992	0.220238	0.330217	0.240212	0.334198	0.404585	0.27841	0.129021	0.275644	0.356793	0.314731	0.205274	0.325448	0.0717628	0.0155663	0.223102	0.114879	0.186015	0.38444	0.54101	0.546948	0.528316	0.450405	0.12376	0.181076	0.312494	0.195224	0.178341	0.17991	0.584481	0.455924	0.671375	0.660106	0.826352	0.921475	0.134225
67	0.248834	0.300635	0.332964	0.424624	0.519608	0.580405	0.405619	0.513444	0.165161	0.225449	0.26824	0.338387	0.734593	0.767663	0.0751738	0.224442	0.256199	0.308859	0.442098	0.363045	0.159871	0.264432	0.463439	0.335394	0.304848	0.434794	0.0801487	-0.0126174	0.257497	0.122764	0.122222	0.49196	0.685248	0.698354	0.562463	0.594081	0.183914	0.245899	0.463822	0.392276	0.360706	0.37736	0.810993	0.708835	0.628139	0.628711	0.928849	1.15551	0.160686
68	0.108336	0.0556604	0.520033	0.45801	0.0189725	-0.00303989	-0.0752188	-0.0224648	0.113431	0.154518	0.276794	0.168519	0.364036	0.364122	0.502265	0.577998	0.411798	0.48148	0.284664	0.288635	0.210309	0.158801	0.251727	0.163529	-0.0576041	0.113892	0.628872	0.0451739	0.390129	0.237504	0.187901	0.0403342	0.361329	0.251226	0.281705	0.0972253	0.209857	0.214083	0.208049	0.192435	-0.103854	-0.0277574	-0.0287939	-0.122491	0.0620901	0.162163	0.28074	0.215989	0.129674
69	0.219921	0.0831774	0.240246	0.403449	0.0401573	-0.0104727	-0.000574836	0.0417445	0.170824	0.224031	0.178949	0.254319	0.162646	0.139921	0.540873	0.657796	0.11855	0.218975	0.0448055	0.0738533	0.207366	0.14305	0.186708	0.211957	-0.176169	0.149805	0.646796	0.44196	0.263162	0.327406	0.337751	0.0865206	0.0940996	0.0167665	0.152415	-0.0272755	0.0199453	0.0543258	-0.0337705	0.0394557	-0.174912	-0.0852156	-0.0567372	-0.090524	-0.0619457	-0.0517522	-0.00428177	-0.0044439	0.450855
70	0.290167	0.177702	0.595685	0.620158	-0.030442	0.0357073	-0.0436151	0.020746	0.0842782	0.315814	0.195211	0.168387	0.224638	0.207709	0.554987	0.416319	0.465316	0.514016	0.402179	0.34785	0.251368	0.197921	0.519067	0.341642	0.117407	0.265423	0.7052	0.201098	0.678479	0.276752	0.359497	0.194833	0.196705	0.1418	0.196461	-0.0246582	0.077181	0.122373	0.115329	0.0731324	-0.0163437	-0.0449922	0.0564931	-0.0323518	0.32136	0.432887	0.370218	0.280905	0.339559
71	0.589448	0.479849	0.393291	0.61503	0.252902	0.279148	0.228292	0.37095	0.192073	0.406482	0.241456	0.371426	0.271937	0.299864	0.372946	0.508334	0.318332	0.390555	0.416728	0.366324	0.263264	0.291932	0.525743	0.565905	0.230162	0.490458	0.321764	0.367315	0.369667	0.560678	0.333177	0.497943	0.278354	0.264265	0.296308	0.213176	0.1814	0.246665	0.264972	0.313678	0.21623	0.27009	0.297441	0.349854	0.307102	0.387924	0.320474	0.305225	0.451706
72	0.136132	0.120623	0.0104097	0.0466688	0.298464	0.40599	0.318822	0.317582	-0.0790806	0.00717999	0.0910596	0.0525078	0.413152	0.390837	-0.104088	0.0737607	0.0782768	0.108759	0.33502	0.20644	0.15365	0.163914	0.275561	0.214728	0.287962	0.281325	-0.053289	-0.11156	0.0796367	0.0392289	0.0554694	0.371029	0.440603	0.422073	0.397243	0.448522	0.0256893	-0.00521378	0.286715	0.200777	0.328215	0.264731	0.759358	0.522225	0.801361	0.629555	0.546413	0.563362	-0.0510767
73	0.331143	0.291588	0.232217	0.320354	0.246557	0.418823	0.245344	0.419524	0.0162538	0.348795	0.120201	0.254501	0.333485	0.371723	0.146458	0.134386	0.350276	0.350881	0.534408	0.415439	0.252377	0.26626	0.516549	0.410175	0.330304	0.483192	0.0937026	0.166446	0.227109	0.236324	0.269395	0.719413	0.386498	0.415564	0.383227	0.386143	0.104177	0.191774	0.233354	0.305481	0.235264	0.292919	0.573313	0.558437	0.80475	0.778317	0.615825	0.584674	0.105704
74	-0.0175381	0.0736234	0.134904	0.0658581	0.338071	0.449611	0.253531	0.290883	-0.00452861	-0.0766054	0.200349	0.0648959	0.422643	0.455042	-0.380266	-0.156946	-0.019592	-0.105702	0.192928	0.147248	-0.0907347	-0.0614204	0.022391	0.0203431	0.287487	0.184825	-0.194326	-0.224248	-0.00675804	-0.00679461	-0.237345	0.291441	0.423778	0.494713	0.335001	0.559935	0.167782	0.224171	0.369045	0.293389	0.280407	0.289899	0.629571	0.502111	0.770224	0.681606	0.693844	0.731728	-0.209761
75	0.248022	0.312095	0.312217	0.315364	0.260955	0.455069	0.206912	0.372315	-0.0127121	0.25252	0.0925371	0.19099	0.347557	0.4349	0.0388328	0.037936	0.277534	0.295967	0.51681	0.432348	0.145658	0.178776	0.451234	0.298597	0.354095	0.405895	0.0660053	0.060858	0.31419	0.177942	0.145563	0.550622	0.350088	0.436607	0.291798	0.357089	0.0204265	0.160704	0.244174	0.287781	0.252987	0.286092	0.580288	0.51726	0.859831	0.924101	0.76459	0.821258	0.0076623
76	0.195086	0.086369	0.818409	0.627104	0.32007	0.139749	0.00991052	0.00283773	0.502256	0.168201	0.59395	0.196134	0.172041	0.0769301	0.194433	0.174289	0.230719	0.101394	0.0335557	0.0800994	0.018528	-0.0400811	0.0793623	0.0171581	0.0940648	0.0393715	0.297887	0.00189818	0.142087	0.217733	0.0452085	0.0195006	0.106759	-0.0173532	0.157938	0.0471852	0.425426	0.497406	0.359497	0.194447	0.0281009	0.00966717	-0.0953789	-0.109573	0.00707023	0.0335214	0.104891	0.132244	0.0778829
77	0.352571	0.473922	0.44977	0.845687	0.316013	0.517179	0.153755	0.421075	0.381327	0.886277	0.32138	0.771924	0.123519	0.161158	0.247257	0.263994	0.233844	0.262956	0.248181	0.350431	0.204664	0.363356	0.344598	0.486345	0.262353	0.517243	0.209416	0.303691	0.31524	0.312778	0.252472	0.300762	0.105967	0.0661493	0.186568	0.0159653	0.123018	0.313492	0.182076	0.385602	0.175482	0.46643	0.173093	0.219312	0.198345	0.243259	0.19848	0.249743	0.270898
78	0.267946	0.276365	0.977208	0.649074	0.384737	0.401068	0.139704	0.305838	0.248306	0.305938	0.547236	0.387764	0.745109	0.777702	0.0894429	0.0652461	0.658934	0.487095	0.612072	0.58105	0.134502	0.129129	0.45432	0.229779	0.399138	0.31978	0.199434	-0.0386114	0.369451	0.12816	-0.0410127	0.218317	0.72468	0.707438	0.447537	0.405739	0.532034	0.727375	0.612098	0.580622	0.22781	0.349123	0.191804	0.270591	0.416401	0.467928	0.62718	0.642373	-0.0434119
79	0.271791	0.257341	0.899817	0.902144	0.289089	0.30855	0.0761337	0.254338	0.186659	0.403234	0.385662	0.415225	0.608553	0.710834	0.296384	0.171132	0.741267	0.726449	0.648535	0.63496	0.177999	0.242961	0.549375	0.275486	0.331498	0.301262	0.213922	0.00925062	0.433335	0.0397447	0.143666	0.229719	0.616536	0.629883	0.469521	0.335321	0.431682	0.65891	0.498412	0.503675	0.15328	0.229339	0.158109	0.209557	0.354181	0.46908	0.544954	0.541926	-0.02303
80	0.0410699	0.0930182	0.669615	0.420006	0.435242	0.410944	0.133681	0.176343	0.228168	0.0442463	0.499232	0.256203	0.68138	0.692939	-0.122715	-0.0673672	0.324475	0.213053	0.279341	0.289023	0.0457239	-0.0428719	0.127159	-0.0513589	0.196761	0.0622325	0.117828	-0.249542	0.113935	0.0332282	-0.27711	-0.00651242	0.607953	0.588368	0.524472	0.525031	0.614851	0.802687	0.557218	0.494818	0.13447	0.23075	0.17778	0.188777	0.258035	0.242603	0.53894	0.60836	-0.155663
81	0.180509	0.208837	0.826061	0.54469	0.275664	0.401286	0.0548004	0.196512	0.182795	0.333344	0.369393	0.327316	0.362648	0.549496	0.0114474	-0.104558	0.574474	0.49645	0.658199	0.728451	0.175836	0.117521	0.429808	0.184944	0.41108	0.278453	0.236522	-0.0314998	0.379459	0.026275	-0.0529648	0.102276	0.356893	0.486331	0.262543	0.233879	0.245986	0.578494	0.36654	0.532086	0.177247	0.326478	0.119035	0.119645	0.452072	0.552868	0.619591	0.579756	-0.145429
82	0.320146	0.263493	1.07766	0.842409	0.064406	0.0429115	-0.14264	0.00359307	0.11377	0.408382	0.315214	0.243662	0.32061	0.253516	0.63072	0.354834	1.00269	0.8652	0.622989	0.519389	0.298087	0.359912	0.53489	0.356068	0.253863	0.287952	0.514803	0.218158	0.535147	0.196137	0.274464	0.111998	0.320026	0.210532	0.322135	0.029204	0.365014	0.45692	0.385369	0.207511	0.0290303	0.0359865	-0.0480425	-0.0476886	0.310333	0.390528	0.340163	0.298584	0.177953
83	0.335373	0.27896	0.41245	0.792823	-0.158139	-0.163942	-0.220441	-0.0405597	-0.00551575	0.497788	-0.0437956	0.191449	0.0199543	-0.017039	1.38731	0.794217	0.680512	1.04722	0.437374	0.395412	0.318395	0.55872	0.538454	0.533003	0.0104518	0.318528	0.496971	0.505798	0.516077	0.27008	0.853002	0.187408	0.0535347	-0.0672651	0.191859	-0.23657	0.0245069	0.0172568	0.0195752	-0.0987454	-0.127757	-0.160261	-0.103388	-0.142956	0.0849524	0.180505	0.0214766	-0.00913727	0.440853
84	0.368969	0.393987	0.979226	0.881459	0.344729	0.390505	0.109956	0.287668	0.26459	0.431158	0.466935	0.427082	0.550667	0.642626	0.262613	0.23045	0.702549	0.700777	0.753285	0.731049	0.338877	0.342883	0.562281	0.370738	0.383751	0.376307	0.430052	0.040189	0.42711	0.195899	-0.0127461	0.146846	0.538215	0.53679	0.420798	0.280737	0.340911	0.602826	0.516146	0.582213	0.265887	0.412264	0.195089	0.198306	0.368132	0.475091	0.562356	0.577529	0.108649
85	0.363553	0.37374	0.826603	1.03871	0.164667	0.269108	-0.0107683	0.205387	0.14227	0.545394	0.180308	0.352257	0.260516	0.364863	0.45619	0.253803	0.764298	0.870755	0.7542	0.735346	0.34464	0.404279	0.684187	0.466188	0.368093	0.40739	0.397149	0.201418	0.549488	0.179907	0.258048	0.209588	0.279183	0.304092	0.277479	0.0807833	0.142361	0.361311	0.256155	0.333049	0.148387	0.227823	0.107233	0.117794	0.400784	0.566962	0.510118	0.481066	0.15319
86	0.252481	0.276099	0.652816	0.535488	0.52854	0.551331	0.286519	0.418671	0.255879	0.212537	0.496031	0.401068	0.794075	0.9025	-0.0150413	0.066407	0.525519	0.418888	0.695323	0.624853	0.19993	0.18419	0.422522	0.236389	0.411125	0.328061	0.124713	-0.121391	0.25242	0.0832434	-0.163182	0.175556	0.772558	0.834822	0.53375	0.603021	0.461828	0.734524	0.752308	0.818411	0.374965	0.539087	0.402912	0.417101	0.392716	0.434493	0.672872	0.753247	-0.00491679
87	0.333966	0.316607	0.758312	0.650576	0.3131	0.423005	0.169027	0.322204	0.233669	0.426192	0.359428	0.377198	0.462016	0.649459	0.105971	0.0441379	0.70491	0.642989	0.917817	0.998609	0.304413	0.23264	0.637039	0.320057	0.522465	0.379038	0.315345	-0.0101229	0.500974	0.0793891	0.00268571	0.200524	0.478702	0.604336	0.330382	0.294637	0.215482	0.492631	0.434572	0.662585	0.317429	0.41802	0.255379	0.234781	0.482913	0.637733	0.664204	0.589959	-0.0457315
88	0.110983	0.211153	0.407775	0.321358	0.39779	0.507274	0.267946	0.361447	0.117009	0.130488	0.273945	0.243497	0.495624	0.585662	-0.163031	-0.106593	0.17803	0.181899	0.427019	0.375751	0.109018	0.0296159	0.313256	0.184847	0.392245	0.318563	0.0946478	-0.066638	0.271349	0.0753442	-0.167868	0.302263	0.443977	0.581414	0.310804	0.541595	0.156634	0.367691	0.42407	0.416761	0.308077	0.358828	0.528923	0.501828	0.682671	0.621146	1.53119	1.54113	-0.00960325
89	0.176449	0.282202	0.352521	0.336812	0.465754	0.566842	0.3348	0.466699	0.145954	0.135622	0.260698	0.26845	0.501036	0.631407	-0.177855	-0.0662191	0.132609	0.160019	0.44149	0.40289	0.152408	0.121106	0.351711	0.26499	0.386375	0.326283	0.0631069	-0.0975941	0.19247	0.0727834	-0.19431	0.314403	0.465476	0.664324	0.317067	0.550054	0.146591	0.377543	0.412989	0.477959	0.366971	0.474819	0.581727	0.644358	0.586971	0.570125	1.10694	1.48176	0.06748
90	0.174932	0.223606	0.33982	0.222276	0.247725	0.529834	0.239012	0.320374	0.0624572	0.213185	0.154652	0.185985	0.197001	0.259404	-0.23144	-0.257606	0.169769	0.135583	0.318139	0.290711	-0.0183573	-0.0222028	0.361044	0.203932	0.421667	0.385472	-0.0170851	0.0440411	0.182526	0.104377	0.0765523	0.552022	0.179945	0.265423	0.149696	0.341534	0.0272061	0.155966	0.183306	0.16894	0.232879	0.294519	0.471588	0.470245	0.947189	1.02515	0.64082	0.633291	-0.0865323
91	0.192592	0.270577	0.228505	0.147465	0.417292	0.579454	0.421248	0.43258	0.148544	0.100259	0.226663	0.140082	0.375284	0.414727	-0.237587	-0.172085	0.135188	0.118943	0.316751	0.318626	-0.0154918	0.0398255	0.332814	0.21449	0.448722	0.393557	-0.100638	-0.0577761	0.0771707	0.0769841	-0.0385073	0.565934	0.355348	0.431214	0.187696	0.47297	0.0439924	0.106306	0.319701	0.304355	0.418138	0.392657	0.651185	0.668886	0.778562	0.894585	0.58466	0.678486	-0.0596204
92	0.175297	0.0906453	0.31304	0.231224	0.768619	0.576829	0.492265	0.484945	0.349255	-0.0209353	0.510407	0.336359	0.830101	0.841401	-0.175168	0.109974	0.0320565	-0.037742	0.0957804	0.158052	0.0682244	0.00202361	0.068359	0.037525	0.174265	0.205151	-0.0509009	-0.29273	-0.109022	0.0260172	-0.295436	0.226382	0.756721	0.708741	0.554205	0.741399	0.469502	0.419656	0.5098	0.554761	0.335846	0.401114	0.453849	0.543109	0.0993727	0.128721	0.281466	0.429934	-0.00290365
93	0.215245	0.207429	0.285986	0.2214	0.732144	0.661097	0.533992	0.599011	0.342658	-0.00569894	0.482892	0.312833	0.85224	0.929957	-0.221356	0.02344	0.026918	0.00396007	0.236409	0.24916	0.0599444	0.000593512	0.172792	0.118898	0.285075	0.304287	-0.0169692	-0.171438	-0.0581445	0.100424	-0.350501	0.273914	0.734234	0.862778	0.438342	0.807954	0.360445	0.441236	0.532365	0.657182	0.424882	0.551334	0.526849	0.671954	0.198556	0.240127	0.383217	0.539203	0.00654394
94	0.515054	0.350577	0.484011	0.327638	0.627861	0.674972	0.536896	0.565316	0.454117	0.202915	0.536482	0.389973	0.499693	0.618163	-0.259257	-0.13187	0.263995	0.117577	0.483383	0.565601	0.225199	-0.00443696	0.489747	0.20391	0.690348	0.371961	0.176386	-0.106709	0.215781	0.147356	-0.216004	0.369911	0.385856	0.529814	0.137986	0.427489	0.192228	0.389894	0.458329	0.664888	0.53513	0.584828	0.372547	0.43453	0.342725	0.414402	0.414481	0.443185	-0.0311685
95	0.376645	0.325242	0.496409	0.248864	0.615459	0.755482	0.484674	0.521743	0.346818	0.174207	0.463884	0.352764	0.48396	0.591312	-0.372985	-0.302249	0.285802	0.0753874	0.482634	0.512467	0.182793	-0.0731506	0.444601	0.151915	0.670752	0.359195	0.13583	-0.108678	0.248645	0.111557	-0.24442	0.356154	0.425262	0.567624	0.229841	0.494649	0.259936	0.469323	0.452167	0.722828	0.532302	0.599509	0.439748	0.482298	0.410444	0.484615	0.483177	0.550234	-0.126668
96	0.285048	0.208162	0.638067	0.445316	0.512417	0.439241	0.346097	0.365894	0.355877	0.0413966	0.556975	0.25213	0.783246	0.804787	-0.0148583	0.137598	0.307489	0.185606	0.343443	0.4418	0.168422	0.0193866	0.303981	0.113305	0.314914	0.225913	0.192662	-0.263194	0.186175	0.12042	-0.270417	0.189355	0.665569	0.698672	0.380042	0.550287	0.404144	0.4673	0.598285	0.595591	0.327887	0.364399	0.293625	0.335656	0.15064	0.271985	0.456492	0.527602	0.0228429
97	0.40253	0.271457	0.513525	0.497493	0.585479	0.515639	0.444769	0.48449	0.323216	0.131748	0.468987	0.31576	0.767771	0.793381	-0.0219721	0.149689	0.292245	0.228933	0.392137	0.526086	0.192091	0.0530604	0.433198	0.192161	0.352363	0.333592	0.119911	-0.222024	0.206286	0.0964063	-0.150929	0.347192	0.676212	0.745333	0.411534	0.629344	0.35786	0.428905	0.557257	0.650089	0.454548	0.443409	0.450317	0.500929	0.199438	0.363088	0.441035	0.499842	0.0313248
98	0.14565	0.129336	0.479645	0.296744	0.43986	0.384137	0.254476	0.261304	0.315697	-0.0656928	0.413539	0.215996	0.516655	0.621975	-0.202736	-0.00373388	0.125535	0.0474167	0.199938	0.290673	0.0819225	-0.128692	0.0705928	-0.0288117	0.18293	0.0658767	0.127497	-0.307907	0.057357	0.0083008	-0.447566	0.0110737	0.398455	0.539428	0.218639	0.402028	0.285221	0.416768	0.419693	0.502417	0.216964	0.297631	0.138604	0.209671	0.0447994	0.146552	0.389973	0.448583	-0.0679644
99	0.151534	0.0772231	0.373427	0.277579	0.391021	0.414348	0.241395	0.31589	0.17627	0.142437	0.362854	0.311108	0.549541	0.592642	-0.185594	-0.0556838	0.134767	0.0900941	0.148011	0.31265	0.0321737	-0.0900666	0.151581	-0.00615583	0.196381	0.17815	0.0765018	-0.283858	0.0852801	0.0145656	-0.218664	0.145664	0.523774	0.545448	0.264453	0.464133	0.303383	0.455845	0.374143	0.530216	0.215847	0.357552	0.208179	0.271149	0.0963853	0.202963	0.388319	0.382395	-0.160639
100	0.336122	0.173351	0.593486	0.650419	0.023403	0.0218743	-0.0904197	0.0152624	0.100861	0.305453	0.0784812	0.171817	0.166451	0.206943	0.603734	0.467163	0.536704	0.569179	0.450044	0.409255	0.395766	0.315821	0.5499	0.404904	0.161627	0.249624	0.515686	0.0971052	0.390378	0.21996	0.300872	0.184147	0.168296	0.150854	0.146714	-0.0342834	-0.0557427	0.0669412	0.0199454	0.0606565	-0.0293228	-0.00850557	-0.0331015	-0.0439173	0.230547	0.415074	0.302421	0.234997	0.231244
101	0.310549	0.21917	0.601614	0.814627	-0.0419887	0.0200866	-0.130485	0.0221788	0.0806258	0.470068	0.0746877	0.248252	0.157827	0.193929	0.714639	0.487239	0.581948	0.748223	0.536652	0.455162	0.359783	0.383869	0.58137	0.45331	0.0813401	0.286305	0.576677	0.223277	0.509324	0.199198	0.411065	0.201568	0.145415	0.127147	0.151304	-0.0559626	-0.00976639	0.106561	0.0355697	0.0485805	-0.0769698	-0.0191123	-0.0213347	-0.0311291	0.257955	0.417796	0.337066	0.280904	0.248751
102	0.314559	0.181361	0.556963	0.719434	-0.019178	-0.0659248	-0.101163	-0.0267234	0.106519	0.331031	0.0975991	0.190018	0.220171	0.217487	0.815457	0.641067	0.632146	0.758979	0.390234	0.36914	0.340155	0.325347	0.518614	0.367551	0.0433166	0.208296	0.446868	0.113982	0.42335	0.161813	0.500239	0.170859	0.210583	0.144321	0.27641	-0.0180976	0.0703172	0.100217	0.0960068	0.00861239	-0.111705	-0.125442	-0.0352276	-0.0955224	0.137382	0.308824	0.231257	0.158487	0.241359
103	0.292375	0.139595	0.550234	0.745926	0.0554001	0.00106642	-0.00846458	0.0423013	0.130547	0.293097	0.2298	0.221088	0.355237	0.347076	0.758568	0.654037	0.511615	0.708834	0.430804	0.434941	0.294139	0.350756	0.481672	0.386982	0.0359871	0.267901	0.459743	0.0872631	0.365201	0.176766	0.387736	0.228459	0.311693	0.256972	0.270885	0.0816246	0.10392	0.135483	0.198151	0.118016	-0.0139506	-0.0419636	0.0866358	0.027238	0.216924	0.363094	0.276221	0.228589	0.258621
104	0.248207	0.17663	0.446988	0.348935	0.374199	0.360983	0.242801	0.297356	0.351365	0.196497	0.363521	0.22092	0.521911	0.519645	-0.0441554	0.070213	0.295897	0.150558	0.231162	0.34494	0.115901	0.0808524	0.301073	0.0854424	0.316176	0.195443	0.155626	-0.0600312	0.143402	0.0528616	-0.0643712	0.198456	0.519409	0.469819	0.369238	0.464268	0.35898	0.387133	0.427153	0.467582	0.278648	0.346497	0.251986	0.29355	0.237615	0.265782	0.253912	0.321746	0.0170732
105	0.304623	0.24374	0.369976	0.212881	0.5264	0.380343	0.383199	0.306549	0.327912	0.137893	0.361603	0.254189	0.294651	0.323969	-0.185755	-0.113106	0.185489	-0.00466882	0.200809	0.302148	0.238128	0.012556	0.241264	0.0855078	0.296593	0.179904	0.119881	-0.0971399	0.201412	0.0449633	-0.203579	0.127159	0.251303	0.301218	0.216211	0.324666	0.242414	0.347709	0.407724	0.510586	0.346806	0.359505	0.298888	0.319282	0.130319	0.155694	0.234752	0.29421	0.102169
106	-0.0372503	-0.127943	0.535614	0.216129	0.192847	0.22313	0.0608877	0.0326992	0.162692	-0.0540061	0.317802	0.101309	0.445201	0.476837	-0.113755	-0.0498832	0.161256	0.058761	0.13257	0.158597	-0.0305744	-0.206066	0.112838	-0.112362	0.054343	-0.0268931	0.086342	-0.441711	0.0372198	-0.070389	-0.145324	0.0933929	0.374365	0.436982	0.197347	0.332126	0.187451	0.295378	0.2183	0.238122	0.0368568	0.105906	0.0730962	0.0968966	0.222937	0.356703	0.366693	0.360529	-0.252438
107	0.615261	0.470839	0.208505	0.321416	0.4322	0.499108	0.441717	0.560383	0.161705	0.464757	0.138383	0.344554	0.127166	0.151184	0.053597	0.0240585	0.268578	0.257247	0.480171	0.448018	0.213169	0.239009	0.714988	0.530389	0.566667	0.635971	0.0222949	0.272827	0.294308	0.179989	0.396901	0.711002	0.162482	0.193521	0.230275	0.263405	0.106078	0.165722	0.280477	0.349387	0.489389	0.466396	0.575791	0.622135	0.520287	0.670237	0.209311	0.263907	0.133679
108	0.397547	0.301448	0.0732622	0.30346	0.195636	0.253278	0.191876	0.362911	0.0693106	0.408483	-0.0126815	0.298429	0.194621	0.182093	0.397066	0.33992	0.370602	0.434679	0.218835	0.255813	0.236944	0.281355	0.49827	0.468554	0.211608	0.505616	0.00968153	0.206058	0.188199	0.131638	0.787738	0.712287	0.275887	0.188042	0.352737	0.188752	0.0900095	-0.0286461	0.143958	0.138822	0.182644	0.178149	0.337296	0.378578	0.260652	0.376761	-0.0472442	0.0218332	0.139533
109	0.533516	0.389991	0.0101813	0.207285	0.284758	0.269258	0.405355	0.473541	0.161181	0.414426	0.0840722	0.317582	0.109069	0.0695612	0.213825	0.211638	0.227172	0.252944	0.281196	0.314577	0.266506	0.267534	0.59321	0.499956	0.402996	0.59872	0.0274113	0.227276	0.341275	0.130324	0.571806	0.584236	0.138997	0.0901075	0.239681	0.109561	0.0621426	-0.0157522	0.181448	0.227214	0.429681	0.310001	0.476132	0.468634	0.306278	0.379792	-0.00808037	0.0139888	0.259774
110	0.312367	0.332807	-0.0468269	0.0602292	0.426261	0.483022	0.464704	0.613502	0.178975	0.252591	0.184896	0.296703	0.314998	0.313212	-0.0646308	0.0156072	0.0419664	0.0780517	0.176059	0.180718	0.0455032	0.115872	0.257144	0.274931	0.335118	0.474465	-0.216788	0.0889052	0.0331697	0.0830006	0.157987	0.550179	0.377947	0.35887	0.370287	0.447289	0.231595	0.129262	0.362631	0.413796	0.470889	0.448458	0.574254	0.665243	0.171526	0.240342	0.0702057	0.161405	0.0808474
111	0.0990335	0.0977399	0.677449	0.287315	0.201561	0.325877	0.00326478	0.117898	0.118696	0.182788	0.267058	0.212949	0.281957	0.340307	-0.159888	-0.34423	0.276448	0.0955786	0.295348	0.292118	0.0645155	-0.171523	0.294542	0.0134475	0.368127	0.183708	0.183179	-0.0198143	0.311876	-0.0669663	-0.0800833	0.1201	0.205816	0.354333	0.0380523	0.21659	0.0950341	0.427321	0.190164	0.256438	0.120953	0.213555	0.0522307	0.127185	0.446329	0.495248	0.518772	0.485273	-0.239541
112	0.167132	0.090465	0.639584	0.429438	0.116139	0.132116	-0.069245	-0.00438675	0.195275	0.212367	0.236974	0.166639	0.258417	0.287431	0.290621	0.131417	0.524793	0.414744	0.319737	0.299009	0.255266	0.11479	0.404794	0.190674	0.219932	0.164969	0.325479	0.0250306	0.293839	-0.0313357	0.251883	0.120684	0.187945	0.239859	0.154404	0.06585	0.0496556	0.205942	0.0942465	0.111055	-0.0256694	0.022001	-0.0138756	-0.0176609	0.310075	0.377578	0.274584	0.263099	-0.0720923
113	0.236559	0.173865	0.352463	0.3023	0.683323	0.557774	0.496483	0.464415	0.306749	0.04236	0.423945	0.302019	1.03164	0.95287	-0.0574934	0.172928	0.183764	0.162479	0.217286	0.220063	0.0666297	0.0683537	0.291146	0.122965	0.265237	0.281622	-0.0283632	-0.230603	0.0627635	-0.0490045	-0.00186151	0.329289	0.899969	0.881841	0.622334	0.769515	0.380504	0.393662	0.586185	0.50184	0.419004	0.37946	0.586961	0.604349	0.316928	0.309161	0.400126	0.542292	-0.00246668
114	-0.00681737	-0.00322161	-0.139252	-0.0164644	0.438983	0.276172	0.394215	0.283179	0.158871	-0.22167	0.190941	0.0575118	0.726066	0.631487	-0.0320467	0.348711	-0.110836	-0.038133	-0.0565813	-0.0787534	0.0213001	0.102442	-0.0801746	0.00715945	-0.0607638	0.0443121	-0.21714	-0.319824	-0.299456	-0.0879361	-0.151078	0.116096	0.660009	0.582927	0.518937	0.563109	0.204838	0.0277622	0.310881	0.204152	0.252502	0.164452	0.49679	0.426728	0.0145228	-0.0558065	0.0867932	0.217626	0.0504428
115	0.417468	0.289469	0.452426	0.376152	0.671731	0.591141	0.489834	0.552952	0.308749	0.192539	0.539427	0.348261	0.989255	1.00262	-0.0352059	0.192836	0.343787	0.215632	0.39047	0.388684	0.142462	0.0996768	0.373783	0.211406	0.384369	0.389375	0.0427278	-0.13005	0.120947	0.182095	-0.0340944	0.504645	0.981088	0.906291	0.658357	0.834764	0.513479	0.502072	0.694249	0.739153	0.408411	0.46849	0.598634	0.640762	0.38124	0.447197	0.510657	0.570021	0.0119033
116	0.192335	0.14652	0.16841	0.148552	0.622257	0.502823	0.521765	0.48212	0.255389	-0.0746152	0.422785	0.209334	0.990526	0.871008	-0.131723	0.153105	0.140598	0.0737828	0.206544	0.201481	0.0587695	0.0512155	0.157138	0.0962557	0.268533	0.284539	-0.092953	-0.29915	-0.040268	0.0635182	-0.158516	0.340874	0.881135	0.816278	0.544863	0.778585	0.420201	0.29377	0.647413	0.493387	0.48444	0.413913	0.646309	0.631048	0.313208	0.266348	0.339708	0.456422	-0.038724
117	0.30682	0.111145	0.168125	0.341008	0.113815	0.0952465	0.162127	0.174871	0.0459115	0.190017	0.145245	0.198254	0.379152	0.332543	0.274532	0.358157	0.445851	0.354398	0.395731	0.407014	0.170084	0.294557	0.440533	0.282602	0.252457	0.283889	0.0666241	-0.0358843	0.214314	-0.0351662	0.363366	0.295185	0.432325	0.313982	0.370051	0.210841	0.205588	0.127125	0.294148	0.313345	0.210696	0.220002	0.287674	0.216699	0.281113	0.352855	0.105167	0.133017	-0.0157113
118	0.0882365	0.0990985	-0.143501	0.0798956	0.0998813	0.128394	0.147254	0.233225	0.0351209	0.183761	-0.00985129	0.152566	0.257202	0.208328	0.311963	0.344748	0.0817242	0.224216	0.0355676	0.0454056	-0.0289914	0.244195	0.098806	0.17985	-0.0238073	0.198473	-0.118722	0.118032	-0.104856	0.0850883	0.427714	0.332574	0.342803	0.220719	0.417877	0.267414	0.167035	-0.0484228	0.127288	0.112975	0.0851399	0.0903039	0.302128	0.269264	0.00406217	0.053797	-0.144455	-0.0136632	0.0704672
119	-0.0286685	-0.173152	0.403824	0.365006	0.0658479	0.0778455	-0.0610417	-0.0552296	-0.0397145	0.0578747	0.154558	0.0419924	0.300519	0.275397	0.151606	0.113267	0.297848	0.214814	0.321078	0.270212	0.070643	0.105624	0.185815	0.0555703	0.0522172	0.0536745	0.0167837	-0.3398	0.0860349	-0.162425	0.0330967	0.0921631	0.391714	0.29819	0.350765	0.189846	0.325579	0.270785	0.212825	0.137101	0.0252387	0.0650482	0.103118	0.0663258	0.35482	0.487326	0.279853	0.297361	-0.326822
120	0.0679107	0.00101782	0.252189	0.443752	0.0967321	0.172147	-0.0376294	0.126016	-0.0693835	0.291271	0.0118739	0.183127	0.375383	0.364423	0.512126	0.441155	0.445236	0.49432	0.294981	0.336888	0.244308	0.449427	0.29186	0.339278	0.0511348	0.337356	0.0342242	-0.0489403	0.154316	-0.0479846	0.420627	0.314831	0.502344	0.363281	0.535215	0.237335	0.21214	0.0575935	0.149847	0.13517	-0.0298176	0.120441	0.23913	0.19296	0.331804	0.425782	0.174927	0.193367	-0.0910879
121	0.0842567	0.0203819	0.263769	0.0884945	0.445129	0.391729	0.329597	0.275127	0.274625	-0.0604647	0.311666	0.134681	0.443156	0.375016	-0.19893	-0.0537484	0.021643	-0.0785316	0.0270827	0.0687017	0.0501181	-0.0719038	0.132265	0.0266277	0.233502	0.127823	-0.0996572	-0.175641	-0.0326932	-0.0564719	-0.106235	0.173605	0.364801	0.382759	0.377513	0.485022	0.22601	0.247571	0.321203	0.22853	0.313094	0.26236	0.370104	0.382578	0.283733	0.222114	0.188338	0.259797	-0.0581156
122	0.151087	0.165111	0.385803	0.179479	0.325534	0.373421	0.245753	0.28928	0.315897	0.0932675	0.345399	0.220551	0.399347	0.34732	-0.131575	0.0125197	0.0923049	0.0171837	0.0500918	0.11512	0.100746	-0.0902834	0.162146	0.0992678	0.222401	0.189605	0.0350313	-0.110669	0.0815888	-0.000299993	-0.0490872	0.171857	0.329248	0.360583	0.267	0.295471	0.158232	0.231287	0.280766	0.283522	0.264531	0.273276	0.227645	0.29554	0.269615	0.244716	0.20753	0.254776	0.0317933
123	-0.143279	-0.132548	0.258077	-0.106749	0.0307274	0.259435	-0.054961	-0.0101722	-0.0467417	-0.0138086	0.0781283	-0.00411004	-0.0499795	0.0436873	-0.506603	-0.811079	-0.0147758	-0.21122	0.122535	0.0505095	-0.0623257	-0.295913	0.0663415	-0.22299	0.249931	-0.00278591	0.033628	-0.0267292	0.0671653	-0.111225	-0.366417	0.00576975	-0.0742526	0.08515	-0.182235	0.134889	0.0120064	0.237374	-0.0370059	0.0851187	0.0618172	0.163149	0.0177164	0.0743195	0.333087	0.325521	0.338426	0.305579	-0.367585
124	0.247111	0.121517	0.372438	0.506359	-0.0674153	-0.0441947	-0.162561	0.0107193	0.0252857	0.357344	0.047823	0.172389	0.0312312	0.0347298	0.651477	0.467977	0.43304	0.462637	0.212687	0.207738	0.219872	0.218919	0.383804	0.289206	0.0522944	0.243764	0.289037	0.260681	0.432967	0.0971672	0.750247	0.277535	0.0876515	0.0454874	0.277242	-0.0328665	0.099278	0.0905833	0.0182042	-0.0292157	-0.0812304	-0.0863374	0.0298121	-0.0362399	0.187612	0.277262	0.0508964	0.0154227	0.138066
125	-0.272255	-0.205926	0.108218	-0.298605	0.193328	0.261145	0.0881432	0.0397022	0.0415533	-0.312436	0.202747	-0.095445	0.155682	0.230477	-1.00905	-0.825223	-0.237751	-0.546947	-0.0849823	-0.0703217	-0.183767	-0.538064	-0.281569	-0.452884	0.15812	-0.211291	-0.184142	-0.435418	-0.198738	-0.207899	-0.847953	-0.160438	0.12319	0.271606	-0.078771	0.337315	0.143042	0.295192	0.150352	0.242542	0.113739	0.196099	0.0531625	0.0950691	0.147601	0.0846828	0.341963	0.312484	-0.540368
126	-0.10961	-0.0600268	0.187638	-0.184321	0.317542	0.376289	0.20095	0.173625	0.129717	-0.205083	0.267077	-0.00163152	0.232968	0.302038	-0.924438	-0.720833	-0.198602	-0.488094	-0.000253719	0.0373217	-0.0969181	-0.432	-0.147232	-0.273722	0.308356	-0.0388265	-0.158812	-0.379728	-0.0985811	-0.116827	-0.808916	-0.0591152	0.18891	0.345835	-0.0339276	0.365683	0.15788	0.337314	0.208144	0.314959	0.229164	0.315823	0.104063	0.204133	0.247595	0.197475	0.369332	0.348201	-0.401174
127	0.112388	0.118083	-0.136615	-0.0984172	0.626674	0.392673	0.605364	0.411683	0.265792	-0.24981	0.277846	0.0633892	0.745247	0.650034	-0.202918	0.174485	-0.147894	-0.0944603	-0.0618216	-0.0865033	-0.0815459	0.00524556	-0.0142834	-0.0182542	0.0285984	0.0376064	-0.309192	-0.305058	-0.345218	-0.0816899	-0.183258	0.206443	0.67826	0.620646	0.515663	0.729718	0.302835	0.133578	0.423343	0.300747	0.366619	0.255855	0.595482	0.601313	-0.0351171	-0.0530549	0.0566656	0.224314	0.0729198
128	0.0369409	0.0214742	-0.0571121	0.0914428	0.315658	0.203119	0.35095	0.281618	0.158416	-0.0638078	0.199867	0.154537	0.787861	0.633546	0.123033	0.485989	0.00660341	0.140748	-0.0302008	0.0535581	-0.0203662	0.133351	0.0395659	0.0674321	-0.0773547	0.151943	-0.087913	-0.239852	-0.101672	0.0317663	0.108997	0.208284	0.687131	0.533432	0.567166	0.478496	0.268564	0.0674726	0.358355	0.26869	0.20791	0.153134	0.420979	0.349997	-0.0393736	-0.0328192	0.00718898	0.106859	0.0850725
129	0.245181	0.216997	0.195224	0.248449	0.46266	0.483565	0.398215	0.475018	0.172518	0.194955	0.28374	0.336658	0.76433	0.680841	0.0557225	0.29007	0.272947	0.272744	0.151477	0.294767	0.150746	0.134442	0.294775	0.194742	0.150458	0.394849	0.0570803	-0.100569	0.112478	0.0768018	0.250098	0.485116	0.762998	0.647684	0.666434	0.604749	0.336106	0.272791	0.46304	0.466239	0.249807	0.342288	0.544054	0.494965	0.314357	0.327403	0.283325	0.339025	0.0408318
130	0.046651	0.0614715	0.140681	0.181412	0.374109	0.364951	0.288442	0.36217	0.145664	0.00518532	0.267762	0.22438	0.668979	0.597645	-0.0903807	0.174812	0.0811921	0.0415825	0.0338334	0.12525	0.0403932	0.0253951	0.0168714	0.0508846	0.0383112	0.112197	-0.0237143	-0.203559	-0.0722294	0.000283322	-0.0796356	0.136383	0.696385	0.597054	0.599421	0.567557	0.380656	0.317288	0.458314	0.334337	0.211788	0.298514	0.390526	0.391753	0.139393	0.0761945	0.174632	0.294688	0.00246179
131	0.28657	0.335178	0.352258	0.318765	0.321706	0.354254	0.252187	0.327392	0.347018	0.18816	0.348362	0.221469	0.245936	0.235944	-0.0583891	0.0571648	0.0308383	0.122824	0.143094	0.177225	0.0847235	-0.0100168	0.29593	0.255077	0.245044	0.264087	0.244811	0.16656	0.173823	0.144558	0.0438314	0.179818	0.182673	0.256935	0.214629	0.232424	0.0856418	0.262955	0.256093	0.200213	0.262145	0.268253	0.30269	0.303202	0.294543	0.247195	0.218248	0.286624	0.277181
132	0.158288	0.127921	0.328167	0.0799243	0.193237	0.295095	0.167509	0.152961	0.19134	0.0300318	0.29871	0.0555891	0.0852552	0.109812	-0.285433	-0.287213	0.00749216	-0.0291826	0.112524	0.120604	-0.0362867	-0.223526	0.216691	0.0291039	0.260295	0.110406	0.187786	0.0410577	0.10912	0.135422	-0.152156	0.0942537	0.0212395	0.13336	-0.0442273	0.166251	0.0238716	0.234516	0.158258	0.223144	0.193992	0.248032	0.105027	0.141138	0.279694	0.285036	0.206844	0.229147	-0.046513
133	0.270196	0.293531	0.165563	0.280041	-0.0229989	-0.127374	-0.1018	-0.0156878	0.131391	0.305194	0.00779533	0.120345	-0.11471	-0.157839	0.451305	0.314323	0.205333	0.26034	0.0515485	0.0548883	0.171791	0.23561	0.171755	0.206502	0.0700675	0.102926	0.334779	0.525822	0.29496	0.191885	0.358028	-0.0493253	-0.107257	-0.183319	0.0195991	-0.208315	0.0162063	0.0267045	0.011321	-0.0635147	-0.0583618	-0.0919103	-0.145151	-0.129277	-0.0971601	-0.126372	-0.129004	-0.108955	0.445552
[truncated: 84 more columns]

## Sheet: sub-07
Fisher Z ROI-to-ROI matrix
Oral breathing condition
# ROI	1	2	3	4	5	6	7	8	9	10	11	12	13	14	15	16	17	18	19	20	21	22	23	24	25	26	27	28	29	30	31	32	33	34	35	36	37	38	39	40	41	42	43	44	45	46	47	48	49
1	NaN	0.746629	0.536056	0.615692	0.874735	0.554845	0.848239	0.521084	0.76442	0.545805	0.636064	0.388745	0.455523	0.448224	0.302855	0.140313	0.419407	0.138335	0.220952	0.0676282	0.514588	0.0487125	0.543672	0.108802	0.215049	0.115362	0.268606	0.0641706	0.364349	0.192894	0.170908	-0.0561543	0.330105	0.344949	0.378463	0.268871	0.435413	0.211431	0.431021	0.335714	0.750437	0.320447	0.61078	0.26785	0.347457	0.176845	0.326473	0.326855	0.534182
2	0.746629	NaN	0.467764	0.553364	0.493847	0.750298	0.422915	0.804936	0.464032	0.775342	0.33481	0.669254	0.357931	0.517785	0.257966	0.368096	0.274998	0.220002	0.322434	0.347344	0.19847	0.355945	0.259864	0.424662	0.111335	0.131204	0.162853	0.102523	0.0409417	0.211679	0.0852489	0.0930928	0.462891	0.475452	0.462966	0.472514	0.366348	0.189266	0.263318	0.636426	0.387745	0.756827	0.512407	0.623835	0.245413	0.213939	0.310736	0.415296	0.348055
3	0.536056	0.467764	NaN	1.30877	0.295987	0.347257	0.287956	0.334061	0.488884	0.442183	0.650937	0.495362	0.593043	0.450751	0.412134	0.15321	0.600833	0.353522	0.30756	0.134713	0.378941	-0.037298	0.373333	0.035157	0.386813	0.0960525	0.417221	0.0555448	0.417459	0.131098	0.0453718	0.0922984	0.626784	0.468652	0.535481	0.393709	0.716001	0.256525	0.475112	0.288527	0.266676	0.119914	0.453486	0.231891	0.322784	0.306073	0.348788	0.386189	0.289208
4	0.615692	0.553364	1.30877	NaN	0.410426	0.427857	0.339731	0.413227	0.578883	0.563799	0.65496	0.624559	0.657781	0.576646	0.458904	0.299795	0.605694	0.429224	0.358427	0.257646	0.389996	0.0204851	0.422085	0.189912	0.414023	0.149636	0.382809	0.0743916	0.403509	0.179596	0.164182	0.113779	0.739738	0.618366	0.658128	0.520378	0.814837	0.320864	0.524498	0.408949	0.284213	0.24392	0.452245	0.311477	0.31438	0.297818	0.346166	0.357789	0.287097
5	0.874735	0.493847	0.295987	0.410426	NaN	0.902805	1.0122	0.717417	0.498639	0.322364	0.43604	0.432132	0.590432	0.583905	0.30397	0.056146	0.407114	0.1328	0.348695	0.0925251	0.366736	0.11297	0.538742	0.00816683	0.313805	0.0108229	0.0915582	-0.0467197	0.0737161	-0.0651337	0.265095	-0.101443	0.431056	0.439377	0.38246	0.368121	0.333625	0.0875926	0.470942	0.333468	0.808332	0.321527	0.522568	0.205149	0.215111	0.190674	0.311365	0.266399	0.143504
6	0.554845	0.750298	0.347257	0.427857	0.902805	NaN	0.564621	1.08166	0.376268	0.388261	0.34289	0.647106	0.532259	0.672155	0.411934	0.222803	0.341534	0.199233	0.37981	0.324113	0.214927	0.36307	0.404543	0.179499	0.280929	0.0275928	0.0762648	-0.0380722	0.00774308	0.00963126	0.223888	0.0346339	0.443116	0.516716	0.436163	0.522166	0.27217	0.0687079	0.336044	0.490739	0.503533	0.67873	0.366761	0.362571	0.127151	0.209055	0.269461	0.307785	0.121847
7	0.848239	0.422915	0.287956	0.339731	1.0122	0.564621	NaN	0.570464	0.577776	0.336318	0.519985	0.323586	0.566344	0.459308	0.248248	0.0918331	0.251616	-0.00680805	0.223207	0.0614846	0.271293	0.0666968	0.50764	0.0453991	0.307837	0.057022	0.106548	0.0240908	0.0908319	-0.0279329	0.218107	-0.0324904	0.349467	0.340907	0.301562	0.274587	0.42502	0.177584	0.581473	0.394107	0.819437	0.275079	0.666471	0.255068	0.275329	0.12626	0.337368	0.289458	0.0509298
8	0.521084	0.804936	0.334061	0.413227	0.717417	1.08166	0.570464	NaN	0.349625	0.497328	0.340895	0.809461	0.534315	0.76289	0.228224	0.12335	0.247025	0.231199	0.421694	0.323531	0.0733857	0.354718	0.289584	0.220849	0.263206	0.101939	0.011123	-0.0881941	-0.0309729	-0.0267196	0.090212	0.021081	0.513592	0.620464	0.525148	0.656891	0.338339	0.238559	0.384118	0.648087	0.475629	0.688813	0.525327	0.637153	0.201262	0.195104	0.370761	0.437855	0.0354347
9	0.76442	0.464032	0.488884	0.578883	0.498639	0.376268	0.577776	0.349625	NaN	0.657503	0.769687	0.505696	0.483661	0.495984	0.271651	0.112325	0.482237	0.169653	0.354885	0.258699	0.347286	0.0491406	0.566438	0.277178	0.467577	0.32301	0.2544	0.0601864	0.278676	0.103091	0.173692	0.119453	0.360495	0.461099	0.282712	0.320031	0.363021	0.33344	0.360159	0.488723	0.470031	0.286469	0.421186	0.263117	0.415188	0.208157	0.245715	0.255001	0.232277
10	0.545805	0.775342	0.442183	0.563799	0.322364	0.388261	0.336318	0.497328	0.657503	NaN	0.491898	0.788761	0.301859	0.390259	0.0731874	0.19856	0.299021	0.22004	0.359631	0.326809	0.194705	0.110284	0.304701	0.410135	0.193074	0.292906	0.184356	0.0341318	0.158306	0.216768	0.0759781	0.268933	0.335826	0.409502	0.398549	0.402578	0.401066	0.478131	0.290251	0.697193	0.305009	0.537454	0.422944	0.477281	0.228492	0.167612	0.140895	0.265905	0.23218
11	0.636064	0.33481	0.650937	0.65496	0.43604	0.34289	0.519985	0.340895	0.769687	0.491898	NaN	0.494955	0.758211	0.564481	0.14213	0.0976485	0.339576	0.303751	0.293166	0.207583	0.199217	0.00240178	0.371524	0.0500731	0.445712	0.13759	0.176805	0.111084	0.333284	0.123744	0.0464365	-0.0147719	0.577065	0.579337	0.459568	0.505947	0.637699	0.373882	0.633209	0.405784	0.423886	0.187184	0.489837	0.284308	0.344262	0.166088	0.296196	0.328853	0.271051
12	0.388745	0.669254	0.495362	0.624559	0.432132	0.647106	0.323586	0.809461	0.505696	0.788761	0.494955	NaN	0.458178	0.682818	0.351795	0.333067	0.335353	0.355319	0.575929	0.484204	0.162942	0.301152	0.361706	0.418858	0.30812	0.23219	0.137466	0.00197464	0.0604594	0.11599	0.136737	0.29994	0.485058	0.689149	0.464967	0.660048	0.402499	0.603565	0.412443	0.802363	0.312564	0.642062	0.441879	0.500228	0.271083	0.275915	0.149386	0.27013	0.0503588
13	0.455523	0.357931	0.593043	0.657781	0.590432	0.532259	0.566344	0.534315	0.483661	0.301859	0.758211	0.458178	NaN	1.14026	0.285881	0.159381	0.36107	0.273972	0.260479	0.25049	0.293507	0.0263492	0.495266	0.126846	0.552936	0.0724215	0.167807	0.065579	0.3374	0.247498	0.235597	0.0779841	1.2659	0.902555	0.702263	0.670362	0.732407	0.246643	0.60191	0.336113	0.365957	0.176556	0.444904	0.241845	0.276855	0.332516	0.409172	0.375449	0.114948
14	0.448224	0.517785	0.450751	0.576646	0.583905	0.672155	0.459308	0.76289	0.495984	0.390259	0.564481	0.682818	1.14026	NaN	0.249267	0.202118	0.436974	0.460198	0.327512	0.523268	0.227149	0.216796	0.365644	0.326163	0.476325	0.230491	0.101668	0.081406	0.181699	0.20673	0.205027	0.133883	1.03552	1.23302	0.54243	0.736454	0.514441	0.375909	0.48795	0.522372	0.338341	0.428324	0.396896	0.430992	0.269113	0.340517	0.32602	0.362511	0.138904
15	0.302855	0.257966	0.412134	0.458904	0.30397	0.411934	0.248248	0.228224	0.271651	0.0731874	0.14213	0.351795	0.285881	0.249267	NaN	0.711648	0.467864	0.137471	0.245767	0.153234	0.500983	0.175947	0.502865	0.130795	0.406244	-0.00361166	0.411085	-0.112853	0.224544	0.166344	0.515806	0.318222	0.255142	0.213208	0.160187	0.216621	0.221292	-0.00507505	0.188095	0.0318907	0.245697	0.0613887	0.0462183	-0.119677	0.00832583	0.289736	-0.0911734	-0.0301501	-0.000731324
16	0.140313	0.368096	0.15321	0.299795	0.056146	0.222803	0.0918331	0.12335	0.112325	0.19856	0.0976485	0.333067	0.159381	0.202118	0.711648	NaN	0.15286	0.122832	0.0941381	0.314686	0.251533	0.33199	0.217894	0.547038	0.172679	0.0924839	0.329318	0.20681	0.148375	0.399922	0.414526	0.420511	0.203764	0.20783	0.190544	0.221337	0.249278	0.0936197	0.231372	0.220787	0.0536249	0.276611	0.0695828	0.101896	-0.0504146	0.21473	0.00984181	0.0824534	0.0538416
17	0.419407	0.274998	0.600833	0.605694	0.407114	0.341534	0.251616	0.247025	0.482237	0.299021	0.339576	0.335353	0.36107	0.436974	0.467864	0.15286	NaN	0.423638	0.306148	0.218578	0.625571	0.0872368	0.555249	0.227948	0.576337	0.349856	0.432002	0.0125203	0.414948	0.154459	0.267799	0.175287	0.296568	0.421286	0.192594	0.265788	0.257585	0.22744	0.267874	0.252167	0.303836	0.125997	0.180687	0.00912841	0.319143	0.45588	0.0662836	0.139356	0.278019
18	0.138335	0.220002	0.353522	0.429224	0.1328	0.199233	-0.00680805	0.231199	0.169653	0.22004	0.303751	0.355319	0.273972	0.460198	0.137471	0.122832	0.423638	NaN	0.372848	0.553734	0.0731737	0.308312	0.169668	0.203807	0.286911	0.23554	0.0157783	0.0890823	0.0988697	0.0942577	0.0420189	0.0158796	0.386393	0.465552	0.176583	0.320333	0.225576	0.211115	0.176897	0.174565	-0.000559158	0.138481	0.100304	0.16202	0.205326	0.284862	0.194838	0.236133	0.0661324
19	0.220952	0.322434	0.30756	0.358427	0.348695	0.37981	0.223207	0.421694	0.354885	0.359631	0.293166	0.575929	0.260479	0.327512	0.245767	0.0941381	0.306148	0.372848	NaN	0.417804	0.035782	0.240394	0.50219	0.284046	0.567811	0.370277	-0.0511962	-0.250283	-0.122074	-0.0990108	0.200268	0.157316	0.308878	0.419706	0.279429	0.355693	0.218647	0.289762	0.36367	0.411686	0.264361	0.324494	0.147371	0.119748	0.315428	0.333377	0.0484932	0.211549	-0.22584
20	0.0676282	0.347344	0.134713	0.257646	0.0925251	0.324113	0.0614846	0.323531	0.258699	0.326809	0.207583	0.484204	0.25049	0.523268	0.153234	0.314686	0.218578	0.553734	0.417804	NaN	-0.139865	0.367714	0.0737481	0.508172	0.281836	0.421773	-0.155498	0.0795197	-0.167507	-0.0291927	0.157664	0.220989	0.427363	0.603087	0.140341	0.428687	0.197451	0.218406	0.200718	0.469767	0.0764847	0.434417	0.0718701	0.279396	0.175723	0.264652	0.0839878	0.257159	-0.186012
21	0.514588	0.19847	0.378941	0.389996	0.366736	0.214927	0.271293	0.0733857	0.347286	0.194705	0.199217	0.162942	0.293507	0.227149	0.500983	0.251533	0.625571	0.0731737	0.035782	-0.139865	NaN	0.0281759	0.648934	0.131571	0.420175	0.141544	0.730595	0.150509	0.821671	0.580351	0.209578	0.198563	0.171761	0.142036	0.13918	0.0334856	0.129383	0.142603	0.142049	-0.00343126	0.2905	-0.0342827	0.229256	-0.0973562	0.296882	0.422347	-0.0815749	-0.067963	0.545611
22	0.0487125	0.355945	-0.037298	0.0204851	0.11297	0.36307	0.0666968	0.354718	0.0491406	0.110284	0.00240178	0.301152	0.0263492	0.216796	0.175947	0.33199	0.0872368	0.308312	0.240394	0.367714	0.0281759	NaN	0.0483588	0.340312	0.0927929	0.183782	-0.0940787	0.07611	-0.143884	0.0204287	0.136353	0.122699	0.0993303	0.232232	0.141855	0.138627	-0.012146	0.0629026	0.046104	0.219914	0.0883977	0.418428	0.0825877	0.216836	0.0796171	0.24728	0.146098	0.182151	-0.131276
23	0.543672	0.259864	0.373333	0.422085	0.538742	0.404543	0.50764	0.289584	0.566438	0.304701	0.371524	0.361706	0.495266	0.365644	0.502865	0.217894	0.555249	0.169668	0.50219	0.0737481	0.648934	0.0483588	NaN	0.307051	0.714519	0.37749	0.443481	-0.0426168	0.55959	0.309286	0.383564	0.265655	0.231094	0.284351	0.281055	0.335045	0.234028	0.280328	0.484668	0.269864	0.579713	0.223137	0.409846	0.0918052	0.43486	0.632556	0.0364449	0.0723179	0.177795
24	0.108802	0.424662	0.035157	0.189912	0.00816683	0.179499	0.0453991	0.220849	0.277178	0.410135	0.0500731	0.418858	0.126846	0.326163	0.130795	0.547038	0.227948	0.203807	0.284046	0.508172	0.131571	0.340312	0.307051	NaN	0.230922	0.66148	0.170578	0.215878	0.124541	0.480273	0.262273	0.482241	0.113518	0.292218	0.229889	0.254194	0.106998	0.365713	0.161139	0.550009	0.0892561	0.571222	0.211711	0.409044	0.291774	0.42724	0.0117082	0.18074	0.135513
25	0.215049	0.111335	0.386813	0.414023	0.313805	0.280929	0.307837	0.263206	0.467577	0.193074	0.445712	0.30812	0.552936	0.476325	0.406244	0.172679	0.576337	0.286911	0.567811	0.281836	0.420175	0.0927929	0.714519	0.230922	NaN	0.441518	0.313114	-0.00647861	0.437732	0.187568	0.446283	0.226394	0.446029	0.50607	0.241204	0.44009	0.28668	0.221547	0.481073	0.277393	0.326137	0.0941215	0.195956	0.0469568	0.560398	0.633717	0.109289	0.193762	-0.00268966
26	0.115362	0.131204	0.0960525	0.149636	0.0108229	0.0275928	0.057022	0.101939	0.32301	0.292906	0.13759	0.23219	0.0724215	0.230491	-0.00361166	0.0924839	0.349856	0.23554	0.370277	0.421773	0.141544	0.183782	0.37749	0.66148	0.441518	NaN	0.123487	0.0107005	0.204489	0.170085	0.166206	0.426104	0.0190508	0.179057	0.12708	0.204677	0.0382208	0.433427	0.177831	0.440013	0.142124	0.253378	0.109979	0.219691	0.544481	0.637649	-0.0109102	0.17195	0.110725
27	0.268606	0.162853	0.417221	0.382809	0.0915582	0.0762648	0.106548	0.011123	0.2544	0.184356	0.176805	0.137466	0.167807	0.101668	0.411085	0.329318	0.432002	0.0157783	-0.0511962	-0.155498	0.730595	-0.0940787	0.443481	0.170578	0.313114	0.123487	NaN	0.335793	0.799385	0.409249	0.0629784	0.130606	0.106298	0.103168	0.118358	0.0393818	0.196816	0.162124	0.138152	-0.0047414	0.103417	-0.0506401	0.149671	0.0241768	0.275525	0.322041	-0.103471	-0.0421118	0.493475
28	0.0641706	0.102523	0.0555448	0.0743916	-0.0467197	-0.0380722	0.0240908	-0.0881941	0.0601864	0.0341318	0.111084	0.00197464	0.065579	0.081406	-0.112853	0.20681	0.0125203	0.0890823	-0.250283	0.0795197	0.150509	0.07611	-0.0426168	0.215878	-0.00647861	0.0107005	0.335793	NaN	0.314251	0.336756	-0.066947	-0.115592	0.0551078	0.0343459	-0.0335607	-0.0318161	0.120245	0.137616	0.101657	0.0360565	-0.0620235	0.0441261	0.136121	0.0946859	0.215775	0.137555	0.128029	0.0884216	0.303499
29	0.364349	0.0409417	0.417459	0.403509	0.0737161	0.00774308	0.0908319	-0.0309729	0.278676	0.158306	0.333284	0.0604594	0.3374	0.181699	0.224544	0.148375	0.414948	0.0988697	-0.122074	-0.167507	0.821671	-0.143884	0.55959	0.124541	0.437732	0.204489	0.799385	0.314251	NaN	0.742476	0.215104	0.239017	0.152733	0.101909	0.201477	0.152404	0.25881	0.174363	0.180979	-0.0594841	0.0900222	-0.136828	0.262317	0.0423266	0.426976	0.531219	0.0482207	0.0487032	0.621571
30	0.192894	0.211679	0.131098	0.179596	-0.0651337	0.00963126	-0.0279329	-0.0267196	0.103091	0.216768	0.123744	0.11599	0.247498	0.20673	0.166344	0.399922	0.154459	0.0942577	-0.0990108	-0.0291927	0.580351	0.0204287	0.309286	0.480273	0.187568	0.170085	0.409249	0.336756	0.742476	NaN	0.196566	0.442102	0.166281	0.121178	0.21323	0.112252	0.119598	0.17972	0.100692	0.136063	0.0345911	0.139956	0.166556	0.0990116	0.212272	0.354213	-0.0949604	-0.0635137	0.500209
31	0.170908	0.0852489	0.0453718	0.164182	0.265095	0.223888	0.218107	0.090212	0.173692	0.0759781	0.0464365	0.136737	0.235597	0.205027	0.515806	0.414526	0.267799	0.0420189	0.200268	0.157664	0.209578	0.136353	0.383564	0.262273	0.446283	0.166206	0.0629784	-0.066947	0.215104	0.196566	NaN	0.341931	0.16981	0.162805	0.124394	0.204975	0.212555	0.00383186	0.148831	0.101658	0.154464	0.147521	-0.0220038	-0.135204	0.16196	0.332139	-0.00412825	-0.0161891	-0.171217
32	-0.0561543	0.0930928	0.0922984	0.113779	-0.101443	0.0346339	-0.0324904	0.021081	0.119453	0.268933	-0.0147719	0.29994	0.0779841	0.133883	0.318222	0.420511	0.175287	0.0158796	0.157316	0.220989	0.198563	0.122699	0.265655	0.482241	0.226394	0.426104	0.130606	-0.115592	0.239017	0.442102	0.341931	NaN	0.0322227	0.111205	0.142624	0.211283	0.0805223	0.302033	0.0636113	0.293018	0.047601	0.0986871	0.0281707	0.0733599	0.0470279	0.39372	-0.205225	-0.119924	-0.0810259
33	0.330105	0.462891	0.626784	0.739738	0.431056	0.443116	0.349467	0.513592	0.360495	0.335826	0.577065	0.485058	1.2659	1.03552	0.255142	0.203764	0.296568	0.386393	0.308878	0.427363	0.171761	0.0993303	0.231094	0.113518	0.446029	0.0190508	0.106298	0.0551078	0.152733	0.166281	0.16981	0.0322227	NaN	1.07362	0.760866	0.716938	0.814385	0.175362	0.492445	0.354161	0.194204	0.222876	0.324209	0.294158	0.215841	0.249191	0.35708	0.341011	0.0310254
34	0.344949	0.475452	0.468652	0.618366	0.439377	0.516716	0.340907	0.620464	0.461099	0.409502	0.579337	0.689149	0.902555	1.23302	0.213208	0.20783	0.421286	0.465552	0.419706	0.603087	0.142036	0.232232	0.284351	0.292218	0.50607	0.179057	0.103168	0.0343459	0.101909	0.121178	0.162805	0.111205	1.07362	NaN	0.527658	0.785275	0.520584	0.413902	0.419681	0.469261	0.214623	0.355796	0.333659	0.361142	0.270891	0.305216	0.240619	0.319014	0.0425015
35	0.378463	0.462966	0.535481	0.658128	0.38246	0.436163	0.301562	0.525148	0.282712	0.398549	0.459568	0.464967	0.702263	0.54243	0.160187	0.190544	0.192594	0.176583	0.279429	0.140341	0.13918	0.141855	0.281055	0.229889	0.241204	0.12708	0.118358	-0.0335607	0.201477	0.21323	0.124394	0.142624	0.760866	0.527658	NaN	0.817136	0.680641	0.290947	0.558793	0.497277	0.31356	0.284683	0.614719	0.46456	0.251773	0.212528	0.375186	0.336018	0.167433
36	0.268871	0.472514	0.393709	0.520378	0.368121	0.522166	0.274587	0.656891	0.320031	0.402578	0.505947	0.660048	0.670362	0.736454	0.216621	0.221337	0.265788	0.320333	0.355693	0.428687	0.0334856	0.138627	0.335045	0.254194	0.44009	0.204677	0.0393818	-0.0318161	0.152404	0.112252	0.204975	0.211283	0.716938	0.785275	0.817136	NaN	0.510865	0.357733	0.529856	0.643857	0.223351	0.397118	0.432542	0.57113	0.2894	0.331465	0.280496	0.357934	0.0268023
37	0.435413	0.366348	0.716001	0.814837	0.333625	0.27217	0.42502	0.338339	0.363021	0.401066	0.637699	0.402499	0.732407	0.514441	0.221292	0.249278	0.257585	0.225576	0.218647	0.197451	0.129383	-0.012146	0.234028	0.106998	0.28668	0.0382208	0.196816	0.120245	0.25881	0.119598	0.212555	0.0805223	0.814385	0.520584	0.680641	0.510865	NaN	0.37639	0.737593	0.339782	0.26359	0.161523	0.429731	0.245247	0.090803	0.119486	0.321196	0.281063	0.0848357
38	0.211431	0.189266	0.256525	0.320864	0.0875926	0.0687079	0.177584	0.238559	0.33344	0.478131	0.373882	0.603565	0.246643	0.375909	-0.00507505	0.0936197	0.22744	0.211115	0.289762	0.218406	0.142603	0.0629026	0.280328	0.365713	0.221547	0.433427	0.162124	0.137616	0.174363	0.17972	0.00383186	0.302033	0.175362	0.413902	0.290947	0.357733	0.37639	NaN	0.438686	0.572438	0.225255	0.230828	0.39011	0.317273	0.219613	0.116969	-0.00634842	0.117681	0.134507
39	0.431021	0.263318	0.475112	0.524498	0.470942	0.336044	0.581473	0.384118	0.360159	0.290251	0.633209	0.412443	0.60191	0.48795	0.188095	0.231372	0.267874	0.176897	0.36367	0.200718	0.142049	0.046104	0.484668	0.161139	0.481073	0.177831	0.138152	0.101657	0.180979	0.100692	0.148831	0.0636113	0.492445	0.419681	0.558793	0.529856	0.737593	0.438686	NaN	0.556059	0.74391	0.282858	0.642904	0.268933	0.24195	0.224605	0.288341	0.358868	-0.00389059
40	0.335714	0.636426	0.288527	0.408949	0.333468	0.490739	0.394107	0.648087	0.488723	0.697193	0.405784	0.802363	0.336113	0.522372	0.0318907	0.220787	0.252167	0.174565	0.411686	0.469767	-0.00343126	0.219914	0.269864	0.550009	0.277393	0.440013	-0.0047414	0.0360565	-0.0594841	0.136063	0.101658	0.293018	0.354161	0.469261	0.497277	0.643857	0.339782	0.572438	0.556059	NaN	0.454292	0.870014	0.538756	0.748873	0.346811	0.212711	0.247399	0.34669	0.0691281
41	0.750437	0.387745	0.266676	0.284213	0.808332	0.503533	0.819437	0.475629	0.470031	0.305009	0.423886	0.312564	0.365957	0.338341	0.245697	0.0536249	0.303836	-0.000559158	0.264361	0.0764847	0.2905	0.0883977	0.579713	0.0892561	0.326137	0.142124	0.103417	-0.0620235	0.0900222	0.0345911	0.154464	0.047601	0.194204	0.214623	0.31356	0.223351	0.26359	0.225255	0.74391	0.454292	NaN	0.369984	0.703481	0.222974	0.224789	0.153672	0.16972	0.196664	0.0892109
42	0.320447	0.756827	0.119914	0.24392	0.321527	0.67873	0.275079	0.688813	0.286469	0.537454	0.187184	0.642062	0.176556	0.428324	0.0613887	0.276611	0.125997	0.138481	0.324494	0.434417	-0.0342827	0.418428	0.223137	0.571222	0.0941215	0.253378	-0.0506401	0.0441261	-0.136828	0.139956	0.147521	0.0986871	0.222876	0.355796	0.284683	0.397118	0.161523	0.230828	0.282858	0.870014	0.369984	NaN	0.364294	0.646958	0.142855	0.161899	0.159355	0.223328	0.0509331
43	0.61078	0.512407	0.453486	0.452245	0.522568	0.366761	0.666471	0.525327	0.421186	0.422944	0.489837	0.441879	0.444904	0.396896	0.0462183	0.0695828	0.180687	0.100304	0.147371	0.0718701	0.229256	0.0825877	0.409846	0.211711	0.195956	0.109979	0.149671	0.136121	0.262317	0.166556	-0.0220038	0.0281707	0.324209	0.333659	0.614719	0.432542	0.429731	0.39011	0.642904	0.538756	0.703481	0.364294	NaN	0.765096	0.471413	0.22411	0.442963	0.484879	0.288072
44	0.26785	0.623835	0.231891	0.311477	0.205149	0.362571	0.255068	0.637153	0.263117	0.477281	0.284308	0.500228	0.241845	0.430992	-0.119677	0.101896	0.00912841	0.16202	0.119748	0.279396	-0.0973562	0.216836	0.0918052	0.409044	0.0469568	0.219691	0.0241768	0.0946859	0.0423266	0.0990116	-0.135204	0.0733599	0.294158	0.361142	0.46456	0.57113	0.245247	0.317273	0.268933	0.748873	0.222974	0.646958	0.765096	NaN	0.374845	0.189617	0.487798	0.551971	0.213195
45	0.347457	0.245413	0.322784	0.31438	0.215111	0.127151	0.275329	0.201262	0.415188	0.228492	0.344262	0.271083	0.276855	0.269113	0.00832583	-0.0504146	0.319143	0.205326	0.315428	0.175723	0.296882	0.0796171	0.43486	0.291774	0.560398	0.544481	0.275525	0.215775	0.426976	0.212272	0.16196	0.0470279	0.215841	0.270891	0.251773	0.2894	0.090803	0.219613	0.24195	0.346811	0.224789	0.142855	0.471413	0.374845	NaN	0.734554	0.320375	0.392791	0.284553
46	0.176845	0.213939	0.306073	0.297818	0.190674	0.209055	0.12626	0.195104	0.208157	0.167612	0.166088	0.275915	0.332516	0.340517	0.289736	0.21473	0.45588	0.284862	0.333377	0.264652	0.422347	0.24728	0.632556	0.42724	0.633717	0.637649	0.322041	0.137555	0.531219	0.354213	0.332139	0.39372	0.249191	0.305216	0.212528	0.331465	0.119486	0.116969	0.224605	0.212711	0.153672	0.161899	0.22411	0.189617	0.734554	NaN	0.0661632	0.151395	0.12783
47	0.326473	0.310736	0.348788	0.346166	0.311365	0.269461	0.337368	0.370761	0.245715	0.140895	0.296196	0.149386	0.409172	0.32602	-0.0911734	0.00984181	0.0662836	0.194838	0.0484932	0.0839878	-0.0815749	0.146098	0.0364449	0.0117082	0.109289	-0.0109102	-0.103471	0.128029	0.0482207	-0.0949604	-0.00412825	-0.205225	0.35708	0.240619	0.375186	0.280496	0.321196	-0.00634842	0.288341	0.247399	0.16972	0.159355	0.442963	0.487798	0.320375	0.0661632	NaN	1.11311	0.0831048
48	0.326855	0.415296	0.386189	0.357789	0.266399	0.307785	0.289458	0.437855	0.255001	0.265905	0.328853	0.27013	0.375449	0.362511	-0.0301501	0.0824534	0.139356	0.236133	0.211549	0.257159	-0.067963	0.182151	0.0723179	0.18074	0.193762	0.17195	-0.0421118	0.0884216	0.0487032	-0.0635137	-0.0161891	-0.119924	0.341011	0.319014	0.336018	0.357934	0.281063	0.117681	0.358868	0.34669	0.196664	0.223328	0.484879	0.551971	0.392791	0.151395	1.11311	NaN	0.1463
49	0.534182	0.348055	0.289208	0.287097	0.143504	0.121847	0.0509298	0.0354347	0.232277	0.23218	0.271051	0.0503588	0.114948	0.138904	-0.000731324	0.0538416	0.278019	0.0661324	-0.22584	-0.186012	0.545611	-0.131276	0.177795	0.135513	-0.00268966	0.110725	0.493475	0.303499	0.621571	0.500209	-0.171217	-0.0810259	0.0310254	0.0425015	0.167433	0.0268023	0.0848357	0.134507	-0.00389059	0.0691281	0.0892109	0.0509331	0.288072	0.213195	0.284553	0.12783	0.0831048	0.1463	NaN
50	0.41539	0.360068	0.629287	0.735094	0.551179	0.517114	0.430868	0.470521	0.414623	0.316592	0.629707	0.528616	0.911576	0.756494	0.278453	0.214056	0.420535	0.330514	0.410392	0.292613	0.201962	0.0990652	0.423331	0.223563	0.549355	0.244796	0.199246	0.0536499	0.265908	0.10171	0.237781	0.121595	0.76973	0.775087	0.696586	0.613616	0.681247	0.243826	0.620177	0.370784	0.356849	0.192872	0.364579	0.199362	0.341894	0.383593	0.346958	0.364293	0.124931
51	0.313846	0.480276	0.499881	0.610597	0.437682	0.53838	0.291341	0.626814	0.448964	0.475078	0.563962	0.693572	0.843343	0.800469	0.145561	0.180531	0.353292	0.416405	0.423659	0.420073	0.165877	0.210036	0.367627	0.391128	0.504297	0.273704	0.11781	0.0453706	0.219697	0.176614	0.143716	0.184618	0.765373	0.842403	0.709095	0.722394	0.484694	0.330669	0.543409	0.552397	0.328092	0.349018	0.381257	0.331452	0.340365	0.373997	0.334057	0.402584	0.092737
52	-0.0406265	-0.0916766	0.0869099	-0.0149068	-0.0152113	-0.086213	-0.111362	-0.108239	-0.0986096	-0.158969	-0.0324402	-0.0249602	-0.0582669	-0.0885978	0.0524612	-0.0940593	0.249598	-0.0086406	0.114763	-0.354033	0.252711	-0.0648356	0.25269	-0.0153395	0.283606	0.252839	0.340906	0.117604	0.344632	0.118532	-0.00643775	0.0662352	-0.203796	-0.125245	-0.0925665	-0.0503737	-0.159649	0.0388542	-0.004174	-0.11378	-0.0387587	-0.209019	-0.0653158	-0.176897	0.332563	0.411617	-0.112137	-0.0366158	0.285103
53	0.922416	0.556947	0.424074	0.487595	0.934074	0.676903	0.708074	0.554231	0.471752	0.265328	0.314153	0.286792	0.348532	0.409236	0.336889	0.116338	0.503836	0.210574	0.164902	0.0894904	0.51692	0.204453	0.480333	0.120398	0.182397	0.107581	0.203232	0.0316835	0.240638	0.06097	0.169538	-0.0744615	0.226425	0.259902	0.218049	0.140244	0.218402	0.00467039	0.246243	0.251538	0.562708	0.312929	0.484112	0.222364	0.278219	0.280079	0.338255	0.294859	0.415387
54	0.719141	0.714234	0.613117	0.670793	0.654875	0.824409	0.454695	0.661016	0.462169	0.361094	0.339917	0.464476	0.402575	0.502589	0.374956	0.207935	0.543267	0.275827	0.199081	0.185255	0.419631	0.267113	0.380403	0.232501	0.246435	0.125568	0.247951	0.0477359	0.247272	0.139929	0.136666	0.00641379	0.351128	0.405686	0.362635	0.337701	0.272579	0.0584691	0.221714	0.411983	0.369862	0.454529	0.435584	0.395577	0.332585	0.314799	0.422409	0.413873	0.463235
55	0.704349	0.561194	0.78824	0.828473	0.670991	0.669457	0.456131	0.565048	0.498356	0.388116	0.548076	0.52502	0.605894	0.58159	0.463458	0.197862	0.604224	0.401514	0.270619	0.200243	0.56601	0.218049	0.52621	0.0753427	0.415467	0.0800942	0.342902	0.106944	0.46141	0.148549	0.132024	0.0664514	0.556593	0.533511	0.477807	0.447196	0.52405	0.115088	0.408279	0.230271	0.41461	0.227066	0.471612	0.231171	0.311591	0.396211	0.283136	0.27604	0.383059
56	0.563586	0.671711	0.225474	0.277122	0.58896	0.657665	0.44437	0.545176	0.209359	0.175768	0.0468194	0.321207	0.135042	0.261197	0.308604	0.266229	0.329384	0.123792	0.1579	0.0729021	0.307248	0.286508	0.339184	0.315638	0.0950003	0.176712	0.100775	0.108156	0.0658383	0.102246	0.169867	0.0241684	0.0715493	0.142553	0.242678	0.215367	0.103561	0.0297144	0.132417	0.318071	0.432947	0.494007	0.453448	0.365896	0.280776	0.287415	0.329368	0.300637	0.341595
57	0.490577	0.674886	0.191467	0.230473	0.628371	0.767098	0.404004	0.769834	0.22342	0.212723	0.182028	0.368889	0.301604	0.456781	0.179762	0.109124	0.207333	0.176372	0.189552	0.127363	0.189915	0.307039	0.234696	0.231454	0.17445	0.113239	0.00686056	0.0324496	-0.0120801	0.0717432	0.101488	-0.0965386	0.276203	0.319089	0.403673	0.420153	0.0915229	0.0178888	0.150114	0.392034	0.445252	0.541763	0.485087	0.589244	0.231359	0.207509	0.421707	0.403944	0.298788
58	0.224869	0.344268	0.37794	0.291179	0.293408	0.309856	0.299082	0.447397	0.107022	0.109209	0.180647	0.289998	0.394286	0.377881	0.109463	0.0393586	0.173322	0.266474	0.167303	0.139957	-0.0596391	0.201981	0.185478	0.128254	0.174243	-0.0153723	-0.0278607	0.00441772	0.0173673	-0.029928	-0.00330716	-0.0742039	0.368729	0.335162	0.411428	0.365519	0.203903	0.0574009	0.338883	0.294617	0.315104	0.232907	0.62045	0.572043	0.278703	0.241785	0.756981	0.780844	0.00881844
59	0.308105	0.409833	0.34948	0.330446	0.279586	0.303477	0.326276	0.391696	0.218772	0.215634	0.223135	0.311637	0.412391	0.413944	0.0511469	0.0735629	0.14063	0.273918	0.188225	0.197846	-0.0190046	0.138529	0.189835	0.220148	0.163882	0.0748383	-0.0160909	0.0612135	0.0186453	0.0355763	0.0301654	-0.116302	0.373573	0.369374	0.376827	0.346253	0.214117	0.158119	0.285951	0.371229	0.246551	0.339554	0.588645	0.671448	0.364076	0.146121	0.876326	0.954715	0.112738
60	0.725985	0.367197	0.695529	0.657695	0.354395	0.275584	0.270962	0.165579	0.438089	0.234013	0.444033	0.234144	0.324121	0.232639	0.555542	0.221778	0.510765	0.126922	-0.046126	-0.143715	0.674628	-0.118216	0.498879	-0.0158264	0.269525	-0.0356533	0.688698	0.234506	0.769911	0.372946	0.0923801	-0.0061878	0.229424	0.130901	0.226701	0.174239	0.315235	0.0589924	0.237092	-0.00372761	0.289105	-0.00294689	0.293565	0.0586932	0.217631	0.26156	0.118054	0.107551	0.732511
61	0.508154	0.526939	0.656366	0.663251	0.17869	0.267382	0.135659	0.237891	0.346602	0.402884	0.40032	0.394944	0.330535	0.265645	0.505007	0.429806	0.432083	0.154351	0.0225962	0.00295969	0.580801	0.0400903	0.450351	0.187545	0.265606	0.0706976	0.614344	0.249767	0.671851	0.499188	0.0707491	0.212316	0.291447	0.232567	0.315595	0.284286	0.341763	0.180885	0.31724	0.227107	0.241143	0.158483	0.328925	0.184537	0.192538	0.378386	0.0950553	0.195718	0.608455
62	0.297244	0.103056	0.532911	0.45297	0.112426	0.047958	0.109131	-0.020854	0.0780473	0.0275523	0.218264	-0.00670223	0.21595	0.0493865	0.324835	0.17406	0.240728	0.127313	-0.165883	-0.254351	0.478652	-0.211787	0.26317	-0.133994	0.131024	-0.0644401	0.621494	0.262822	0.747557	0.322529	-0.0436763	-0.0132915	0.154421	-0.00786438	0.253005	0.0688853	0.260543	0.0527489	0.168536	-0.18345	0.0644126	-0.245427	0.291921	0.0591774	0.193212	0.188955	0.158816	0.147756	0.548897
63	0.26277	0.146829	0.379802	0.347382	0.054434	0.0274464	0.0775769	-0.00650544	0.069366	0.065148	0.181731	0.017591	0.133406	0.077788	0.112858	0.181595	0.162408	0.140169	-0.253471	-0.0883777	0.40491	-0.120046	0.139633	0.0141011	0.0329334	-0.0305899	0.407999	0.408118	0.630347	0.390999	-0.132114	-0.0575788	0.109624	0.00129803	0.22526	0.11374	0.15339	0.0803324	0.152098	-0.0316473	0.0510478	-0.100788	0.368589	0.234281	0.220603	0.12946	0.262037	0.23564	0.617984
64	0.0770406	0.0531584	0.311337	0.223597	0.172325	0.185364	0.117176	0.147723	0.0280899	-0.0343531	0.00544863	-0.0218982	0.0917592	0.0791068	0.169463	-0.0288502	0.273311	0.265229	0.13303	0.0052181	0.0952965	-0.0665525	0.287793	0.0243731	0.248175	0.198599	0.208732	-0.0023152	0.179407	-0.110803	0.0415872	0.0467353	0.0452506	0.0082346	0.117766	0.128144	0.0299488	0.0387778	0.157267	0.00888623	0.168777	-0.0249038	0.203845	0.154417	0.186052	0.218354	0.25039	0.266702	0.0781324
65	0.081727	0.218642	0.0719296	0.126374	0.108458	0.219445	0.20464	0.217408	0.038526	0.00806431	-0.126913	0.108508	0.0612939	0.157528	0.459297	0.478638	0.239035	-0.00141252	0.0809218	0.150609	0.0670119	0.262091	0.183112	0.316983	0.172828	0.181326	0.123751	0.0717931	0.00794517	0.0165626	0.33653	0.205424	0.0486237	0.128597	-0.052047	0.0938935	0.00864076	-0.0220879	0.0888637	0.177458	0.0807143	0.191982	0.0950718	0.196932	0.113821	0.274556	0.114622	0.205421	-0.0600655
66	0.230582	0.365074	0.430309	0.406827	0.296526	0.297678	0.316588	0.445162	0.209227	0.18792	0.172458	0.376218	0.291886	0.370653	0.107682	0.09938	0.240807	0.286393	0.387133	0.331036	-0.0725999	0.24551	0.0849023	0.166259	0.266416	0.112023	-0.0387575	0.0954817	-0.0870551	-0.179316	0.0892774	-0.119661	0.374968	0.373002	0.267746	0.275382	0.281386	0.128986	0.270566	0.366168	0.165962	0.273346	0.382486	0.443834	0.400849	0.215056	0.84631	0.832422	-0.0448711
67	0.333216	0.486615	0.40191	0.433342	0.358281	0.397697	0.359206	0.548356	0.281571	0.311509	0.293478	0.440453	0.290173	0.377379	0.0515542	0.147028	0.232447	0.290773	0.276954	0.384505	-0.0827436	0.263884	0.0753516	0.153722	0.218226	0.120981	-0.0137542	0.132348	-0.0742049	-0.220644	-0.0271002	-0.174715	0.390778	0.385044	0.315491	0.392407	0.316018	0.119852	0.379294	0.475067	0.218763	0.343296	0.452644	0.623572	0.368581	0.169945	0.920404	0.99032	0.056398
68	0.254297	0.228418	0.329116	0.345836	0.0851999	0.201802	0.148138	0.149528	0.144496	0.110585	0.163717	0.0756986	0.226016	0.166947	0.506449	0.485708	0.228724	0.184656	-0.120062	0.042364	0.348197	0.0247512	0.13041	0.0773136	0.14732	-0.0629756	0.537837	0.215153	0.40124	0.265258	0.1863	0.0444228	0.243705	0.11077	0.227546	0.142617	0.249701	0.0150172	0.0702701	-0.0379593	0.00219328	-0.0151627	0.115854	0.0609794	0.0771808	0.0990755	0.135195	0.0926137	0.27475
69	0.199482	0.286123	0.120221	0.278323	0.0461312	0.136477	0.0438831	0.0779178	0.295605	0.300132	0.0572464	0.206894	0.0248634	0.063408	0.358353	0.632758	0.202155	0.141477	0.158916	0.173932	0.173764	0.0511081	0.169379	0.422594	0.073366	0.212843	0.429409	0.145693	0.141253	0.278361	0.277553	0.235641	0.0667984	0.0915036	0.192425	0.104991	0.189593	0.117397	0.0961177	0.159588	-0.0079299	0.153715	-0.00591634	0.010535	0.0664443	0.0460237	0.0343356	0.0724209	0.185396
70	0.356806	0.127701	0.459923	0.415701	0.13169	0.110861	0.158624	0.066757	0.262328	0.212383	0.345481	0.122587	0.335015	0.217119	0.376679	0.265519	0.394451	0.152341	-0.0842634	-0.104009	0.727456	-0.0490201	0.435931	0.0757646	0.392943	0.128296	0.712367	0.312466	1.17905	0.596995	0.263423	0.21182	0.200283	0.11817	0.182825	0.200171	0.283027	0.148	0.199495	0.0100195	0.0660415	-0.0865172	0.230547	0.0897882	0.368994	0.488033	0.0860103	0.081508	0.497397
71	0.251121	0.207994	0.471698	0.420256	0.0040523	0.0415906	-0.0575921	-0.0136991	0.124636	0.235017	0.136371	0.139077	0.159452	0.15246	0.281456	0.29164	0.3971	0.239256	-0.021157	-0.0166963	0.652222	0.00131036	0.304141	0.224208	0.310267	0.275172	0.516869	0.322751	0.824348	0.674897	0.110371	0.346983	0.146147	0.0414472	0.1863	0.118893	0.181646	0.15734	0.196517	0.0749126	0.0589949	-0.0237921	0.162351	0.0949675	0.307799	0.547599	0.0562225	0.12781	0.589403
72	0.179433	0.367045	0.261187	0.344973	0.286347	0.369932	0.292653	0.420566	0.258741	0.355128	0.127499	0.43778	0.168784	0.309537	0.268685	0.275551	0.261213	0.201212	0.325406	0.379802	-0.048731	0.259827	0.110713	0.343711	0.229043	0.236873	0.0120868	-0.0861317	-0.101174	-0.0910846	0.475288	0.179325	0.256405	0.293488	0.22955	0.306573	0.267039	0.175815	0.176204	0.464126	0.154362	0.457299	0.256703	0.352362	0.234891	0.167759	0.212934	0.236017	-0.157257
73	0.156633	0.236628	0.228928	0.310316	0.20902	0.272923	0.128993	0.232754	0.183893	0.191058	0.0571555	0.313053	0.0643678	0.167857	0.460181	0.402226	0.459023	0.284819	0.345885	0.207256	0.232191	0.275735	0.275444	0.331731	0.277058	0.246392	0.29002	0.013424	0.120994	0.101881	0.3008	0.379787	0.0750401	0.18355	0.104776	0.166943	0.136799	0.121528	0.177722	0.301534	0.187791	0.203718	0.109773	0.145866	0.20758	0.360635	-0.00740994	0.0490826	0.0441694
74	0.197138	0.221612	0.350574	0.356356	0.296098	0.248771	0.275465	0.291077	0.151434	0.0703379	0.158347	0.290055	0.220985	0.215578	0.036423	7.22038e-06	0.20655	0.209366	0.279666	0.124096	0.00780187	0.178517	0.0901759	-0.00336591	0.207181	0.0660702	0.0638812	0.181414	-0.0173203	-0.19084	0.102175	-0.136299	0.314137	0.284312	0.2736	0.283132	0.230828	0.0685183	0.271652	0.281103	0.0883078	0.114498	0.295002	0.296274	0.502857	0.28083	0.599958	0.485597	-0.00626529
75	0.109114	0.184553	0.297079	0.336686	0.376255	0.373568	0.253444	0.3251	0.00539688	0.0150179	0.126165	0.250321	0.324576	0.26974	0.325129	0.293143	0.179751	0.302256	0.299677	0.344007	0.100579	0.237379	0.254584	0.0638226	0.339309	0.0118983	0.0709761	0.00620911	-0.00525948	-0.103621	0.23159	0.0080675	0.388607	0.361881	0.181376	0.315188	0.251668	-0.0597483	0.323679	0.149147	0.146539	0.14924	0.225095	0.174462	0.214076	0.442504	0.334741	0.345909	-0.160842
76	0.514084	0.28006	0.82395	0.656844	0.447791	0.406341	0.446305	0.358677	0.530281	0.303266	0.660088	0.464186	0.459798	0.305942	0.245427	-0.0451795	0.321252	0.199508	0.386257	0.0656547	0.168271	0.016668	0.382219	-0.144368	0.300237	0.00521169	0.202882	-0.0124247	0.174375	-0.170961	-0.0284547	-0.0867576	0.400169	0.32814	0.370886	0.292778	0.507911	0.170852	0.470323	0.231077	0.392224	0.116583	0.410883	0.0970018	0.274178	0.225706	0.294161	0.292885	0.0498537
77	0.531539	0.565287	0.46676	0.674352	0.453177	0.474933	0.400317	0.493982	0.634572	0.623192	0.52207	0.679182	0.443301	0.469228	0.16459	0.275892	0.187729	0.206204	0.340805	0.391697	0.0205508	0.187589	0.198776	0.365609	0.146281	0.159703	-0.0144156	-0.00724968	-0.0370896	-0.0161519	0.149785	0.0539498	0.485427	0.539185	0.543298	0.47666	0.483466	0.258087	0.404021	0.644023	0.382071	0.473428	0.443206	0.405861	0.248985	0.114065	0.391674	0.413798	0.0340382
78	0.341904	0.385032	0.861391	0.751124	0.2347	0.246226	0.241008	0.318257	0.371128	0.400764	0.668287	0.456399	0.797409	0.5618	0.128963	0.114434	0.293984	0.300344	0.371778	0.24422	0.260204	0.0742874	0.250076	0.0887665	0.413794	0.054884	0.188104	0.116194	0.327575	0.24939	0.0087568	0.117345	0.862699	0.646459	0.580303	0.428765	0.652818	0.223232	0.448205	0.287211	0.170624	0.0861451	0.408258	0.19812	0.38628	0.293897	0.335662	0.400078	0.154322
79	0.402819	0.507035	0.67594	0.814612	0.348791	0.413635	0.232594	0.478437	0.42945	0.47526	0.513376	0.631814	0.642887	0.728537	0.152305	0.0819836	0.337576	0.578347	0.605655	0.547275	0.10776	0.217932	0.233957	0.190543	0.409613	0.222068	-0.00908255	-0.0171612	0.115226	0.0818268	0.0980016	0.0819351	0.88397	0.914061	0.586727	0.560792	0.591316	0.339114	0.373043	0.346804	0.186903	0.27301	0.321339	0.25986	0.37925	0.298774	0.324006	0.413387	0.0736344
80	0.303849	0.450413	0.623184	0.676978	0.15598	0.283543	0.203251	0.253154	0.368467	0.372861	0.442063	0.353154	0.548379	0.435987	0.248242	0.409161	0.400944	0.203819	0.19826	0.207107	0.236626	0.168266	0.360846	0.433778	0.442217	0.28413	0.36636	0.230581	0.418759	0.320246	0.343152	0.234771	0.5114	0.471364	0.533974	0.414368	0.669098	0.279664	0.435423	0.4043	0.144999	0.322731	0.372587	0.321613	0.369669	0.382852	0.300734	0.306912	0.272655
81	0.314743	0.457783	0.646192	0.724844	0.335309	0.414213	0.230132	0.4415	0.354304	0.322869	0.498268	0.555625	0.606262	0.684203	0.340971	0.277053	0.438167	0.492433	0.517556	0.509322	0.132711	0.188542	0.398571	0.25598	0.648052	0.236794	0.203108	0.0967792	0.176957	0.0719626	0.236553	0.144572	0.788724	0.79396	0.48064	0.726839	0.555759	0.257289	0.530059	0.434439	0.214888	0.320128	0.225394	0.269932	0.366887	0.469672	0.192546	0.252658	0.00194658
82	0.452475	0.391693	1.27966	1.0393	0.237554	0.25117	0.172831	0.251174	0.358472	0.368883	0.453031	0.391686	0.508735	0.378117	0.407448	0.194233	0.728878	0.291743	0.314559	0.0420725	0.55517	-0.0325492	0.445361	0.0862796	0.450681	0.153375	0.527707	0.0763102	0.559891	0.273925	0.0568764	0.175478	0.514642	0.390685	0.504041	0.3067	0.530442	0.237973	0.383127	0.216597	0.245474	0.0637666	0.381611	0.167057	0.387562	0.442812	0.231852	0.240853	0.30197
83	0.451901	0.459133	0.796326	0.906037	0.183693	0.192405	0.143394	0.269274	0.345847	0.426304	0.536279	0.365686	0.551801	0.497913	0.131206	0.184492	0.310376	0.52253	0.0983584	0.239353	0.310665	-0.00855975	0.224193	0.17247	0.203327	0.0456853	0.276324	0.22322	0.49738	0.405277	0.0185643	0.0589541	0.639558	0.466413	0.511325	0.410883	0.554752	0.201869	0.270304	0.260738	0.126252	0.205662	0.477875	0.429165	0.3034	0.203802	0.399809	0.320094	0.349251
84	0.278659	0.391061	0.792727	0.699537	0.214088	0.292832	0.182173	0.294864	0.263287	0.217851	0.382761	0.430957	0.521112	0.431618	0.377771	0.354032	0.382986	0.22881	0.431682	0.206507	0.363908	0.126338	0.332506	0.190605	0.48956	0.142144	0.421682	0.0866914	0.348236	0.252002	0.107768	0.192742	0.555359	0.493091	0.413074	0.328113	0.47733	0.166565	0.426687	0.294471	0.122155	0.149989	0.333485	0.18535	0.362705	0.426233	0.21929	0.295846	0.19051
85	0.432452	0.403224	0.709175	0.769855	0.300801	0.276462	0.176389	0.374897	0.484004	0.37186	0.618168	0.444786	0.627804	0.663981	0.0923795	0.046038	0.36298	0.457237	0.400201	0.341717	0.227345	0.0169015	0.284556	0.0887618	0.462684	0.191336	0.088892	0.0610174	0.295105	0.166315	-0.0568458	0.0559503	0.764587	0.656442	0.575694	0.565906	0.436155	0.21291	0.428013	0.311658	0.237407	0.135145	0.34968	0.288517	0.38377	0.303738	0.364522	0.330336	0.200566
86	0.267528	0.408311	0.626064	0.677503	0.197379	0.30695	0.195081	0.34124	0.311054	0.361482	0.502607	0.462476	0.59866	0.481877	0.213787	0.293291	0.37545	0.289901	0.460215	0.260327	0.225263	0.168466	0.33663	0.347201	0.515194	0.255551	0.314926	0.0726528	0.330595	0.306149	0.163319	0.191114	0.594007	0.532893	0.600103	0.422507	0.514411	0.251959	0.506393	0.431673	0.224719	0.31339	0.429789	0.327314	0.419775	0.382692	0.247693	0.324327	0.180182
87	0.357597	0.515414	0.502856	0.617102	0.291685	0.368099	0.23221	0.473747	0.399604	0.435612	0.453124	0.603707	0.572111	0.762831	0.217497	0.26263	0.364988	0.563524	0.564843	0.794854	0.0864993	0.32317	0.273935	0.375367	0.550957	0.368372	0.045333	0.0249153	0.111878	0.158081	0.239093	0.211047	0.782369	0.856008	0.472598	0.62979	0.439454	0.250465	0.450557	0.501772	0.222991	0.355201	0.312056	0.372473	0.484279	0.473405	0.293786	0.426598	-0.0151739
88	0.221664	0.32705	0.295946	0.287422	0.234092	0.258227	0.298682	0.36098	0.0860454	0.0749383	0.258934	0.143628	0.359746	0.303088	-0.0592443	0.0753334	0.0207447	0.245302	0.0951843	0.133833	-0.20607	0.202425	0.00244272	0.0833918	0.0957269	-0.0684069	-0.117228	0.114429	-0.0444939	-0.0872371	-0.0147053	-0.219659	0.362827	0.252342	0.325769	0.263198	0.317938	-0.0170136	0.352414	0.247092	0.183706	0.214432	0.443462	0.512001	0.207235	0.00929986	1.19293	1.14168	-0.00531814
89	0.276652	0.460582	0.266446	0.292372	0.296177	0.437154	0.282382	0.485291	0.124865	0.1717	0.237093	0.233448	0.382495	0.427495	0.0329811	0.163097	0.107094	0.277661	0.106662	0.261003	-0.115242	0.232812	-0.0219862	0.192137	0.097352	0.00525382	-0.0975411	0.123027	-0.0665737	0.00428417	0.049091	-0.173958	0.397364	0.366646	0.301411	0.313042	0.255696	0.0200193	0.209694	0.301015	0.146185	0.302595	0.359502	0.541049	0.173127	0.0205105	0.854425	1.14551	0.142576
90	0.323986	0.285878	0.48238	0.394771	0.106055	0.0698579	0.236284	0.194304	0.199319	0.178275	0.319095	0.0911554	0.362365	0.234002	-0.18403	-0.0991059	0.103124	0.133556	-0.0913687	0.00155969	0.0938662	-0.0356399	0.129484	0.0700761	0.134715	0.112267	0.171529	0.318506	0.431172	0.211816	-0.208653	-0.11852	0.316501	0.200275	0.364152	0.289672	0.28765	0.0753953	0.257143	0.232267	0.115388	0.0482456	0.603853	0.560818	0.651081	0.368175	0.768135	0.699984	0.382355
91	0.259799	0.213705	0.40609	0.337379	0.08687	0.0475183	0.200137	0.169474	0.241287	0.144237	0.327167	0.0642208	0.360895	0.240944	-0.206944	-0.114351	0.072509	0.0746457	-0.0544811	0.0527779	0.0190497	0.00250117	0.131864	0.108373	0.161214	0.144393	0.074766	0.286382	0.339105	0.136464	-0.195194	-0.11449	0.278732	0.176646	0.331729	0.283011	0.270745	0.0661654	0.242038	0.254131	0.0992911	0.0742788	0.552059	0.573192	0.577473	0.355832	0.781752	0.70005	0.262451
[truncated: 42 more rows]
[truncated: 84 more columns]

## Sheet: sub-08
Fisher Z ROI-to-ROI matrix
[truncated: 135 more rows]
[truncated: 84 more columns]

[truncated: 12 more sheets: sub-09, sub-10, sub-11, sub-12, sub-13, sub-14, sub-15, sub-16, sub-17, sub-18, sub-19, sub-20]
