# Supplementary material for: Breathing mode selectively modulates brain-wide functional connectivity
Source: PLoS One. 2025 Nov 14;20(11):e0334165. doi: 10.1371/journal.pone.0334165 (PMC12617844; doi:10.1371/journal.pone.0334165)
Supplement: S3 Data — (XLSX) [file pone.0334165.s010.xlsx]

## Sheet: Nasal breathing condition
Physiological metrics
HR: Heart rate
RF: Respiration frequency
RMSSD: Root mean square of successive differences
Subject ID	HR	RF	RMSSD
sub-01	74.5966	0.38141	19.2679
sub-02	71.6268	0.2623	16.4899
sub-03	60.7294	0.3051	19.027
sub-04	57.3793	0.293	27.0633
sub-05	55.0626	0.256	14.1193
sub-06	71.6635	0.28928	9.93579
sub-07	87.1693	0.33559	5.74608
sub-08	56.7356	0.37	17.5204
sub-09	55.6181	0.366	32.8807
sub-10	56.8025	0.28655	22.1437
sub-11	55.4213	0.25	30.592
sub-12	84.957	0.311	13.2536
sub-13	68.6802	0.30441	16.4862
sub-14	65.9811	0.31731	12.1319
sub-15	80.4422	0.25	16.8801
sub-16	77.0007	0.28264	16.2884
sub-17	66.0623	0.3814	15.6862
sub-18	89.0679	0.36	12.5845
sub-19	68.065	0.29573	13.7642
sub-20	79.0152	0.26431	11.269
mean	69.1038	0.308101	17.1565
std	11.2551	0.0440246	6.7351

## Sheet: Oral breathing condition
Physiological metrics
HR: Heart rate
RF: Respiration frequency
RMSSD: Root mean square of successive differences
Subject ID	HR	RF	RMSSD
sub-01	73.5675	0.38843	23.2153
sub-02	73.7631	0.31818	15.2681
sub-03	63.4415	0.28035	21.2087
sub-04	61.5717	0.28292	21.8057
sub-05	52.747	0.256	17.0466
sub-06	71.3046	0.26	10.4442
sub-07	80.7626	0.28232	9.44831
sub-08	59.4694	0.305	23.8791
sub-09	57.4576	0.39271	22.5841
sub-10	59.5185	0.275	20.7376
sub-11	57.1569	0.24611	27.1834
sub-12	85.1092	0.30482	16.6995
sub-13	67.9306	0.3051	18.4022
sub-14	70.3154	0.28701	15.1274
sub-15	85.1904	0.26718	12.0683
sub-16	76.1682	0.311	11.8907
sub-17	69.1527	0.3988	18.0822
sub-18	85.8247	0.33602	12.7464
sub-19	64.512	0.20744	18.6133
sub-20	74.7999	0.25	14.1208
mean	69.4882	0.29772	17.5286
std	9.99914	0.0504007	4.91603
