# Supplementary material for: Breathing mode selectively modulates brain-wide functional connectivity
Source: PLoS One. 2025 Nov 14;20(11):e0334165. doi: 10.1371/journal.pone.0334165 (PMC12617844; doi:10.1371/journal.pone.0334165)
Supplement: S4 Data — (XLSX) [file pone.0334165.s011.xlsx]

## Sheet: %sigbins
Sigbins percentages
Subject ID	Nasal	Oral
sub-01	31.6364	49.0909
sub-02	57.8182	21.8182
sub-03	37.4545	20.7273
sub-04	32.7273	30.9091
sub-05	32.7273	30.1818
sub-06	23.2727	46.9091
sub-07	21.0909	33.8182
sub-08	34.1818	33.0909
sub-09	28	48.7273
sub-10	26.1818	33.4545
sub-11	29.4545	50.5455
sub-12	41.8182	28.3636
sub-13	31.6364	36.3636
sub-14	23.2727	23.2727
sub-15	34.1818	19.2727
sub-16	38.1818	29.0909
sub-17	21.8182	31.2727
sub-18	39.2727	14.9091
sub-19	17.4545	25.8182
sub-20	47.2727	33.0909
mean	32.4727	32.0364
std	9.64195	10.2363
